# Supplementary material for: Global analysis of glycoproteins identifies markers of endotoxin tolerant monocytes and GPR84 as a modulator of TNFα expression
Source: Sci Rep. 2017 Apr 12;7:838. doi: 10.1038/s41598-017-00828-y (PMC5429802; doi:10.1038/s41598-017-00828-y)
Supplement: Supplementary file 2 — Supplementary Table S3 [file 41598_2017_828_MOESM2_ESM.xls]

## Sheet: THP-1
Gene.ID	Protein.ID	Protein.Name	Significant in LPS...4h.vs.Ctrl..0h	Significant in LPS..24h.vs.Ctrl..0h	Significant in LPS..48h.vs.Ctrl..0h	Significant in LPS...4h.vs.Ctrl..4h	Significant in LPS..24h.vs.Ctrl.24h	Significant in LPS..48h.vs.Ctrl.48h	log(2) FC.LPS...4h.vs.Ctrl..0h	log(2) FC.LPS..24h.vs.Ctrl..0h	log(2) FC.LPS..48h.vs.Ctrl..0h	log(2) FC.LPS...4h.vs.Ctrl..4h	log(2) FC.LPS..24h.vs.Ctrl.24h	log(2) FC.LPS..48h.vs.Ctrl.48h	p.value.LPS...4h.vs.Ctrl..0h	p.value.LPS..24h.vs.Ctrl..0h	p.value.LPS..48h.vs.Ctrl..0h	p.value.LPS...4h.vs.Ctrl..4h	p.value.LPS..24h.vs.Ctrl.24h	p.value.LPS..48h.vs.Ctrl.48h
A2M	P01023	Alpha-2-macroglobulin	0	0	0	0	0	0	-0.1274	-0.173267	0.591467	-0.307867	-0.518667	0.254333	0.941049	0.835186	0.338587	0.829795	0.564106	0.805487
ABCA1	O95477	ATP-binding cassette sub-family A member 1	0	0	0	0	0	0	-0.2916	0.272533	0.3627	-0.2427	0.143967	0.0760667	0.312558	0.184646	0.0586814	0.437142	0.614366	0.810999
ABCA2	Q9BZC7;Q9BZC7-3;Q9BZC7-2	ATP-binding cassette sub-family A member 2	0	0	0	0	0	0	0.2456	0.0400333	0.0968	0.141733	-0.499767	-0.0558333	0.611574	0.915843	0.741082	0.816244	0.131505	0.919842
ABCA5	Q8WWZ7-2;Q8WWZ7	ATP-binding cassette sub-family A member 5	0	0	0	0	0	0	1.11543	1.615	-0.332733	3.81413	3.53207	-0.375467	0.813809	0.541789	0.895867	0.254769	0.221181	0.934846
ABCA7	Q8IZY2;Q8IZY2-2	ATP-binding cassette sub-family A member 7	0	1	0	0	0	0	-0.263733	-1.18867	-0.8179	0.192	-0.2352	-0.6759	0.495536	0.000100769	0.00205751	0.650258	0.482798	0.0134567
ABCB4	P21439-3;P21439-2;P21439	Multidrug resistance protein 3	0	1	0	0	0	0	2.93817	3.25303	2.7949	0.321933	1.9194	0.2366	0.149735	0.0304464	0.0501312	0.932	0.319239	0.934846
ABCC1	P33527;P33527-9;P33527-3;P33527-4;P33527-2;P33527-7;P33527-5;P33527-6;P33527-8	Multidrug resistance-associated protein 1	0	0	0	0	0	0	0.0729333	0.412833	0.264	0.0423333	0.247233	0.1554	0.794493	0.00584812	0.0493764	0.905759	0.124454	0.364176
ABCC4	O15439;O15439-2;O15439-4;O15439-3	Multidrug resistance-associated protein 4	0	0	0	0	0	0	0.0398333	0.0177333	0.0264667	0.1525	-0.0930667	-0.0278333	0.938074	0.95104	0.900147	0.652628	0.781689	0.9388
ABCD1	P33897;Q9Y3D2	ATP-binding cassette sub-family D member 1	0	0	0	0	0	0	-0.342633	-0.0481667	0.160567	-0.266567	-0.1894	0.0202667	0.455279	0.902936	0.585578	0.588762	0.678336	0.972606
ABCD3	P28288;P28288-2;P28288-3	ATP-binding cassette sub-family D member 3	0	0	0	0	0	0	-0.185733	0.1351	0.7982	-0.423167	-0.274967	0.122167	0.809062	0.765075	0.0288411	0.481715	0.607	0.833084
ABHD13	Q7L211	Alpha/beta hydrolase domain-containing protein 13	0	0	0	0	0	0	0.0918667	2.24467	2.33003	-0.940167	2.00867	1.7372	0.98222	0.235567	0.184178	0.813	0.435915	0.460218
ABHD14A	Q9BUJ0	Alpha/beta hydrolase domain-containing protein 14A	0	0	0	0	0	0	0.2004	0.387533	0.625433	0.150667	-0.0241333	-0.2861	0.852101	0.48133	0.185711	0.905759	0.982126	0.690715
ACE	P12821;P12821-2;P12821-4;P12821-3	Angiotensin-converting enzyme;Angiotensin-converting enzyme, soluble form	0	0	0	0	0	0	0.0262667	0.0412667	-0.253733	0.0339333	-0.0518667	-0.3855	0.923941	0.756501	0.0197465	0.904761	0.78375	0.00263385
ACP2	P11117;P11117-2	Lysosomal acid phosphatase	0	0	0	0	0	0	0.0373333	-0.0734333	0.171367	-0.0886	-0.2177	0.0604667	0.916903	0.669506	0.215465	0.746438	0.216632	0.791793
ACPP	P15309-2;P15309-3;P15309	Prostatic acid phosphatase;PAPf39	0	0	0	0	0	0	-0.138667	0.1846	0.1557	-0.00936667	0.172233	0.200733	0.62978	0.303565	0.346711	0.984429	0.470853	0.335649
ACVRL1	P37023	Serine/threonine-protein kinase receptor R3	0	0	0	0	0	0	-1.63857	-0.5039	-0.0558333	-1.10843	0.235133	1.54317	0.428766	0.757481	0.964987	0.638335	0.948151	0.343446
ADAM10	O14672;O14672-2	Disintegrin and metalloproteinase domain-containing protein 10	0	0	0	0	0	0	-0.0413667	-0.266467	-0.186333	-0.1752	-0.1807	0.0689333	0.92426	0.130973	0.260097	0.542213	0.453844	0.803909
ADAM15	Q13444-10;Q13444-9;Q13444-8;Q13444-2;Q13444-7;Q13444-6;Q13444-12;Q13444-5;Q13444-4;Q13444-3;Q13444;Q13444-13;Q13444-11	Disintegrin and metalloproteinase domain-containing protein 15	0	0	0	0	0	0	-0.1095	0.321067	-0.1111	-0.144333	0.191467	0.0288333	0.678726	0.0376974	0.460236	0.578261	0.339956	0.921248
ADAM17	P78536;P78536-2	Disintegrin and metalloproteinase domain-containing protein 17	0	0	0	0	0	0	0.293933	0.125733	-0.0620667	0.148567	0.0666	-0.0109333	0.169814	0.455582	0.69771	0.571992	0.817515	0.972606
ADAM28	Q9UKQ2;Q9UKQ2-2	Disintegrin and metalloproteinase domain-containing protein 28	0	1	1	0	0	1	2.05643	5.89057	5.31643	-0.6308	2.45337	2.8355	0.202192	6.18276e-05	0.000141362	0.780867	0.060681	0.0274785
ADAM9	Q13443-2;Q13443	Disintegrin and metalloproteinase domain-containing protein 9	0	0	0	0	1	0	0.2635	0.757333	-0.144633	0.2467	1.26847	-0.276567	0.792747	0.137535	0.77975	0.817262	0.0271085	0.704387
ADAMDEC1	O15204-2;O15204	ADAM DEC1	0	1	1	0	1	1	2.34337	7.03287	6.5944	2.06437	5.37507	4.9306	0.180729	2.91614e-05	4.86146e-05	0.247931	0.000541234	0.0013203
ADAMTS15	Q8TE58	A disintegrin and metalloproteinase with thrombospondin motifs 15	0	0	0	0	0	0	-0.0150333	-0.537867	-0.537867	-0.1701	-0.304533	-0.221367	0.985932	0.172479	0.137851	0.848307	0.567023	0.689983
ADAMTS2	O95450;O95450-2;Q8WXS8-2;Q8WXS8-3;Q8WXS8;Q8WXS8-4	A disintegrin and metalloproteinase with thrombospondin motifs 2	0	0	0	0	0	0	0.0830333	-0.299033	-0.0869	0.073	-0.416333	-0.0115	0.94293	0.531681	0.848727	0.94799	0.481956	0.983898
ADCY3	O60266	Adenylate cyclase type 3	0	0	0	0	0	0	0.182167	0.380067	0.332	-0.206167	-0.0415	-0.0404333	0.547825	0.0456705	0.0676362	0.505587	0.926821	0.911825
ADCY7	P51828;O95622-2	Adenylate cyclase type 7	0	0	0	0	0	0	-0.143367	0.304667	0.404333	-0.317967	0.164167	0.179667	0.707679	0.172479	0.0530188	0.302293	0.59547	0.535903
ADCY9	O60503	Adenylate cyclase type 9	0	0	0	0	0	0	-0.0327333	0.0995333	0.164333	-0.151367	0.126833	0.0120667	0.955186	0.704046	0.460236	0.710742	0.728193	0.973933
ADRB1	P08588	Beta-1 adrenergic receptor	0	0	0	0	0	0	0.694267	1.4871	1.6989	1.91867	-0.251533	0.323967	0.764745	0.233718	0.140408	0.259807	0.937042	0.880426
AGA	P20933	N(4)-(beta-N-acetylglucosaminyl)-L-asparaginase;Glycosylasparaginase alpha chain;Glycosylasparaginase beta chain	0	0	0	0	0	0	0.0307	-0.1468	-0.2437	-0.131567	-0.0467667	-0.176367	0.955186	0.52359	0.215465	0.737329	0.926821	0.523657
AGPAT6	Q86UL3	Glycerol-3-phosphate acyltransferase 4	0	0	0	0	0	0	-0.504533	0.550933	0.7569	-0.289433	0.110833	0.434167	0.220396	0.0583888	0.0099349	0.548549	0.838363	0.18904
AGRN	O00468-6;O00468-7;O00468-3;O00468-5;O00468-4;O00468;O00468-2	Agrin;Agrin N-terminal 110 kDa subunit;Agrin C-terminal 110 kDa subunit;Agrin C-terminal 90 kDa fragment;Agrin C-terminal 22 kDa fragment	0	0	0	0	0	0	0.2612	0.5525	0.268333	-0.0300667	0.412067	0.267333	0.382174	0.00953116	0.159511	0.956406	0.0729408	0.255785
AGT	P01019	Angiotensinogen;Angiotensin-1;Angiotensin-2;Angiotensin-3;Angiotensin-4;Angiotensin 1-9;Angiotensin 1-7;Angiotensin 1-5;Angiotensin 1-4	0	0	0	0	0	0	-0.0740667	0.0683	0.272067	0.0410333	0.0854333	0.263267	0.873707	0.801076	0.185844	0.938245	0.836026	0.307885
ALCAM	Q13740;Q13740-4;Q13740-3	CD166 antigen	0	0	0	0	0	0	0.0009	-0.118333	-0.374467	-0.1309	-0.2768	-0.2937	0.995092	0.435128	0.00890555	0.586565	0.0850448	0.0603872
ALG11	Q2TAA5	GDP-Man:Man(3)GlcNAc(2)-PP-Dol alpha-1,2-mannosyltransferase	0	0	0	0	0	0	-0.435867	-0.103433	-0.353433	-0.234833	0.652667	0.0633667	0.285855	0.758378	0.180575	0.627403	0.040736	0.899543
ALG5	Q9Y673;Q9Y673-2	Dolichyl-phosphate beta-glucosyltransferase	0	0	0	0	0	0	-0.0277667	0.3666	0.695867	-0.333233	0.0578333	-0.0554667	0.981262	0.423199	0.0889205	0.652628	0.961402	0.947145
ALG9	Q9H6U8;Q9H6U8-3;Q9H6U8-2;Q9H6U8-4	Alpha-1,2-mannosyltransferase ALG9	0	0	0	0	0	0	-0.302	-0.357233	-0.4958	0.112733	-0.0064	0.1243	0.497675	0.220705	0.0684774	0.871816	0.992782	0.775084
AMBP	P02760	Protein AMBP;Alpha-1-microglobulin;Inter-alpha-trypsin inhibitor light chain;Trypstatin	0	0	0	0	0	0	-1.5114	-1.62777	-1.85367	-1.64227	1.98553	-0.858333	0.383521	0.18051	0.0984951	0.342978	0.14521	0.601399
AMIGO1	Q86WK6	Amphoterin-induced protein 1	0	1	1	0	0	0	-0.713433	-1.58497	-1.46817	0.00513333	-0.0655333	0.523033	0.540349	0.0324878	0.0389854	0.999577	0.971035	0.605918
AMIGO2	Q86SJ2	Amphoterin-induced protein 2	0	0	0	0	0	0	-1.57513	0.899733	-0.247167	-0.7607	2.90107	-1.41563	0.436629	0.541789	0.855931	0.770777	0.0558545	0.384196
AMIGO3	Q86WK7	Amphoterin-induced protein 3	0	0	0	0	0	0	2.36417	1.69943	0.925133	1.23457	-0.5698	-0.945833	0.0539884	0.0685782	0.296782	0.373947	0.696879	0.419723
ANGPTL6	Q8NI99	Angiopoietin-related protein 6	0	0	0	0	0	0	-0.1929	0.278733	-0.4987	-0.728033	-0.0398333	-0.0514667	0.783341	0.480627	0.140408	0.11942	0.970369	0.9388
ANO6	Q4KMQ2;Q4KMQ2-3;Q4KMQ2-4	Anoctamin-6	0	0	0	0	0	0	0.236433	0.0623333	0.128467	-0.0128667	-0.193	-0.1704	0.312558	0.743514	0.407301	0.976394	0.360664	0.384196
ANPEP	P15144	Aminopeptidase N	0	0	0	0	0	0	0.000433333	0.1345	0.416233	0.0383333	0.0568333	0.378933	0.996605	0.276739	0.00150442	0.896534	0.781689	0.00527589
ANTXR1	Q9H6X2-5;Q9H6X2;Q9H6X2-4;Q9H6X2-6;Q9H6X2-2;Q9H6X2-3	Anthrax toxin receptor 1	0	0	1	0	0	0	0.3783	2.0465	3.01993	-0.546067	1.18713	1.2671	0.919731	0.190694	0.0405245	0.880925	0.574674	0.532563
ANTXR2	P58335-2;P58335-4;P58335;P58335-3	Anthrax toxin receptor 2	0	0	0	0	0	0	0.734	0.521967	0.540433	0.386667	0.6233	-0.1103	0.243554	0.254127	0.200594	0.609961	0.255868	0.891489
AOAH	P28039-2;P28039	Acyloxyacyl hydrolase;Acyloxyacyl hydrolase small subunit;Acyloxyacyl hydrolase large subunit	0	0	0	0	0	0	-3.31757	-3.80057	-0.354567	-1.6153	-0.493533	1.38977	0.312558	0.093253	0.884067	0.689512	0.926821	0.6655
AOC1	P19801;P19801-2	Amiloride-sensitive amine oxidase [copper-containing]	0	0	0	0	0	0	0.0779667	0.484067	-0.161267	0.0759667	0.362467	-0.0260333	0.806078	0.00387204	0.268873	0.816244	0.0397213	0.931629
APMAP	Q9HDC9;Q9HDC9-2	Adipocyte plasma membrane-associated protein	0	0	0	0	0	0	0.0306	-0.0818333	-0.0836	-0.247933	-0.270967	-0.0572667	0.941049	0.657095	0.59281	0.259627	0.136336	0.816715
APOD	P05090	Apolipoprotein D	0	0	0	1	0	0	-0.5	-1.47387	-0.0389667	-4.9825	-0.969667	0.8105	0.907871	0.452811	0.981366	0.0338288	0.738674	0.768825
APP	P05067;P05067-9;P05067-6;P05067-4;P05067-5;P05067-10;P05067-3;P05067-2	Amyloid beta A4 protein;N-APP;Soluble APP-alpha;Soluble APP-beta;C99;Beta-amyloid protein 42;Beta-amyloid protein 40;C83;P3(42);P3(40);C80;Gamma-secretase C-terminal fragment 59;Gamma-secretase C-terminal fragment 57;Gamma-secretase C-terminal fragment 50;C31	0	0	0	0	0	0	0.280567	0.0737667	0.4182	0.00536667	-0.113567	0.2378	0.144107	0.656365	0.00434251	0.993579	0.559322	0.126072
AQP1	P29972-4;P29972-2;P29972-3;P29972	Aquaporin-1	1	1	0	0	0	0	2.7101	2.35743	-0.571	1.9177	0.855533	-1.60117	0.0234271	0.0102468	0.508114	0.0937573	0.475445	0.0977686
ARSA	P15289-2;P15289	Arylsulfatase A;Arylsulfatase A component B;Arylsulfatase A component C	0	0	0	0	0	0	-0.158033	-0.0315667	0.143267	-0.212167	-0.162167	0.0181	0.6903	0.917427	0.532093	0.588159	0.623533	0.971051
ARSB	P15848;P15848-2	Arylsulfatase B	0	0	0	0	0	0	-0.1433	0.392767	0.0358667	-0.108367	0.285133	0.1185	0.554731	0.013083	0.823048	0.691614	0.102214	0.573668
ARSD	P51689;P51689-3;P51689-2	Arylsulfatase D	0	0	0	0	0	0	-0.153567	-0.268967	-0.558	-0.258467	-0.1756	-0.398067	0.547825	0.0933916	0.0014951	0.250691	0.430437	0.0258611
ARSG	Q96EG1	Arylsulfatase G	0	0	0	0	0	0	-0.501567	-0.0996333	-0.961133	2.0489	0.347667	-0.402333	0.868385	0.961444	0.479257	0.295516	0.916024	0.862362
ARSK	Q6UWY0	Arylsulfatase K	0	0	0	1	0	0	0.100167	0.0207	-0.6518	2.89047	-0.6985	0.0832333	0.957071	0.986419	0.371937	0.00571665	0.501768	0.958222
ASAH1	Q13510;Q13510-2;Q13510-3	Acid ceramidase;Acid ceramidase subunit alpha;Acid ceramidase subunit beta	0	0	0	0	0	0	0.363833	0.650233	0.121267	0.153567	0.0139333	-0.282067	0.365157	0.0185204	0.661694	0.770777	0.982126	0.396716
ASGR2	P07307-2;P07307;P07307-3	Asialoglycoprotein receptor 2	0	0	0	0	0	0	1.15907	1.91727	1.55137	1.2642	0.128667	0.0431333	0.713228	0.299527	0.36418	0.691614	0.980343	0.983898
ASIC1	P78348;P78348-1	Acid-sensing ion channel 1	0	0	0	0	0	0	1.64267	1.7119	0.9707	0.2388	-0.8674	-0.719833	0.276556	0.100286	0.325029	0.925773	0.541817	0.622336
ASPH	Q12797-10;Q12797;Q12797-6;Q12797-2;Q12797-4	Aspartyl/asparaginyl beta-hydroxylase	0	0	0	0	0	0	-0.00683333	0.1361	0.397267	-0.108633	-0.0517333	0.1975	0.985932	0.423575	0.0128004	0.70781	0.873784	0.295101
ATF6	P18850	Cyclic AMP-dependent transcription factor ATF-6 alpha;Processed cyclic AMP-dependent transcription factor ATF-6 alpha	0	0	0	0	0	0	0.4955	0.828433	0.512067	0.535467	0.295233	0.300467	0.538455	0.103446	0.286903	0.517239	0.715905	0.677635
ATF6B	Q99941	Cyclic AMP-dependent transcription factor ATF-6 beta;Processed cyclic AMP-dependent transcription factor ATF-6 beta	0	0	0	0	0	0	-0.0098	-0.0326	-0.0457667	-0.187867	-0.0796667	0.0526667	0.981262	0.870015	0.763042	0.412392	0.739236	0.82744
ATG9A	Q7Z3C6;Q7Z3C6-2;Q7Z3C6-3	Autophagy-related protein 9A	0	0	0	0	0	0	-0.0129	0.0259333	0.0934667	-0.161633	-0.0411	0.117067	0.977179	0.905542	0.566059	0.551158	0.916024	0.605918
ATP13A1	Q9HD20;Q9HD20-2;Q9HD20-3	Manganese-transporting ATPase 13A1	0	0	0	0	0	0	-0.126167	0.0769	0.140133	-0.0566667	0.0666667	0.0358333	0.758985	0.774464	0.520675	0.914245	0.890915	0.93381
ATP1B1	P05026-2;P05026	Sodium/potassium-transporting ATPase subunit beta-1	0	0	0	0	0	0	0.00866667	0.381167	0.133033	-0.1334	0.3604	0.0292333	0.98222	0.0201004	0.392911	0.635637	0.0515883	0.926165
ATP1B3	P54709;P54709-2	Sodium/potassium-transporting ATPase subunit beta-3	0	0	0	0	0	0	0.0811333	0.135267	0.198067	-0.168767	-0.0203333	0.120767	0.737444	0.330865	0.118082	0.408025	0.955565	0.483322
ATP6AP1	Q15904	V-type proton ATPase subunit S1	0	0	0	0	0	0	0.0575	0.3742	0.1846	0.411033	0.287867	0.260433	0.836038	0.00776078	0.139416	0.0167628	0.0567356	0.0737754
ATP6V0A2	Q9Y487	V-type proton ATPase 116 kDa subunit a isoform 2	0	0	0	0	0	0	-0.0764667	0.111033	-0.0567	-0.1349	-0.0637	-0.193733	0.811899	0.531681	0.73079	0.626656	0.832704	0.307885
ATP7A	Q04656-5;Q04656;Q04656-2;Q04656-3;Q04656-4	Copper-transporting ATPase 1	0	0	0	0	0	0	-0.4955	-0.538567	-0.509433	-0.3085	0.0793	-0.0601667	0.0982974	0.017263	0.0197262	0.342978	0.848549	0.876512
ATRAID	Q6UW56-2;Q6UW56;Q6UW56-3	All-trans retinoic acid-induced differentiation factor	0	0	0	0	0	0	0.7474	2.83637	3.77453	2.93407	2.16553	2.2769	0.872335	0.194997	0.0655923	0.350153	0.46007	0.384196
ATRN	O75882;O75882-3;O75882-2	Attractin	0	0	0	0	0	0	-0.217933	0.0501667	-0.594	-0.3902	-0.0113333	-0.262833	0.455279	0.835996	0.00324353	0.117475	0.981137	0.230282
AXL	P30530-2;P30530	Tyrosine-protein kinase receptor UFO	0	0	0	0	0	0	-0.0999667	0.528867	0.938133	0.6245	1.01497	1.3379	0.955186	0.48133	0.144742	0.588159	0.217109	0.0746103
AZGP1	P25311	Zinc-alpha-2-glycoprotein	0	0	0	0	0	0	-0.368833	-1.04243	-1.28983	-1.51757	-0.570667	0.0871667	0.93133	0.582714	0.42451	0.588159	0.859736	0.973933
AZU1	P20160	Azurocidin	0	1	1	0	1	1	0.130033	-1.019	-1.348	-0.3114	-1.1575	-1.01677	0.852843	0.00455197	0.000420063	0.57759	0.00275943	0.00633291
B2M	P61769	Beta-2-microglobulin;Beta-2-microglobulin form pI 5.3	0	0	0	0	0	0	0.853433	0.8113	-0.0518333	0.7223	0.691667	-0.247267	0.395636	0.242753	0.938908	0.513381	0.460038	0.816715
B3GALNT1	O75752	UDP-GalNAc:beta-1,3-N-acetylgalactosaminyltransferase 1	0	0	0	0	0	0	-0.3612	0.6029	-0.4431	-0.278667	0.3327	-0.279333	0.623571	0.184646	0.291788	0.738108	0.59547	0.658344
B3GALNT2	Q8NCR0	UDP-GalNAc:beta-1,3-N-acetylgalactosaminyltransferase 2	0	0	0	0	0	0	0.301433	0.213533	-0.0939667	0.122833	0.0858333	-0.0769	0.542113	0.535183	0.765824	0.872198	0.90689	0.891878
B3GALT6	Q96L58	Beta-1,3-galactosyltransferase 6	0	0	0	0	0	0	0.186867	0.244233	0.101267	0.298633	0.1082	-0.120567	0.538455	0.213073	0.593552	0.259807	0.72604	0.658344
B3GALTL	Q6Y288	Beta-1,3-glucosyltransferase	0	0	0	0	0	0	-0.0271667	-0.00993333	-0.158933	0.00323333	-0.0285667	-0.132333	0.955865	0.973135	0.394986	0.997591	0.955565	0.623872
B3GAT3	O94766-2;O94766	Galactosylgalactosylxylosylprotein 3-beta-glucuronosyltransferase 3	0	0	0	0	0	0	0.0289667	0.0924667	0.292867	-0.109433	-0.0227667	0.538867	0.957071	0.70495	0.144083	0.806816	0.970369	0.0231356
B3GNT2	Q9NY97-2;Q9NY97	N-acetyllactosaminide beta-1,3-N-acetylglucosaminyltransferase 2	0	0	0	0	0	0	-0.1601	-0.517367	-0.446133	-0.0399333	-0.2488	0.0328667	0.600529	0.008192	0.0151167	0.932	0.283747	0.926585
B3GNT5	Q9BYG0	Lactosylceramide 1,3-N-acetyl-beta-D-glucosaminyltransferase	1	1	1	0	0	0	1.5531	1.81713	2.19433	0.4873	0.4043	0.209667	0.026668	0.00177582	0.000323524	0.580095	0.574674	0.799747
B3GNT7	Q8NFL0	UDP-GlcNAc:betaGal beta-1,3-N-acetylglucosaminyltransferase 7	0	0	0	0	1	0	0.0429667	0.0105667	-0.1956	0.125167	-1.0097	-0.490433	0.948126	0.976417	0.411496	0.813	0.000674881	0.071702
B3GNT8	Q7Z7M8	UDP-GlcNAc:betaGal beta-1,3-N-acetylglucosaminyltransferase 8	0	0	0	0	0	0	0.525133	0.0274667	0.898567	0.205267	-0.195067	0.1522	0.462897	0.967608	0.0446639	0.84874	0.822233	0.833084
B4GALNT1	Q00973-2;Q00973	Beta-1,4 N-acetylgalactosaminyltransferase 1	0	1	1	0	1	1	0.786667	4.58637	3.749	1.28867	5.02947	3.2171	0.719156	0.00105528	0.00378784	0.519061	0.000674881	0.0189876
B4GALT1	P15291;P15291-2	Beta-1,4-galactosyltransferase 1;Lactose synthase A protein;N-acetyllactosamine synthase;Beta-N-acetylglucosaminylglycopeptide beta-1,4-galactosyltransferase;Beta-N-acetylglucosaminyl-glycolipid beta-1,4-galactosyltransferase;Processed beta-1,4-galactosyltransferase 1	0	0	0	0	0	0	0.0516	0.157633	0.230267	0.0523	0.1441	0.1704	0.920894	0.506162	0.255549	0.919254	0.644747	0.556776
B4GALT2	O60909;O60909-3;O60909-2	Beta-1,4-galactosyltransferase 2;Lactose synthase A protein;N-acetyllactosamine synthase;Beta-N-acetylglucosaminylglycopeptide beta-1,4-galactosyltransferase;Beta-N-acetylglucosaminyl-glycolipid beta-1,4-galactosyltransferase	1	1	1	0	0	0	5.38223	5.17673	5.15883	2.07187	0.0733667	0.181967	0.0100906	0.00254459	0.00205751	0.364225	0.98248	0.953651
B4GALT3	O60512;O60512-2	Beta-1,4-galactosyltransferase 3;N-acetyllactosamine synthase;Beta-N-acetylglucosaminylglycopeptide beta-1,4-galactosyltransferase;Beta-N-acetylglucosaminyl-glycolipid beta-1,4-galactosyltransferase	0	0	0	0	0	0	0.083	0.2538	0.2934	0.160467	0.100367	0.456967	0.898546	0.402148	0.276818	0.771265	0.853569	0.151348
B4GALT5	O43286	Beta-1,4-galactosyltransferase 5	0	0	0	0	0	0	0.2705	0.5361	0.9337	0.823667	0.9533	0.715133	0.852843	0.472908	0.146815	0.438386	0.256758	0.391353
B4GALT7	Q9UBV7	Beta-1,4-galactosyltransferase 7;Xylosylprotein 4-beta-galactosyltransferase	0	0	0	0	0	0	-0.430367	-0.6336	-0.5422	-0.0868333	-0.0334333	0.4519	0.367067	0.0492719	0.0778822	0.910045	0.970369	0.219293
B4GAT1	O43505	Beta-1,4-glucuronyltransferase 1	0	0	0	0	0	0	-0.266867	-0.410467	-0.266233	-0.0852333	-0.373433	0.0259	0.396584	0.0534012	0.185671	0.868687	0.125659	0.951384
BACE1	P56817-5;P56817;P56817-6;P56817-3;P56817-2;P56817-4	Beta-secretase 1	0	0	0	0	0	0	-0.112167	0.624633	0.733067	-0.3173	-0.641433	0.274233	0.954381	0.406438	0.274068	0.846467	0.506617	0.806661
BAMBI	Q13145	BMP and activin membrane-bound inhibitor homolog	0	0	0	0	0	0	-1.1185	0.953567	-0.965633	0.032	-1.09693	-0.9985	0.855754	0.790565	0.741082	0.999577	0.838363	0.82744
BCAM	P50895	Basal cell adhesion molecule	0	0	0	0	0	0	0.268767	0.208767	0.0178	-0.00876667	0.179633	-0.0574333	0.403603	0.355087	0.935367	0.992799	0.542097	0.880426
BMP1	P13497-5;P13497-2;P13497-6;P13497;P13497-4;P13497-3	Bone morphogenetic protein 1	0	0	0	1	0	0	0.0563	0.433933	0.0327667	1.2863	0.00683333	-0.3267	0.957402	0.345177	0.938908	0.0220292	0.995927	0.592766
BMP8B;BMP8A	P34820;Q7Z5Y6;P34820-2	Bone morphogenetic protein 8B;Bone morphogenetic protein 8A	0	0	0	0	0	0	-0.418067	-0.330467	-0.494433	-0.1513	-0.412367	-0.1195	0.0417948	0.0375826	0.00321038	0.571992	0.0233205	0.582939
BMPR1A	P36894	Bone morphogenetic protein receptor type-1A	0	0	0	0	0	0	-0.5108	-0.881333	-0.2712	0.0923667	-1.0521	0.7554	0.844727	0.516032	0.834223	0.97791	0.536731	0.6655
BMPR2	Q13873;Q13873-2	Bone morphogenetic protein receptor type-2	0	0	0	0	0	0	-0.242533	0.168467	-0.102333	-0.0193667	0.3415	0.160167	0.658712	0.657095	0.754472	0.982859	0.445255	0.729972
BSCL2	Q96G97;Q96G97-3;Q96G97-4	Seipin	0	0	0	0	0	0	-0.0424333	0.118167	-0.1163	-0.0085	0.597167	-0.142867	0.958137	0.797889	0.754717	0.995557	0.164692	0.806661
BSG	P35613-2;P35613;P35613-4;P35613-3	Basigin	0	0	0	0	0	0	-0.0472667	-0.104033	-0.4236	-0.0456667	0.0148667	-0.0622667	0.947778	0.743127	0.0942074	0.94799	0.981137	0.895258
BST1	Q10588;Q10588-2	ADP-ribosyl cyclase/cyclic ADP-ribose hydrolase 2	0	0	0	0	0	0	-0.101867	-0.3583	-0.317967	0.0281333	-0.169367	-0.143833	0.715881	0.0248427	0.0381765	0.945057	0.440989	0.480669
BST2	Q10589-2;Q10589	Bone marrow stromal antigen 2	0	0	1	0	0	0	0.215867	1.5268	1.71453	0.706933	0.6643	0.4907	0.912237	0.0580532	0.0297709	0.602752	0.547433	0.669087
BTD	P43251-4;P43251;P43251-3;P43251-2	Biotinidase	0	0	0	0	0	0	-0.091	-0.179267	0.00806667	-0.286367	-0.2762	0.197633	0.767059	0.282149	0.956653	0.195263	0.137118	0.302653
BTN2A1	Q7KYR7-5;Q7KYR7;Q7KYR7-1;Q7KYR7-6;Q7KYR7-4;Q7KYR7-3;Q8WVV5-3;Q8WVV5-2;Q8WVV5	Butyrophilin subfamily 2 member A1	0	0	0	0	0	0	-0.2243	0.0937667	0.535367	-0.524967	0.0262	0.468333	0.716647	0.835186	0.105493	0.285209	0.978159	0.247037
BTN3A2	P78410-3;P78410-2;P78410	Butyrophilin subfamily 3 member A2	0	0	0	0	0	0	-0.0603333	0.115133	0.186467	-0.201867	0.265267	0.0189	0.955186	0.832197	0.664831	0.824971	0.682418	0.97883
BVES	Q8NE79	Blood vessel epicardial substance	0	1	1	0	0	0	3.2433	4.91573	4.6344	1.23917	1.435	-0.801933	0.243554	0.014454	0.0165013	0.736091	0.607	0.791964
C10orf54	Q9H7M9	Platelet receptor Gi24	0	0	0	0	0	0	0.1538	0.611433	0.9473	-0.502033	0.376367	0.2686	0.822751	0.0703283	0.00631281	0.295516	0.421879	0.561441
C12orf49	Q9H741	UPF0454 protein C12orf49	0	0	0	0	0	0	0.1292	-0.00176667	-0.922633	-0.359267	0.016	0.189167	0.8217	0.997134	0.0023775	0.402455	0.981137	0.635325
C16orf54	Q6UWD8	Transmembrane protein C16orf54	0	0	0	0	0	0	0.103667	-0.486433	-0.0818	-0.0695	-0.531367	-0.313667	0.754866	0.00987057	0.653483	0.87344	0.00974207	0.112192
C1orf233	F2Z333	Fibronectin type-III domain-containing transmembrane protein C1orf233	0	0	0	0	0	0	-0.148833	-0.234933	-0.716833	-0.4916	-0.218333	-0.0152667	0.681687	0.288211	0.00201634	0.0808478	0.460038	0.972606
C1QA	P02745	Complement C1q subcomponent subunit A	0	0	0	0	0	0	0.2775	0.0629667	0.7569	0.945833	2.4121	1.08997	0.944373	0.976417	0.606893	0.736091	0.163891	0.595356
C1RL	Q9NZP8	Complement C1r subcomponent-like protein	0	0	0	0	0	0	0.484467	1.08577	1.62197	2.5598	0.683833	0.405733	0.842458	0.361999	0.131905	0.0889023	0.702034	0.823413
C2	P06681;P06681-3;P06681-2	Complement C2;Complement C2b fragment;Complement C2a fragment	0	0	0	0	0	0	0.2369	0.5192	0.515267	-0.1391	0.0008	0.5368	0.35073	0.00529287	0.00434251	0.646431	0.999119	0.00607877
C2orf69	Q8N8R5	UPF0565 protein C2orf69	0	0	0	0	0	0	0.0799	0.214367	-0.293533	0.0744	-0.0009	-0.272367	0.954554	0.723452	0.566807	0.958162	0.999119	0.720969
C3	P01024	Complement C3;Complement C3 beta chain;C3-beta-c;Complement C3 alpha chain;C3a anaphylatoxin;Acylation stimulating protein;Complement C3b alpha chain;Complement C3c alpha chain fragment 1;Complement C3dg fragment;Complement C3g fragment;Complement C3d fragment;Complement C3f fragment;Complement C3c alpha chain fragment 2	1	1	1	0	1	1	1.4122	2.97217	2.08893	0.6127	1.8905	1.60353	5.27716e-06	1.51861e-10	1.03961e-08	0.0166158	5.86516e-08	2.59998e-07
C3AR1	Q16581	C3a anaphylatoxin chemotactic receptor	0	1	1	0	1	1	3.03697	3.40977	4.5715	2.18383	4.37483	3.83383	0.099268	0.0156046	0.00205478	0.254769	0.00536433	0.0122163
C3orf80	F5H4A9	Uncharacterized membrane protein C3orf80	0	0	0	0	0	0	0.7953	-0.609933	-0.200567	0.870167	-0.449933	-0.124067	0.538455	0.498773	0.813383	0.513381	0.731773	0.9388
C5	P01031	Complement C5;Complement C5 beta chain;Complement C5 alpha chain;C5a anaphylatoxin;Complement C5 alpha chain	0	0	0	0	0	0	-1.18747	-1.14773	0.953667	-0.351567	0.266467	3.3434	0.65615	0.511112	0.536507	0.928082	0.94863	0.0521883
C6orf120	Q7Z4R8	UPF0669 protein C6orf120	0	0	0	0	0	0	0.189067	0.0426333	0.325867	0.129833	0.184733	0.519033	0.615521	0.888054	0.127461	0.770777	0.551039	0.0364939
CA11	O75493	Carbonic anhydrase-related protein 11	0	0	0	0	0	0	0.547633	1.95413	1.61847	0.6946	-0.245267	0.3003	0.822751	0.108028	0.156324	0.770777	0.937587	0.891489
CACNA2D1	P54289-4;P54289-5;P54289-3;P54289-2;P54289	Voltage-dependent calcium channel subunit alpha-2/delta-1;Voltage-dependent calcium channel subunit alpha-2-1;Voltage-dependent calcium channel subunit delta-1	0	0	0	0	0	0	-0.628133	1.1387	0.913167	1.17263	0.443067	-0.5843	0.854365	0.52359	0.566807	0.67779	0.90689	0.816715
CADM1	Q9BY67-5;Q9BY67;Q9BY67-4;Q9BY67-3;Q9BY67-2	Cell adhesion molecule 1	0	0	0	0	0	0	-0.408433	-0.572633	0.0965333	-0.385967	0.119767	0.722533	0.104245	0.00499106	0.606893	0.11942	0.679535	0.00144431
CADM2	Q8N3J6-3;Q8N3J6-4;Q8N3J6-5;Q8N3J6-2;Q8N3J6	Cell adhesion molecule 2	0	0	0	0	0	0	0.2934	-1.6429	-1.93187	-0.299067	-1.93137	-0.915267	0.93133	0.221295	0.118626	0.926607	0.223003	0.619626
CADM4	Q8NFZ8	Cell adhesion molecule 4	0	0	0	1	0	0	0.1513	-0.157233	0.0305	2.99183	0.0735333	0.517533	0.938074	0.873745	0.964987	0.00350283	0.970369	0.619626
CALR	P27797	Calreticulin	0	0	0	0	0	0	0.239367	0.0453	-0.115567	-0.0351667	0.0491	-0.107667	0.522373	0.888054	0.622228	0.956406	0.934068	0.759755
CALU	O43852;O43852-3;O43852-6;O43852-5;O43852-15;O43852-10;O43852-11;O43852-13;O43852-14;O43852-9;O43852-12	Calumenin	0	0	0	0	0	0	0.214267	-0.0605667	-0.136667	0.171767	0.0389	0.0309667	0.540349	0.831957	0.530675	0.652262	0.946213	0.9388
CANT1	Q8WVQ1;Q8WVQ1-3;Q8WVQ1-2	Soluble calcium-activated nucleotidase 1	0	0	0	0	0	0	-0.277633	-0.226	-0.399767	-0.0524667	0.0202	0.0022	0.294992	0.227257	0.0255821	0.906924	0.970369	0.989964
CARKD	Q8IW45;Q8IW45-2;Q8IW45-4	ATP-dependent (S)-NAD(P)H-hydrate dehydratase	0	0	0	0	0	0	0.155533	-0.7442	-0.730467	0.328567	-0.838133	-0.335967	0.852843	0.058741	0.0540382	0.632548	0.0611698	0.523657
CCDC126	Q96EE4	Coiled-coil domain-containing protein 126	0	0	0	0	1	0	0.3758	-0.0427333	0.377033	-1.0005	-3.59943	0.0541333	0.839425	0.973854	0.669652	0.4734	0.000638614	0.972606
CCDC47	Q96A33-2;Q96A33	Coiled-coil domain-containing protein 47	0	0	0	0	0	0	-0.0267333	-0.0816667	-0.0318333	-0.1302	-0.0516333	0.0849333	0.947778	0.635316	0.841299	0.603511	0.857331	0.69125
CCR1	P32246	C-C chemokine receptor type 1	0	0	0	0	0	0	0.2837	-0.4558	-0.00276667	0.3473	-0.0323	-0.00306667	0.775184	0.406987	0.995408	0.710742	0.981137	0.993171
CCR2	P41597-2;P41597	C-C chemokine receptor type 2	0	0	0	0	0	0	-0.456267	0.507033	-0.0123667	-0.3452	-0.0992667	-0.1209	0.0609379	0.00954838	0.941693	0.169952	0.738674	0.643623
CD101	Q93033	Immunoglobulin superfamily member 2	0	0	0	0	0	0	-0.272367	-0.234567	-0.287567	0.184833	0.1781	0.378333	0.478226	0.367229	0.22089	0.670191	0.614366	0.173801
CD109	Q6YHK3;Q6YHK3-4;Q6YHK3-2;Q6YHK3-3	CD109 antigen	0	0	0	0	0	0	0.273767	0.450667	0.3561	0.0998	0.1713	0.315167	0.169814	0.00424907	0.0140335	0.70194	0.372846	0.0481498
CD14	P08571	Monocyte differentiation antigen CD14;Monocyte differentiation antigen CD14, urinary form;Monocyte differentiation antigen CD14, membrane-bound form	0	1	1	0	1	1	-0.1709	2.1092	4.3224	-0.115267	1.4938	3.84543	0.842386	4.63006e-05	1.03961e-08	0.906924	0.00159076	5.64852e-08
CD151	P48509	CD151 antigen	0	0	0	0	0	0	-0.695867	-0.932167	-0.909933	-0.133633	0.9046	0.0492	0.589209	0.250357	0.221831	0.94799	0.392844	0.972606
CD164	Q04900-2;Q04900;Q04900-5;Q04900-3;Q04900-4	Sialomucin core protein 24	0	0	0	0	0	0	0.712733	1.1992	1.1158	1.03833	1.73987	-1.11357	0.852843	0.554016	0.533213	0.770777	0.482798	0.6655
CD180	Q99467	CD180 antigen	0	0	0	0	0	0	-0.142267	-0.330433	0.2997	-0.241033	-0.366233	-0.0120333	0.72717	0.15573	0.164287	0.517239	0.172099	0.973933
CD1C	P29017	T-cell surface glycoprotein CD1c	0	1	1	0	1	1	-0.1854	3.98917	5.7005	0.430867	4.11243	4.6785	0.957601	0.0117794	0.000811972	0.907873	0.018345	0.00633291
CD1D	P15813	Antigen-presenting glycoprotein CD1d	0	0	1	0	0	0	-0.205767	-0.785033	-1.1566	0.5466	-0.293133	0.0576	0.809062	0.0580532	0.00622563	0.373947	0.621289	0.9388
CD209	Q9NNX6-6;Q9NNX6;Q9NNX6-3;Q9NNX6-11;Q9NNX6-7;Q9NNX6-10;Q9NNX6-2;Q9NNX6-5;Q9NNX6-8;Q9NNX6-12;Q9H2X3-10;Q9H2X3-4;Q9H2X3-6;Q9H2X3-7;Q9H2X3-2;Q9H2X3-9;Q9H2X3-3;Q9H2X3-5;Q9H2X3-8;Q9H2X3;Q9NNX6-9;Q9NNX6-4	CD209 antigen	0	1	1	0	0	1	-0.0788	1.0597	1.4995	-0.444933	0.498333	1.0146	0.928914	0.00422969	0.000227338	0.373947	0.228625	0.0081781
CD244	Q9BZW8-2;Q9BZW8;Q9BZW8-3;Q9BZW8-4	Natural killer cell receptor 2B4	0	0	0	0	0	0	-0.00516667	0.331633	0.407233	-0.0221333	0.1316	0.2519	0.987829	0.0876506	0.031989	0.966461	0.644747	0.273014
CD274	Q9NZQ7;Q9NZQ7-2;Q9NZQ7-3	Programmed cell death 1 ligand 1	0	1	1	0	0	0	0.932867	2.4956	2.09843	0.9132	1.7443	1.84313	0.515577	0.00860967	0.0182952	0.541291	0.087141	0.0625246
CD276	Q5ZPR3-3;Q5ZPR3-4;Q5ZPR3;Q5ZPR3-2	CD276 antigen	0	0	0	0	0	0	0.0882667	0.2852	-0.0197	0.00536667	0.1858	-0.0774667	0.862518	0.235316	0.934978	0.995557	0.567876	0.832715
CD300A	Q9UGN4;Q9UGN4-3;Q9UGN4-2;Q9UGN4-4	CMRF35-like molecule 8	0	0	0	0	0	0	0.0634667	-0.494033	-0.488367	-0.113333	-0.275033	-0.157567	0.861012	0.00588706	0.00491719	0.710742	0.157538	0.460218
CD300LF	Q8TDQ1;Q8TDQ1-6;Q8TDQ1-3;Q8TDQ1-4;Q8TDQ1-2;Q8TDQ1-5	CMRF35-like molecule 1	0	0	0	0	0	0	-0.270867	-0.4259	-0.236833	-0.283033	-0.436333	-0.205	0.328987	0.027527	0.191046	0.295516	0.0466233	0.384196
CD33	P20138;P20138-2;P20138-3	Myeloid cell surface antigen CD33	0	0	0	0	0	0	-0.0479667	-0.546	-0.5836	-0.5319	-0.2363	-0.141633	0.947778	0.043624	0.027277	0.138798	0.528345	0.720969
CD36	P16671;P16671-4;P16671-3;P16671-2	Platelet glycoprotein 4	0	0	0	0	0	0	0.0361667	0.4977	0.327067	0.1013	0.515967	0.507833	0.947778	0.0164348	0.090351	0.816244	0.0264968	0.0249237
CD37	P11049;P11049-3;P11049-2	Leukocyte antigen CD37	0	0	0	0	0	0	0.427333	0.0092	-0.0205667	-0.221633	-0.458867	-0.1206	0.292884	0.981861	0.938908	0.647655	0.153422	0.776246
CD38	P28907;P28907-2	ADP-ribosyl cyclase/cyclic ADP-ribose hydrolase 1	0	0	0	0	0	0	-0.1829	-0.2829	-0.423833	-0.2488	-0.0756333	-0.1567	0.466882	0.081116	0.00966808	0.273591	0.787131	0.445061
CD4	P01730	T-cell surface glycoprotein CD4	0	0	0	0	0	0	0.182967	0.651	0.5324	0.0372333	0.3199	0.199133	0.551658	0.00227596	0.00654691	0.937314	0.149197	0.398812
CD40	P25942;P25942-2	Tumor necrosis factor receptor superfamily member 5	0	1	1	0	1	1	0.937067	2.58467	1.2964	0.741833	2.45473	1.86577	0.191238	7.53597e-05	0.0122986	0.318649	0.000193359	0.00223138
CD44	P16070-16;P16070-3	CD44 antigen	0	0	0	0	0	0	0.105	0.241333	-0.384167	-0.154033	0.634233	0.236733	0.852101	0.37899	0.120378	0.765228	0.0338346	0.483322
CD46	P15529-15;P15529-9;P15529-7;P15529-12;P15529-14;P15529-8;P15529-4;P15529-6;P15529-11;P15529-13;P15529-3;P15529-5;P15529-10;P15529;P15529-2;P15529-16	Membrane cofactor protein	0	0	0	0	0	0	0.163767	-0.0816	-0.323967	0.0418333	-0.1515	-0.1898	0.631819	0.742459	0.0987449	0.934888	0.610083	0.476818
CD47	Q08722-2;Q08722-3;Q08722-4;Q08722	Leukocyte surface antigen CD47	0	0	0	0	0	0	-0.577233	0.2339	0.4462	-0.2931	0.0632333	0.0657	0.202192	0.515347	0.144083	0.588159	0.937587	0.913788
CD48	P09326	CD48 antigen	0	1	1	0	1	1	0.9851	6.41517	6.79803	0.00463333	4.6766	6.38513	0.383521	2.20626e-07	9.03989e-08	0.999577	1.40288e-05	2.35651e-07
CD53	P19397	Leukocyte surface antigen CD53	0	0	0	0	0	0	-2.37747	1.86597	2.07957	-2.05453	2.11327	1.66077	0.383521	0.334396	0.238522	0.497543	0.39977	0.491584
CD55	P08174-4;P08174;P08174-3;P08174-5;P08174-2;P08174-6;P08174-7	Complement decay-accelerating factor	0	0	0	0	0	0	0.3384	0.293067	-0.0348333	-0.0699	-0.112933	-0.0187667	0.399665	0.293884	0.904041	0.914245	0.822306	0.972606
CD58	P19256-2;P19256-3;P19256	Lymphocyte function-associated antigen 3	0	1	1	0	0	1	0.4761	1.1906	1.83997	0.5621	0.299267	1.2785	0.583541	0.025094	0.00145895	0.513381	0.72604	0.0291197
CD59	P13987	CD59 glycoprotein	0	0	0	0	0	0	-0.0982333	-0.0224667	-0.54	-0.6647	4.45443	2.33663	0.985932	0.996009	0.830835	0.909121	0.103166	0.439091
CD63	P08962-3;P08962-2;P08962	CD63 antigen	0	0	1	0	0	0	-0.0403	-0.9816	-2.04133	-0.219467	-0.289067	-0.1047	0.956632	0.00248749	2.07742e-06	0.667995	0.470952	0.8225
CD68	P34810;P34810-2;P34810-3	Macrosialin	0	0	0	0	0	0	0.152133	-0.0599333	-0.4062	0.3127	0.00753333	0.1423	0.869756	0.915843	0.316199	0.67779	0.995371	0.832551
CD70	P32970;P32970-2	CD70 antigen	0	1	1	0	0	0	0.708767	1.36187	1.53723	0.3192	0.749867	0.9354	0.0417948	6.38027e-05	2.00485e-05	0.442988	0.0148026	0.00263385
CD74	P04233	HLA class II histocompatibility antigen gamma chain	0	0	0	0	0	0	-0.648	0.123733	-0.8273	-1.30553	0.8388	-0.107133	0.455279	0.869105	0.118373	0.0752006	0.215102	0.921248
CD80	P33681-3;P33681-2;P33681	T-lymphocyte activation antigen CD80	1	1	1	1	1	1	4.25443	5.56583	5.7967	5.05893	6.0266	3.63723	0.0196562	0.000412951	0.000259428	0.00571665	0.000289478	0.0146659
CD82	P27701;P27701-2	CD82 antigen	0	0	0	0	0	0	0.0359333	0.308133	0.0231333	0.0687667	0.2178	0.212867	0.954381	0.173154	0.916572	0.904249	0.470952	0.444878
CD84	Q9UIB8-3;Q9UIB8-2;Q9UIB8;Q9UIB8-7;Q9UIB8-5;Q9UIB8-4;Q9UIB8-6	SLAM family member 5	0	0	0	0	0	0	-0.0439667	-0.194233	-0.3577	-0.187033	-0.332933	-0.2966	0.919731	0.288211	0.0376204	0.517239	0.0993215	0.129127
CD9	P21926	CD9 antigen	0	0	0	0	1	0	-0.4527	0.391067	-1.15577	-0.97	4.80333	2.27627	0.931443	0.888054	0.573976	0.832957	0.0428474	0.369201
CD93	Q9NPY3	Complement component C1q receptor	0	0	0	0	0	0	0.1055	0.865	0.8354	-0.0172333	0.6173	0.7572	0.715881	4.55977e-05	4.94751e-05	0.968474	0.0014677	0.000251172
CD97	P48960;P48960-3;P48960-2	CD97 antigen;CD97 antigen subunit alpha;CD97 antigen subunit beta	0	0	0	0	0	0	0.0368333	-0.274367	-0.136833	0.0196	-0.0591	0.00393333	0.919322	0.0614833	0.326566	0.962507	0.832704	0.983898
CDCP1	Q9H5V8-2;Q9H5V8	CUB domain-containing protein 1	0	0	0	0	0	0	1.892	1.09923	-1.72633	0.664633	0.0441	-1.82983	0.435744	0.531682	0.252387	0.856359	0.990346	0.336927
CDH2	P19022-2;P19022	Cadherin-2	0	0	0	0	0	0	-0.0831333	0.212933	0.255267	-0.223633	-0.0729333	0.0508667	0.859133	0.351073	0.217545	0.53968	0.867361	0.895258
CDON	Q4KMG0-2;Q4KMG0	Cell adhesion molecule-related/down-regulated by oncogenes	0	0	0	1	0	0	0.1565	-1.24107	-1.81963	6.33327	-1.3625	0.267767	0.955186	0.27038	0.0809336	0.000101992	0.339642	0.893045
CEACAM4	O75871	Carcinoembryonic antigen-related cell adhesion molecule 4	0	0	0	0	0	0	-0.4303	0.831033	0.848133	0.276333	0.7578	0.187467	0.78907	0.327579	0.272643	0.889775	0.498419	0.89845
CEACAM6	P40199;P13688-3;P13688-4;P13688-11;P13688-9;P13688-2;P13688-6;P13688-5;P13688-8;P13688-10;P13688;P40198-2;P13688-7	Carcinoembryonic antigen-related cell adhesion molecule 6	0	0	0	0	0	0	0.237533	-0.468	-0.947233	0.316033	-0.597467	-0.9439	0.52473	0.0472832	0.000453929	0.364225	0.0266674	0.000985172
CEACAM8	P31997	Carcinoembryonic antigen-related cell adhesion molecule 8	0	0	0	0	0	0	1.31737	-0.2606	-0.5428	3.91653	0.3028	0.2481	0.615077	0.902399	0.734274	0.0541345	0.937587	0.934846
CECR1	Q9NZK5;Q9NZK5-2	Adenosine deaminase CECR1	0	0	0	0	0	0	-0.291667	-0.698	-0.7484	-0.1063	-0.5504	-0.624667	0.163909	0.000171915	7.32172e-05	0.692005	0.00201875	0.000800046
CELSR1	Q9NYQ6;Q9NYQ6-2	Cadherin EGF LAG seven-pass G-type receptor 1	0	1	1	0	0	0	0.5282	1.2449	1.1877	0.058	0.279733	0.345867	0.171722	0.000252681	0.000323524	0.93296	0.470952	0.302653
CELSR2	Q9HCU4	Cadherin EGF LAG seven-pass G-type receptor 2	0	0	0	0	0	0	1.6679	1.896	0.836633	0.113367	-0.0149	-1.63117	0.588315	0.327579	0.660653	0.982859	0.999119	0.50602
CEPT1	Q9Y6K0	Choline/ethanolaminephosphotransferase 1	0	0	0	0	0	0	-0.3242	-0.0372	0.401067	0.438967	0.598767	1.05847	0.732918	0.962086	0.436477	0.632548	0.402692	0.0700633
CERCAM	Q5T4B2;Q5T4B2-2	Probable inactive glycosyltransferase 25 family member 3	0	0	0	0	0	0	0.236567	-0.640033	-0.5912	0.482967	-0.549833	0.298733	0.580139	0.0164031	0.0210103	0.171273	0.0624418	0.337803
CERS2	Q96G23	Ceramide synthase 2	0	0	0	0	0	0	0.478133	0.575067	0.5904	0.6704	0.379	0.327	0.503457	0.216119	0.168242	0.295516	0.541817	0.602254
CERS5	Q8N5B7;Q8N5B7-2	Ceramide synthase 5	0	0	0	0	0	0	0.1442	-0.189833	-0.379733	1.60483	-0.199333	0.184333	0.954381	0.869912	0.667839	0.17313	0.926821	0.911825
CERS6	Q6ZMG9;Q6ZMG9-2	Ceramide synthase 6	0	0	0	0	0	0	0.170633	-0.0636	-0.8369	0.687167	0.277867	-0.3778	0.670673	0.835186	0.00133536	0.0225627	0.377646	0.152792
CES1	P23141;P23141-2;Q9UKY3;Q9UKY3-2	Liver carboxylesterase 1	0	0	0	0	0	0	-0.0559667	-0.0345	-0.0772667	-0.0385667	-0.0217	-0.0133	0.852101	0.849788	0.579232	0.910045	0.955565	0.964675
CES2	O00748;O00748-2	Cocaine esterase	0	0	0	0	0	0	-0.192833	-0.323767	-0.0838333	-0.1954	-0.3031	0.0291667	0.495536	0.0701794	0.644968	0.505587	0.142429	0.93381
CES3	Q6UWW8;Q6UWW8-2	Carboxylesterase 3	0	0	0	0	0	0	0.0479667	-0.1961	-0.296067	0.0809333	-0.195133	-0.242333	0.934213	0.418764	0.168476	0.880925	0.536824	0.384196
CFP	P27918	Properdin	0	0	0	0	0	0	1.556	1.92507	1.30587	2.65487	2.1119	-0.232333	0.553459	0.255758	0.411984	0.250691	0.322029	0.9388
CHI3L1	P36222	Chitinase-3-like protein 1	0	0	0	0	0	0	0.229367	0.581967	0.146	0.0758667	0.175067	0.176933	0.554731	0.0193846	0.547382	0.904249	0.614742	0.602254
CHPF	Q8IZ52;Q8IZ52-4;Q8IZ52-2	Chondroitin sulfate synthase 2	0	0	0	0	0	0	0.326667	1.22493	0.555633	0.0773	1.01023	0.2747	0.809062	0.0620487	0.379713	0.966136	0.199229	0.789842
CHPF2	Q9P2E5;Q9P2E5-2	Chondroitin sulfate glucuronyltransferase	0	0	0	0	0	0	-0.0374	0.0676667	-0.143433	-0.0973667	-0.132267	-0.0113333	0.902327	0.659764	0.247938	0.670943	0.460153	0.970013
CHST10	O43529	Carbohydrate sulfotransferase 10	0	0	1	0	0	0	0.393833	-0.884233	-1.6023	2.00843	-0.769867	-1.5517	0.816766	0.316129	0.0497901	0.0696622	0.506617	0.0982549
CHST11	Q9NPF2-2;Q9NPF2	Carbohydrate sulfotransferase 11	0	1	0	0	1	0	0.5847	1.08467	0.772967	0.3699	1.09953	0.598267	0.163909	0.00156828	0.0113852	0.437142	0.00205853	0.0746103
CHST12	Q9NRB3	Carbohydrate sulfotransferase 12	0	0	0	0	0	0	0.0660333	0.0419	-0.1875	0.1108	0.125567	0.0212333	0.921373	0.910593	0.486378	0.867581	0.795641	0.971051
CHST13	Q8NET6;Q8NET6-2	Carbohydrate sulfotransferase 13	0	1	1	0	0	0	0.0942	1.03237	1.01427	0.0639	0.3959	0.234433	0.919731	0.00992681	0.00842593	0.948651	0.453844	0.6655
CHST14	Q8NCH0	Carbohydrate sulfotransferase 14	0	0	0	0	0	0	0.1667	0.4359	-0.0125333	-0.172767	-0.0109667	-0.321367	0.551658	0.0156046	0.938908	0.551158	0.981137	0.0977686
CHSY1	Q86X52	Chondroitin sulfate synthase 1	0	0	0	0	0	0	-0.00296667	0.241833	0.109867	-0.0129667	0.0575667	-0.0323667	0.9938	0.235567	0.579232	0.982333	0.898493	0.93381
CHSY3	Q70JA7	Chondroitin sulfate synthase 3	0	0	0	0	0	0	2.7383	0.3	-3.21613	2.4193	-3.18377	-1.51223	0.553302	0.941323	0.240658	0.629589	0.426076	0.720969
CLCN3	P51790-2;P51790-4;P51790-5;P51790	H(+)/Cl(-) exchange transporter 3	0	0	0	0	0	0	-0.0841667	-0.265667	-0.237533	-0.0822333	-0.3169	-0.0273333	0.868385	0.263491	0.276818	0.880925	0.271702	0.953519
CLCN6	P51797-6;P51797;P51797-5;P51797-4;P51797-2;P51797-3	Chloride transport protein 6	0	0	0	0	0	0	0.1779	-0.1671	0.1364	0.0825	-0.370533	0.0853	0.629211	0.498145	0.533926	0.878398	0.149197	0.810007
CLDND1	Q9NY35-2;Q9NY35	Claudin domain-containing protein 1	0	0	0	0	0	0	0.530067	-0.245967	-0.481267	0.902567	-0.294	-0.260833	0.389685	0.611071	0.223743	0.0985548	0.622431	0.662687
CLEC12A	Q5QGZ9-4;Q5QGZ9;Q5QGZ9-1;Q5QGZ9-5;Q5QGZ9-3	C-type lectin domain family 12 member A	0	0	0	0	0	0	0.219433	0.0532667	-0.0498	-0.0325333	-0.272667	-0.436467	0.583541	0.869868	0.847033	0.962507	0.409819	0.102386
CLN3	Q13286-5;Q13286-2;Q13286-3;Q13286;Q13286-4;Q13286-7;Q13286-6	Battenin	0	0	0	0	0	0	-0.164733	0.0170667	0.259733	0.278433	0.282267	0.506333	0.754462	0.967193	0.328997	0.548549	0.460223	0.101002
CLN5	O75503	Ceroid-lipofuscinosis neuronal protein 5	0	0	0	0	0	0	0.229	0.496567	0.1271	0.103933	0.137367	0.123867	0.335582	0.00493595	0.423815	0.736091	0.541817	0.581671
CLPTM1	O96005;O96005-4;O96005-3	Cleft lip and palate transmembrane protein 1	0	0	0	0	0	0	-0.0524333	0.466067	0.401133	-0.100867	0.184	0.1559	0.898188	0.0117794	0.0221466	0.770777	0.453844	0.50602
CLPTM1L	Q96KA5-2;Q96KA5	Cleft lip and palate transmembrane protein 1-like protein	0	0	0	0	0	0	0.2024	0.2326	0.0663333	-0.1236	-0.163233	-0.105333	0.454084	0.193876	0.710135	0.691614	0.496101	0.670615
CLSTN1	O94985-2;O94985	Calsyntenin-1;Soluble Alc-alpha;CTF1-alpha	0	1	0	0	0	0	-0.5105	-1.12157	-0.235933	-0.00173333	-0.941	0.1455	0.428833	0.0111882	0.573976	0.999577	0.0516377	0.827662
CLSTN2	Q9H4D0	Calsyntenin-2	0	1	0	0	1	1	0.00143333	-1.12913	-0.9114	-0.2145	-1.03127	-1.1788	0.995092	4.55977e-05	0.000292195	0.542213	0.000167678	3.54571e-05
CLU	P10909-3;P10909-4;P10909;P10909-5;P10909-2	Clusterin;Clusterin beta chain;Clusterin alpha chain	0	1	1	0	0	0	-0.875733	-1.0903	-1.2096	-0.597233	-0.3913	-0.363833	0.163909	0.0185839	0.00861601	0.373947	0.536731	0.556335
CNNM2	Q9H8M5-2;Q9H8M5;Q9H8M5-3;Q9NRU3-2;Q9NRU3	Metal transporter CNNM2	0	0	0	0	0	0	-0.3629	1.60693	2.18563	-1.4663	-0.696167	0.4898	0.93133	0.351202	0.161147	0.592329	0.820972	0.859559
CNNM3	Q8NE01;Q8NE01-2	Metal transporter CNNM3	0	0	0	0	0	0	-0.0669	-0.00946667	-0.1671	0.0645667	-0.000366667	-0.115433	0.804175	0.961444	0.17949	0.817262	0.999119	0.505931
CNNM4	Q6P4Q7;Q6P4Q7-2	Metal transporter CNNM4	0	0	0	0	0	0	-0.0611333	0.0911333	0.3346	-0.3553	-0.1646	0.0550333	0.883859	0.679147	0.0664716	0.169112	0.534995	0.862362
CNPY3	Q9BT09	Protein canopy homolog 3	0	0	0	0	0	0	0.2521	0.0668	0.0262667	0.5474	0.190867	-0.0567667	0.497675	0.825566	0.914921	0.0794128	0.559733	0.893657
CNTN1	Q12860-2;Q12860;Q12860-3	Contactin-1	0	1	1	0	0	0	-0.445067	-1.2834	-1.54693	-0.791867	-0.712133	-0.5534	0.428766	0.00178168	0.000323524	0.0985548	0.0876674	0.1826
CNTN4	Q8IWV2;Q8IWV2-3;Q8IWV2-4;Q8IWV2-2;Q9UQ52	Contactin-4	0	0	0	0	0	0	-0.124733	-0.3344	0.111933	-0.4443	-0.186767	-0.222733	0.813407	0.218672	0.677179	0.228614	0.622165	0.529186
CNTNAP1	P78357	Contactin-associated protein 1	0	1	1	0	1	1	0.0504333	4.72487	4.67293	0.272167	6.21313	6.56067	0.98222	0.000100769	9.57284e-05	0.907873	8.43653e-06	3.57548e-06
CNTNAP3;CNTNAP3B	Q9BZ76;Q9BZ76-2;Q96NU0;Q96NU0-2;Q96NU0-4;Q96NU0-3	Contactin-associated protein-like 3;Contactin-associated protein-like 3B	0	0	0	0	0	0	0.7817	-0.8469	0.6123	0.1106	-0.6478	0.195967	0.415653	0.193876	0.308992	0.946656	0.460038	0.844543
COL12A1	Q99715-2;Q99715;Q99715-4	Collagen alpha-1(XII) chain	0	0	0	0	0	0	-0.0415667	0.1595	-0.2133	-0.801733	-0.0914667	-0.2229	0.957402	0.675606	0.507865	0.0568079	0.905047	0.623349
COL18A1	P39060;P39060-2;P39060-1	Collagen alpha-1(XVIII) chain;Endostatin	0	0	0	0	0	0	0.109733	0.128	-0.541033	-0.00376667	0.0246	-0.448933	0.764745	0.550643	0.00609581	0.997104	0.963461	0.0344157
COL1A1	P02452;CON__Q862S4	Collagen alpha-1(I) chain	0	0	0	0	0	0	0.00466667	-0.660633	-0.6835	-0.162767	-0.5465	-0.225267	0.995092	0.222635	0.170742	0.904382	0.453844	0.782528
COL1A2	P08123	Collagen alpha-2(I) chain	0	0	0	0	0	0	0.151633	-1.4933	-1.19057	-0.1599	-2.06743	1.56767	0.980737	0.531513	0.577249	0.97791	0.482798	0.598267
COL2A1	P02458-1;P02458;P02458-3	Collagen alpha-1(II) chain;Collagen alpha-1(II) chain;Chondrocalcin	0	0	1	0	0	0	-0.606233	-3.63527	-8.92633	2.2345	-0.534467	-3.27653	0.93133	0.194917	0.0023775	0.6386	0.937587	0.317621
COL6A1	P12109	Collagen alpha-1(VI) chain	0	0	0	0	0	0	-0.0162667	0.477033	0.724367	0.0092	0.600267	0.768467	0.97036	0.0117794	0.000480515	0.986694	0.00432649	0.000599336
COL6A2	P12110;P12110-3;P12110-2	Collagen alpha-2(VI) chain	0	0	0	0	0	0	0.131733	0.196233	0.144133	0.0166667	0.0600667	0.1454	0.726616	0.369291	0.479459	0.976394	0.898493	0.619626
COL9A2	Q14055	Collagen alpha-2(IX) chain	0	0	0	0	0	0	0.112233	0.468233	-0.00436667	0.0430333	0.0375	0.939767	0.955186	0.592947	0.995408	0.98356	0.982126	0.301785
COLGALT1	Q8NBJ5	Procollagen galactosyltransferase 1	0	0	0	0	0	0	-0.101733	-0.0659667	-0.0984667	0.0154333	-0.131567	-0.0125667	0.704315	0.710728	0.518452	0.969564	0.536824	0.97072
COLGALT2	Q8IYK4	Procollagen galactosyltransferase 2	0	0	0	0	0	0	-0.0430333	0.736833	0.407667	0.0453667	0.618333	-0.0615667	0.957071	0.0260616	0.188946	0.959288	0.0986717	0.921248
CPD	O75976;O75976-2	Carboxypeptidase D	0	0	0	0	0	0	-0.153433	-0.0668667	-0.287667	-0.2009	-0.262633	-0.414933	0.455279	0.669506	0.0272533	0.280888	0.0811051	0.00578515
CPE	P16870-2;P16870	Carboxypeptidase E	0	0	0	0	0	0	-0.250133	0.369133	0.495133	-0.0692667	1.14373	0.0279333	0.93133	0.790475	0.662633	0.982859	0.457196	0.983898
CPM	P14384	Carboxypeptidase M	0	0	0	0	0	0	-0.111267	0.4868	0.585133	-0.2875	0.263633	0.415867	0.719938	0.0085252	0.00201634	0.237154	0.211174	0.0319607
CPNE8	Q86YQ8;Q86YQ8-2;Q8IYJ1;Q8IYJ1-2	Copine-8	0	0	0	0	0	0	0.205133	0.338267	0.227533	-0.0832333	0.178867	0.00613333	0.554731	0.126982	0.272643	0.876948	0.551604	0.983898
CPQ	Q9Y646	Carboxypeptidase Q	0	0	0	0	0	0	-0.0237	-0.0681333	0.1102	-0.149233	-0.525	-0.2524	0.957601	0.785769	0.582551	0.675113	0.0237393	0.290257
CPVL	Q9H3G5	Probable serine carboxypeptidase CPVL	0	0	0	0	0	0	-0.123933	-0.0349333	-0.119833	-0.0515333	0.0846667	-0.0237667	0.474598	0.802014	0.260865	0.838004	0.59547	0.911825
CREB3L2	Q70SY1	Cyclic AMP-responsive element-binding protein 3-like protein 2;Processed cyclic AMP-responsive element-binding protein 3-like protein 2	0	0	0	0	0	0	0.889133	0.6742	0.949067	-0.6917	-0.810867	0.360833	0.312558	0.282149	0.0986875	0.477776	0.291769	0.676948
CREG1	O75629	Protein CREG1	0	0	0	0	0	0	0.101633	0.362967	0.484967	-0.1987	-0.2989	-0.0328333	0.811899	0.081116	0.0187783	0.571992	0.240487	0.934846
CRELD1	Q96HD1;Q96HD1-2	Cysteine-rich with EGF-like domain protein 1	0	0	0	0	0	0	0.1932	-0.281167	-0.9501	-0.1033	0.000366667	-0.297233	0.852101	0.611233	0.0409372	0.932	0.999119	0.6655
CRELD2	Q6UXH1;Q6UXH1-6;Q6UXH1-5;Q6UXH1-3;Q6UXH1-2;Q6UXH1-4	Cysteine-rich with EGF-like domain protein 2	0	0	0	0	0	0	0.405867	0.1835	0.104767	0.0875667	-0.0491	-0.0054	0.288653	0.528686	0.69771	0.889775	0.942908	0.986126
CRLF2	Q9HC73-3;Q9HC73	Cytokine receptor-like factor 2	0	0	0	0	0	1	-0.8811	-0.151367	-0.00103333	0.5447	1.006	2.38877	0.623571	0.915843	0.998905	0.813	0.497157	0.0450397
CRTAP	O75718	Cartilage-associated protein	0	0	0	0	0	0	0.0762333	0.243567	0.0298667	0.0696667	0.0888	0.0898667	0.811899	0.125104	0.854845	0.847949	0.72604	0.690715
CSF1R	P07333;P07333-2	Macrophage colony-stimulating factor 1 receptor	0	0	0	0	0	0	0.4548	0.0473333	0.4558	-0.479467	0.178367	-0.620767	0.104965	0.868911	0.0283532	0.0872491	0.541817	0.00895646
CSF2RA	P15509;P15509-7;P15509-8;P15509-2;P15509-3;P15509-5;P15509-4;P15509-6	Granulocyte-macrophage colony-stimulating factor receptor subunit alpha	0	0	0	0	0	0	0.304167	-0.00906667	0.291767	-0.119733	-0.2675	0.1625	0.236597	0.973248	0.0887171	0.710742	0.217435	0.483322
CSF2RB	P32927;P32927-2	Cytokine receptor common subunit beta	0	0	0	0	0	0	-0.0608333	0.371533	0.194867	-0.8679	0.2114	-0.0201667	0.948691	0.308542	0.578327	0.0568079	0.702034	0.97347
CSF3R	Q99062-2;Q99062-4;Q99062;Q99062-3	Granulocyte colony-stimulating factor receptor	0	0	0	0	0	0	-0.0582	-0.725167	-0.706867	1.0193	-0.093	0.5184	0.966945	0.250715	0.223743	0.235446	0.955565	0.525695
CSGALNACT2	Q8N6G5;Q8N6G5-2	Chondroitin sulfate N-acetylgalactosaminyltransferase 2	0	0	0	0	0	0	-0.123	0.111567	0.0288333	0.114767	0.287567	0.1521	0.868385	0.794404	0.934978	0.889775	0.541817	0.771513
CSMD3	Q7Z407-2	CUB and sushi domain-containing protein 3	0	0	0	0	0	0	0.206267	-0.866333	-1.04443	0.499967	-0.2689	-0.3532	0.898546	0.231576	0.118082	0.691614	0.838363	0.729187
CST7	O76096	Cystatin-F	0	0	0	0	0	0	1.81387	0.6807	2.03083	-0.697733	-1.39637	-0.191133	0.285855	0.611233	0.0684774	0.754122	0.361542	0.93381
CTBS	Q01459	Di-N-acetylchitobiase	0	0	0	0	0	0	-0.311133	-0.624233	-0.502867	-0.068	-0.200567	-0.0824	0.169814	0.000899529	0.00370211	0.858416	0.355406	0.729187
CTSA	P10619-2;P10619	Lysosomal protective protein;Lysosomal protective protein 32 kDa chain;Lysosomal protective protein 20 kDa chain	0	0	0	0	0	0	-0.0584333	-0.220067	-0.399833	0.0731333	0.1321	0.154867	0.898546	0.289565	0.0400852	0.879104	0.662138	0.575442
CTSB	P07858	Cathepsin B;Cathepsin B light chain;Cathepsin B heavy chain	0	0	0	0	0	0	0.2498	0.1556	-0.0399667	-0.0752667	0.0733	-0.0897333	0.313378	0.392634	0.826005	0.849668	0.817515	0.720969
CTSC	P53634;P53634-2;P53634-3	Dipeptidyl peptidase 1;Dipeptidyl peptidase 1 exclusion domain chain;Dipeptidyl peptidase 1 heavy chain;Dipeptidyl peptidase 1 light chain	0	0	0	0	0	0	-0.0684333	-0.0978	-0.239133	0.121433	-0.0998	-0.0189333	0.873176	0.675606	0.203023	0.746438	0.763993	0.96428
CTSD	P07339	Cathepsin D;Cathepsin D light chain;Cathepsin D heavy chain	0	0	0	0	0	0	-0.0285333	0.2919	0.0995333	-0.1038	0.152167	0.257767	0.957601	0.227257	0.677179	0.849056	0.672295	0.373187
CTSF	Q9UBX1	Cathepsin F	0	1	1	0	0	1	-0.420267	-1.00667	-1.56083	-0.854467	-0.539333	-1.05983	0.340865	0.0025525	4.86146e-05	0.0268372	0.121384	0.00261653
CTSG	P08311	Cathepsin G	0	1	1	0	1	1	-0.708233	-2.02747	-2.10627	-0.1003	-1.51397	-1.27213	0.0100906	3.12601e-08	1.40102e-08	0.816244	1.49953e-06	7.82121e-06
CTSH	P09668	Pro-cathepsin H;Cathepsin H mini chain;Cathepsin H;Cathepsin H heavy chain;Cathepsin H light chain	0	0	0	0	0	0	0.656133	0.7369	0.831133	0.510567	0.9615	0.612033	0.343993	0.123169	0.0664716	0.509875	0.0731867	0.273014
CTSK	P43235	Cathepsin K	0	0	0	0	0	0	1.2591	3.37923	2.92073	1.391	0.388767	-0.3591	0.797571	0.174865	0.205459	0.770777	0.953845	0.9388
CTSL	P07711	Cathepsin L1;Cathepsin L1 heavy chain;Cathepsin L1 light chain	0	0	0	0	0	0	0.0076	0.0182667	-0.1865	-0.2741	0.0367333	0.0525333	0.987829	0.961444	0.455377	0.512957	0.957161	0.912479
CTSS	P25774;P25774-2	Cathepsin S	0	0	0	0	0	0	-0.00893333	-0.00206667	-0.0342333	0.0281	0.0967	-0.0747333	0.985932	0.996009	0.891719	0.966136	0.82409	0.836631
CTSV	O60911	Cathepsin L2	0	0	1	0	0	1	-0.186133	-0.319733	-1.0388	-0.2662	-0.923033	-1.0585	0.618213	0.162701	0.000134969	0.442988	0.000638614	0.000198817
CTSW	P56202	Cathepsin W	0	0	0	0	0	0	0.3661	0.147033	-0.5926	-0.345633	-0.2737	-0.767	0.344243	0.631263	0.0228429	0.373947	0.453844	0.00949086
CTSZ	Q9UBR2	Cathepsin Z	0	0	0	0	0	0	0.221133	-0.247567	0.167033	0.0969667	0.126167	0.239267	0.535245	0.284391	0.444795	0.851241	0.72604	0.384196
CWC27	Q6UX04-2;Q6UX04	Peptidyl-prolyl cis-trans isomerase CWC27 homolog	0	0	0	0	0	0	0.249967	-0.19	-0.7897	0.253	0.171433	-0.3782	0.868385	0.831957	0.228388	0.879104	0.916495	0.708111
CXCR2	P25025	C-X-C chemokine receptor type 2	0	0	0	0	0	0	0.190033	-0.338567	-0.829567	0.195833	-0.624367	-0.677533	0.746809	0.301607	0.00952974	0.744864	0.0824145	0.0520921
CXCR3	P49682-2;P49682;P49682-3	C-X-C chemokine receptor type 3	0	0	0	0	0	0	0.444067	0.590967	0.494033	0.838167	0.102467	-0.1011	0.898546	0.743514	0.74708	0.780867	0.981137	0.972606
CYB561A3	Q8NBI2;Q8NBI2-2	Cytochrome b ascorbate-dependent protein 3	0	0	0	0	0	0	-0.750967	1.35533	1.13107	-1.10863	0.948633	3.3867	0.811899	0.422963	0.46431	0.692005	0.70295	0.0520921
CYBB	P04839;Q9Y5S8-2	Cytochrome b-245 heavy chain	0	1	1	0	1	1	-0.316967	1.87447	2.19357	-0.433867	1.51653	2.3641	0.455279	3.17858e-06	3.93476e-07	0.259807	4.75007e-05	1.98422e-07
CYSLTR1	Q9Y271	Cysteinyl leukotriene receptor 1	0	0	0	0	0	0	0.403367	0.404033	0.386633	-0.0858333	-0.408133	-0.418633	0.52473	0.332467	0.308992	0.932	0.460038	0.394993
DAG1	Q14118	Dystroglycan;Alpha-dystroglycan;Beta-dystroglycan	0	0	0	0	0	0	0.1093	-0.403633	-0.1857	-0.119333	-0.468	-0.204233	0.754462	0.0311115	0.291625	0.731982	0.0269597	0.368833
DCBLD1	Q8N8Z6;Q8N8Z6-2	Discoidin, CUB and LCCL domain-containing protein 1	0	0	0	0	0	0	-0.3146	-0.586067	-0.9883	0.0534333	0.001	-0.131167	0.382174	0.0176674	0.000420063	0.928625	0.999119	0.709999
DCBLD2	Q96PD2;Q96PD2-2	Discoidin, CUB and LCCL domain-containing protein 2	0	0	0	0	0	0	-2.5188	-3.73137	-3.43417	0.8011	-0.0621333	-1.6217	0.403603	0.0652474	0.0758988	0.872068	0.989426	0.556335
DCHS1	Q96JQ0	Protocadherin-16	0	0	0	0	0	0	-0.680533	-0.143	-0.541967	-1.1529	-0.0736667	-0.820733	0.304766	0.800145	0.207164	0.0510267	0.95286	0.0996105
DGCR2	P98153-3;P98153-2;P98153	Integral membrane protein DGCR2/IDD	0	0	0	0	0	0	-0.286667	0.149833	-0.369	-0.7559	-0.103967	-0.409367	0.515577	0.641053	0.157839	0.0345542	0.8402	0.191104
DIRC2	Q96SL1-2;Q96SL1	Disrupted in renal carcinoma protein 2	0	0	0	0	0	0	-0.0981333	-1.38477	-1.46137	-0.0433	0.660433	-0.7264	0.957601	0.0839405	0.0585123	0.984429	0.54881	0.483322
DNAJB11	Q9UBS4	DnaJ homolog subfamily B member 11	0	0	0	0	0	0	0.1198	0.0232	0.6346	0.100667	-0.141233	0.2252	0.811899	0.94948	0.0110727	0.866872	0.72604	0.483322
DNAJC10	Q8IXB1;Q8IXB1-2;Q8IXB1-3	DnaJ homolog subfamily C member 10	0	0	0	0	0	0	0.2185	0.307133	0.2252	0.0525	0.159433	0.139933	0.455279	0.109799	0.21445	0.910045	0.541817	0.596694
DNAJC16	Q9Y2G8;Q9Y2G8-2	DnaJ homolog subfamily C member 16	0	0	0	0	0	0	-0.0837	0.3765	0.4132	0.398833	0.0422333	0.150933	0.954381	0.514177	0.411242	0.656803	0.975975	0.862362
DNASE1L1	P49184	Deoxyribonuclease-1-like 1	0	0	0	0	0	0	-0.047	-0.0729333	0.242267	0.00433333	-0.161967	0.0351	0.93133	0.774464	0.219566	0.997104	0.574674	0.931629
DNASE2	O00115-2;O00115	Deoxyribonuclease-2-alpha	0	0	0	0	0	0	0.5354	-0.451567	0.248133	0.682833	-0.376067	0.1676	0.292884	0.204184	0.463855	0.140511	0.435915	0.73974
DPAGT1	Q9H3H5-3;Q9H3H5-2;Q9H3H5	UDP-N-acetylglucosamine--dolichyl-phosphate N-acetylglucosaminephosphotransferase	0	0	0	0	0	0	-1.5146	0.548533	-0.0494333	0.6901	0.7405	-0.2574	0.099268	0.460577	0.938908	0.542213	0.435915	0.811639
DPP4	P27487	Dipeptidyl peptidase 4;Dipeptidyl peptidase 4 membrane form;Dipeptidyl peptidase 4 soluble form	0	0	0	0	0	0	-0.101933	0.0719	-0.2905	-0.360167	-0.135133	-0.391067	0.882775	0.863496	0.328997	0.4734	0.816999	0.291295
DPP7	Q9UHL4	Dipeptidyl peptidase 2	0	0	0	0	0	0	-0.0404333	-0.0637	0.142233	-0.0893333	-0.144633	0.0514	0.919731	0.743127	0.360909	0.780867	0.518163	0.842594
DSC2	Q02487;Q02487-2	Desmocollin-2	0	0	0	0	0	0	0.0554333	-0.0894667	-0.178533	0.0346	-0.249567	-0.1272	0.934991	0.785249	0.49208	0.962507	0.490222	0.740533
DSC3	Q14574-2;Q14574	Desmocollin-3	0	0	0	0	0	0	0.567	0.833267	0.748733	0.0240333	0.887833	0.316267	0.359515	0.047353	0.0629674	0.98356	0.0620933	0.584086
DSG1	Q02413;Q02413-2	Desmoglein-1	0	1	1	0	0	0	-0.9107	-2.54217	-4.00587	0.535133	-0.515633	0.116833	0.615077	0.0210337	0.000902223	0.816244	0.781689	0.958458
DSG2	Q14126	Desmoglein-2	0	0	0	0	0	0	0.126267	-0.0781	-0.512367	-0.0188	-0.385033	-0.481467	0.65615	0.688844	0.00359858	0.966461	0.0436273	0.00978368
EBI3	Q14213	Interleukin-27 subunit beta	0	1	1	0	1	1	1.66203	6.68953	6.073	2.4835	9.32173	3.86477	0.495536	0.000310062	0.000545708	0.253074	1.47709e-05	0.0251985
ECE1	P42892;P42892-3;P42892-2;P42892-4	Endothelin-converting enzyme 1	0	0	0	0	0	0	0.337333	0.7516	0.2876	-0.0543333	0.0733	-0.0865667	0.206189	0.000680962	0.112219	0.907873	0.838363	0.76381
ECM1	Q16610;Q16610-4;Q16610-2;Q16610-3	Extracellular matrix protein 1	0	0	0	0	0	0	-0.0186667	-0.2971	-0.528067	-0.0207333	-0.0953333	-0.106833	0.981262	0.330865	0.0612172	0.97791	0.873784	0.816715
EDEM1	Q92611;Q92611-2	ER degradation-enhancing alpha-mannosidase-like protein 1	0	0	0	0	0	0	-0.0626	0.0124333	0.4069	0.0462333	0.0615	0.309767	0.852843	0.957978	0.0110727	0.906924	0.837054	0.0770284
EDEM2	Q9BV94-2;Q9BV94	ER degradation-enhancing alpha-mannosidase-like protein 2	0	0	0	0	0	0	-0.120233	-0.3513	-0.185467	0.0718333	-0.358367	0.001	0.629211	0.021073	0.191213	0.824971	0.0368531	0.993092
EDEM3	Q9BZQ6;Q9BZQ6-2	ER degradation-enhancing alpha-mannosidase-like protein 3	0	0	0	0	0	0	-0.00163333	0.071	-0.1328	0.0317667	-0.160433	-0.0667333	0.995092	0.648416	0.293015	0.920167	0.360664	0.729187
EFNB1	P98172;P52799	Ephrin-B1	0	0	0	0	0	0	-0.394833	-0.648733	-0.7192	-0.7447	-0.218467	-0.461967	0.163909	0.00377413	0.00144767	0.007503	0.443486	0.0417866
EIF2AK3	Q9NZJ5	Eukaryotic translation initiation factor 2-alpha kinase 3	0	0	0	0	0	0	-0.1678	0.282567	0.207433	-0.569	-0.1465	0.8079	0.912237	0.698421	0.744557	0.588159	0.926701	0.276301
ELANE	P08246	Neutrophil elastase	0	1	1	0	0	0	-0.592367	-1.11607	-1.43693	0.0178	-1.0016	-0.776533	0.468198	0.0369008	0.00766254	0.993579	0.0986717	0.196751
ELFN2	Q5R3F8	Protein phosphatase 1 regulatory subunit 29	0	0	0	0	0	0	-0.436967	-0.5864	-1.42277	-1.0573	0.470933	-1.219	0.803226	0.53542	0.081201	0.426411	0.731773	0.21055
ELOVL4	Q9GZR5	Elongation of very long chain fatty acids protein 4	0	0	0	0	0	0	1.4184	2.51003	-0.717633	2.1346	2.9351	-0.713733	0.711521	0.259153	0.744557	0.551158	0.282787	0.832715
EMB	Q6PCB8;Q6PCB8-2	Embigin	0	0	0	0	0	0	0.0200333	0.0867667	-0.0127667	0.0501	0.0715333	0.0900333	0.958252	0.67791	0.938908	0.907873	0.832704	0.729187
EMC1	Q8N766-2;Q8N766;Q8N766-4	ER membrane protein complex subunit 1	0	0	0	0	0	0	0.0819667	0.493033	0.2941	-0.0088	0.1078	0.0910667	0.670673	0.000250599	0.00897073	0.976819	0.481956	0.543792
EMC10	Q5UCC4-2;Q5UCC4	ER membrane protein complex subunit 10	0	0	0	0	0	0	0.0573333	0.495167	-0.133733	0.0281667	0.327767	-0.363333	0.954381	0.180542	0.716139	0.976819	0.505309	0.419807
EMILIN2	Q9BXX0	EMILIN-2	0	0	0	0	0	0	0.0407	0.551367	0.282467	0.0747	0.490133	0.466967	0.933057	0.00674057	0.11793	0.872751	0.0247516	0.0278085
EMILIN3	Q9NT22-2;Q9NT22	EMILIN-3	0	0	0	0	0	0	-1.76763	-1.1993	-2.83423	1.84837	1.21457	-2.365	0.516798	0.530682	0.0839566	0.512957	0.621693	0.233054
EMP1	P54849-2;P54849	Epithelial membrane protein 1	1	1	1	1	0	0	3.10357	3.24707	2.04973	2.74053	2.09113	1.33093	0.0307124	0.00483879	0.0453444	0.0479567	0.0824145	0.290257
EMP3	P54852	Epithelial membrane protein 3	0	0	0	0	0	0	0.542533	0.542333	0.131467	0.0688667	0.4356	0.3437	0.203467	0.0739622	0.669652	0.927567	0.240857	0.353906
EMR2	Q9UHX3-6;Q9UHX3-3;Q9UHX3-2;Q9UHX3;Q9UHX3-4;Q9UHX3-5;Q9BY15-2;Q9BY15	EGF-like module-containing mucin-like hormone receptor-like 2	0	1	1	0	0	0	1.9234	2.32473	2.7036	-0.241	0.212367	0.934267	0.104929	0.0123105	0.00398772	0.910045	0.925789	0.39533
ENG	P17813;P17813-2	Endoglin	0	0	0	0	0	0	0.354667	0.4552	0.124233	0.0831333	0.1727	0.155	0.507191	0.18869	0.719327	0.919254	0.758102	0.759213
ENPP4	Q9Y6X5;Q6UWV6	Bis(5-adenosyl)-triphosphatase ENPP4	0	0	0	0	0	0	0.0848	-0.0046	0.460467	0.0862333	0.168267	0.164567	0.888218	0.991792	0.0724508	0.89617	0.682418	0.6655
ENPP5	Q9UJA9	Ectonucleotide pyrophosphatase/phosphodiesterase family member 5	0	0	0	0	0	0	-0.921	-0.446867	0.816333	0.2088	-0.582133	0.373233	0.811899	0.862556	0.677179	0.967873	0.891995	0.920494
ENTPD1	P49961;P49961-2;P49961-6;P49961-3;P49961-5;P49961-4	Ectonucleoside triphosphate diphosphohydrolase 1	0	1	1	1	0	0	-1.87667	-2.2367	-2.2283	-2.5058	-0.325267	0.453433	0.0793397	0.00839864	0.00632253	0.0166158	0.831789	0.695168
ENTPD4	Q9Y227;Q9Y227-2	Ectonucleoside triphosphate diphosphohydrolase 4	0	0	0	0	0	0	0.0868	0.456267	-0.0783667	0.151467	0.3884	-0.404067	0.957071	0.531681	0.909961	0.925773	0.709386	0.6655
ENTPD5	O75356	Ectonucleoside triphosphate diphosphohydrolase 5	0	0	0	0	0	0	0.0115667	-0.0825	0.1877	-0.134067	-0.3939	0.1811	0.981262	0.707762	0.298712	0.692005	0.0689161	0.453895
ENTPD6	O75354-2;O75354-3;O75354	Ectonucleoside triphosphate diphosphohydrolase 6	0	0	0	0	0	0	-0.014	0.297333	0.364467	-0.0813333	0.0270333	0.0326	0.987829	0.58912	0.436465	0.94799	0.981137	0.972606
ENTPD7	Q9NQZ7	Ectonucleoside triphosphate diphosphohydrolase 7	0	0	0	0	0	0	0.223033	0.5895	0.220733	-0.109167	-0.2144	0.253333	0.670673	0.0526378	0.458807	0.880925	0.621693	0.532217
EOGT	Q5NDL2;Q5NDL2-3;Q5NDL2-2	EGF domain-specific O-linked N-acetylglucosamine transferase	0	0	0	0	0	0	0.439767	0.366733	0.293367	0.217567	0.0889333	0.0441	0.171261	0.121897	0.185941	0.586565	0.838548	0.921248
EPDR1	Q9UM22;Q9UM22-3;Q9UM22-2	Mammalian ependymin-related protein 1	0	0	0	0	0	0	-0.471367	-0.343733	-0.264933	0.550467	-0.00163333	0.2838	0.0356307	0.0426878	0.0984951	0.0134103	0.999119	0.128541
EPHA2	P29317;P29317-2	Ephrin type-A receptor 2	0	0	0	0	0	0	-0.0883667	-0.0916667	-0.110033	-0.182867	-0.512167	-0.146333	0.955186	0.911958	0.860642	0.905759	0.541817	0.893657
EPHA3	P29320	Ephrin type-A receptor 3	0	1	0	0	0	0	1.06753	3.187	1.1618	-1.7383	-1.12757	-1.53207	0.628343	0.0183284	0.359796	0.373947	0.540954	0.335649
EPHB1	P54762;P54762-5;P29322	Ephrin type-B receptor 1	0	0	0	0	0	0	-0.345	0.340833	-0.157667	-0.483467	0.233767	-0.2587	0.191238	0.0728227	0.391312	0.0511528	0.352794	0.241205
EPHB3	P54753	Ephrin type-B receptor 3	0	0	0	0	0	0	0.227167	0.386367	0.625467	0.285667	-0.286333	-0.0154	0.621987	0.172479	0.0210103	0.529413	0.453844	0.97347
EPHB4	P54760;P54760-2;P54760-4;P54760-3	Ephrin type-B receptor 4	0	0	0	0	0	0	-0.245167	-0.224233	-0.432	-0.337233	-0.0409	-0.247567	0.754462	0.648416	0.276818	0.646431	0.970369	0.68041
EPM2AIP1	Q7L775;Q53TN4-3;Q53TN4	EPM2A-interacting protein 1	0	0	0	0	0	0	0.2427	0.3117	0.200367	-0.237267	0.348733	0.208533	0.754462	0.499404	0.634033	0.770777	0.541817	0.729187
ERAP1	Q9NZ08;Q9NZ08-2	Endoplasmic reticulum aminopeptidase 1	0	0	0	0	0	0	0.0733667	0.280733	0.3412	0.0646333	0.0636	0.261333	0.811899	0.0663345	0.0233592	0.855759	0.824339	0.122237
ERAP2	Q6P179-3;Q6P179;Q6P179-2;Q6P179-4	Endoplasmic reticulum aminopeptidase 2	0	0	0	0	0	0	0.258733	0.523433	0.1044	-0.5677	-0.1339	0.0193	0.623571	0.0990336	0.744557	0.191142	0.820102	0.972606
ERGIC1	Q969X5;Q969X5-3	Endoplasmic reticulum-Golgi intermediate compartment protein 1	0	0	0	0	0	0	-0.0773333	-0.3309	-0.2408	0.5889	-0.230667	-0.00783333	0.945535	0.46863	0.561947	0.331737	0.731773	0.986126
ERGIC3	Q9Y282;Q9Y282-3;Q9Y282-2	Endoplasmic reticulum-Golgi intermediate compartment protein 3	0	0	0	0	0	0	-0.0409667	-0.194367	-0.454367	-0.0594667	-0.139967	-0.294767	0.957071	0.591211	0.129023	0.938245	0.810096	0.464323
ERLEC1	Q96DZ1-3;Q96DZ1;Q96DZ1-2	Endoplasmic reticulum lectin 1	0	0	0	0	0	0	0.0686667	-0.0756	-0.234867	-0.123033	-0.179167	-0.237567	0.878745	0.760528	0.227736	0.754186	0.530018	0.335649
ERLIN1	O75477	Erlin-1	0	0	0	0	0	0	-0.1118	-0.470167	-0.170033	0.0456333	-0.199533	-0.198767	0.680124	0.0053771	0.254462	0.906924	0.327042	0.285356
ERLIN2	O94905;O94905-2;O94905-3	Erlin-2	0	0	0	0	0	0	-0.143233	-0.139867	0.0669333	-0.00103333	0.0858	0.1937	0.535245	0.357081	0.651454	0.999577	0.709386	0.251995
ERMAP	Q96PL5	Erythroid membrane-associated protein	0	0	0	0	0	0	-0.0787	-0.171967	-0.2495	-0.117267	-0.204	-0.00786667	0.916903	0.63107	0.403673	0.876948	0.658235	0.983898
ERMP1	Q7Z2K6;Q7Z2K6-2	Endoplasmic reticulum metallopeptidase 1	0	0	0	0	0	0	0.0911667	0.0250667	-0.135833	0.0256333	-0.115667	-0.273333	0.844026	0.931586	0.525053	0.966136	0.738674	0.285425
ERN1	O75460	Serine/threonine-protein kinase/endoribonuclease IRE1;Serine/threonine-protein kinase;Endoribonuclease	0	0	0	0	0	0	0.2483	-0.2265	0.103033	0.2102	-0.123167	0.00966667	0.495536	0.350055	0.662633	0.588159	0.739236	0.978881
ERO1L	Q96HE7	ERO1-like protein alpha	0	0	0	0	0	0	0.1697	-0.1662	-0.0466	0.150833	-0.167533	0.0294667	0.615077	0.442518	0.826043	0.668211	0.542097	0.9388
ERO1LB	Q86YB8	ERO1-like protein beta	0	0	0	0	0	0	0.178267	0.2319	0.1527	0.0385667	0.0630667	0.147733	0.542113	0.218672	0.388559	0.932127	0.859736	0.555072
ERVMER34-1	Q9H9K5	Endogenous retrovirus group MER34 member 1 Env polyprotein	0	0	1	0	0	0	-0.0989	-0.205467	-2.13433	0.262467	-0.7095	-0.348167	0.957601	0.842143	0.00897073	0.894755	0.528345	0.780571
ESAM	Q96AP7;Q96AP7-2	Endothelial cell-selective adhesion molecule	0	0	1	0	0	0	-0.127067	-0.802333	-1.54523	-0.673367	-0.3011	-0.2562	0.868385	0.0215659	0.00019779	0.142624	0.530018	0.592766
EVI2A	P22794;P22794-2	Protein EVI2A	0	0	0	0	0	0	-0.4677	0.390133	0.362533	-0.3114	0.596167	0.973067	0.484514	0.388462	0.380292	0.682711	0.262199	0.0402199
EVI2B	P34910;P34910-2	Protein EVI2B	0	0	0	0	0	0	-0.3295	0.0861667	0.0468333	-0.245833	-0.0364	-0.0968667	0.212261	0.695853	0.812405	0.373947	0.937587	0.724925
EXT2	Q93063;Q93063-2;Q93063-3	Exostosin-2	0	0	0	0	0	0	-0.3031	-0.124333	-0.5254	-0.186633	-0.284067	-0.0234667	0.355389	0.63107	0.0176432	0.629589	0.3258	0.958678
EXTL2	Q9UBQ6	Exostosin-like 2;Processed exostosin-like 2	0	0	0	0	0	0	0.178133	0.9485	-1.9351	0.649067	0.8659	-2.3252	0.955991	0.505569	0.111707	0.813	0.644747	0.0996105
EXTL3	O43909	Exostosin-like 3	0	0	0	0	0	0	-0.532833	-0.598733	-0.708867	-0.357867	-0.349067	-0.403	0.542113	0.293884	0.173985	0.725759	0.679364	0.597324
F11R	Q9Y624;Q9Y624-2	Junctional adhesion molecule A	0	0	1	0	0	0	0.101567	-0.987933	-1.08487	0.372867	-0.524833	-0.466767	0.931897	0.0369008	0.0193113	0.647655	0.413496	0.4265
F13A1	P00488	Coagulation factor XIII A chain	0	0	0	0	0	0	-0.0893333	-0.636433	0.2352	-0.691933	-0.420767	-0.557133	0.93735	0.149396	0.584042	0.254769	0.479352	0.276301
F2R	P25116	Proteinase-activated receptor 1	0	1	1	0	0	0	-0.5239	-1.4424	-1.2197	-0.6055	-0.5331	-0.5738	0.0539884	2.3264e-06	1.62853e-05	0.0220292	0.0249072	0.0131386
F3	P13726-2;P13726	Tissue factor	0	0	0	0	0	0	-0.768767	-0.0805	-0.8448	-0.0743667	0.2966	0.719233	0.382174	0.917427	0.131905	0.964923	0.765654	0.307885
FAM174A	Q8TBP5	Membrane protein FAM174A	0	0	0	0	0	0	0.6722	-0.0920667	-1.24963	2.98063	1.10543	1.69223	0.912237	0.979618	0.622078	0.455039	0.813122	0.635325
FAM20B	O75063	Glycosaminoglycan xylosylkinase	0	0	0	0	0	0	-0.0267667	-0.183667	-0.199867	-0.0014	0.0587333	0.1764	0.957601	0.418764	0.322864	0.999577	0.90689	0.534892
FAM20C	Q8IXL6;Q8IXL6-2	Extracellular serine/threonine protein kinase FAM20C	0	0	1	0	0	0	0.8299	0.629267	1.113	-0.341067	0.0809333	0.4114	0.026668	0.0246601	0.000455144	0.428566	0.89753	0.190704
FAS	P25445-7;P25445-6;P25445	Tumor necrosis factor receptor superfamily member 6	0	0	1	0	0	0	-0.515033	-0.676433	-1.59937	-1.0239	-0.0418	0.254033	0.389685	0.096038	0.000530418	0.0520015	0.970369	0.660756
FAT1	Q14517	Protocadherin Fat 1;Protocadherin Fat 1, nuclear form	0	0	0	0	0	0	0.120967	0.4221	0.2358	0.204633	0.456033	0.104233	0.52473	0.00172002	0.0425849	0.222832	0.00145692	0.512423
FBN1	P35555	Fibrillin-1	0	0	0	0	0	0	-2.14613	-0.257067	-0.6437	-2.00167	0.338867	-0.756367	0.279146	0.888054	0.640367	0.300188	0.916495	0.699892
FBN2	P35556;P35556-2	Fibrillin-2	0	0	0	0	0	0	-0.0218333	0.0907	-0.669667	-0.0947333	0.122433	0.2019	0.980737	0.825047	0.0318082	0.906924	0.838363	0.658344
FCAR	P24071-10;P24071;P24071-11;P24071-2;P24071-6;P24071-8;P24071-5;P24071-4;P24071-9;P24071-3;P24071-7	Immunoglobulin alpha Fc receptor	0	1	1	0	1	1	0.841067	3.3123	3.308	0.6065	2.89327	3.34893	0.0609379	4.53707e-08	3.08166e-08	0.195263	3.10502e-07	5.16506e-08
FCER2	P06734	Low affinity immunoglobulin epsilon Fc receptor;Low affinity immunoglobulin epsilon Fc receptor membrane-bound form;Low affinity immunoglobulin epsilon Fc receptor soluble form	0	0	1	0	0	1	-0.416933	0.419967	2.76313	-1.4248	1.081	2.7347	0.868385	0.765075	0.0168145	0.430095	0.498419	0.0329157
FCGR1A	P12314;P12314-2	High affinity immunoglobulin gamma Fc receptor I	0	0	0	0	0	0	0.0556333	0.151433	0.189067	-0.0688667	0.204867	0.4038	0.872335	0.362953	0.212065	0.851241	0.32186	0.0231356
FCGR1B	Q92637;Q92637-3	High affinity immunoglobulin gamma Fc receptor IB	0	0	0	0	0	0	-1.2316	-2.2952	3.20623	-2.6914	-2.84923	2.1102	0.809062	0.376589	0.17032	0.505587	0.391074	0.523657
FCGR2A	P12318-2;P12318	Low affinity immunoglobulin gamma Fc region receptor II-a	0	0	0	0	0	0	0.0748667	-0.424033	-0.622467	0.0436333	-0.002	-0.1872	0.875907	0.0563456	0.00609581	0.936143	0.999119	0.525695
FCGR2C	P31995	Low affinity immunoglobulin gamma Fc region receptor II-c	0	0	0	0	0	0	-1.3436	-2.0116	-1.37743	-0.344433	-0.0492667	0.8357	0.621987	0.23134	0.380756	0.932127	0.989426	0.726902
FCGRT	P55899	IgG receptor FcRn large subunit p51	0	0	0	0	0	0	0.0361333	-0.184433	-0.3946	0.0491333	-0.105567	-0.410033	0.933836	0.293884	0.0188838	0.906924	0.685721	0.0300678
FGFR1	P11362-18;P11362-16;P11362-13;P11362-12;P11362-11;P11362-10;P11362-9;P11362-6;P11362-8;P11362-5;P11362-4;P11362-14;P11362-3;P11362-20;P11362-7;P11362-2;P11362-19;P11362;P11362-21	Fibroblast growth factor receptor 1	1	1	1	0	0	0	3.6422	3.71783	3.8697	0.1115	0.515567	0.176067	0.0417948	0.00970715	0.00586013	0.976394	0.838651	0.947145
FGFRL1	Q8N441	Fibroblast growth factor receptor-like 1	0	0	0	0	0	0	2.40163	2.51227	1.0497	3.4514	-0.196167	-0.977	0.328987	0.145214	0.531229	0.11942	0.968436	0.689983
FGL2	Q14314	Fibroleukin	0	0	0	0	0	0	-0.511833	-0.365033	-1.44733	2.1118	0.678567	-1.43043	0.849222	0.818521	0.219566	0.223978	0.735353	0.337067
FKBP10	Q96AY3;Q96AY3-2	Peptidyl-prolyl cis-trans isomerase FKBP10	0	0	0	0	0	0	-0.352167	-0.3908	-0.5078	-0.273133	-0.2129	-0.2406	0.589209	0.348471	0.178435	0.70272	0.738674	0.670615
FKBP14	Q9NWM8	Peptidyl-prolyl cis-trans isomerase FKBP14	0	0	0	0	0	0	-0.7626	-0.5893	-0.0504667	-0.446433	-0.351933	-0.290867	0.163778	0.140715	0.904323	0.481715	0.51672	0.594878
FKBP7	Q9Y680-3;Q9Y680-2;Q9Y680	Peptidyl-prolyl cis-trans isomerase FKBP7	0	0	0	0	0	0	0.4332	0.388367	0.395433	0.194233	0.0014	-0.0321333	0.212261	0.120744	0.0939212	0.650258	0.999119	0.947145
FKBP9	O95302;O95302-3;O95302-2;Q75LS8	Peptidyl-prolyl cis-trans isomerase FKBP9	0	0	0	0	0	0	-0.00886667	-0.0827	0.0193	0.150967	-0.2219	0.0295333	0.981262	0.611537	0.899149	0.513381	0.188468	0.911825
FKRP	Q9H9S5	Fukutin-related protein	0	0	0	0	0	0	0.104633	0.252767	0.103967	-0.266667	-0.679867	-0.045	0.913063	0.575433	0.804134	0.710742	0.137118	0.95566
FKTN	O75072-2;O75072	Fukutin	0	0	0	0	0	0	1.0764	0.540667	0.3645	0.3435	-0.146933	-0.104767	0.0995269	0.287941	0.448151	0.692005	0.893717	0.911825
FLRT1	Q9NZU1;Q9NZU0	Leucine-rich repeat transmembrane protein FLRT1	0	1	0	0	1	0	0.353933	-1.02733	0.604	-0.3185	-1.01847	0.0735333	0.455279	0.0026958	0.0432986	0.535671	0.00444667	0.893657
FLT3	P36888-2;P36888	Receptor-type tyrosine-protein kinase FLT3	0	0	0	0	0	0	-0.2654	-0.790633	-0.812367	-0.0781	-0.329267	-0.537667	0.20561	4.55977e-05	3.62393e-05	0.801742	0.0542143	0.00223138
FLVCR1	Q9Y5Y0;Q9Y5Y0-2	Feline leukemia virus subgroup C receptor-related protein 1	0	0	0	0	0	0	-0.1119	0.00606667	-0.147233	-0.179567	0.104867	0.1494	0.892597	0.991792	0.693183	0.816244	0.898057	0.791964
FN1	P02751-10;P02751-6;P02751-5;P02751-9;P02751-14;P02751-8;P02751-17;P02751-3;P02751;P02751-4;P02751-12;P02751-2;P02751-16	Fibronectin;Anastellin;Ugl-Y1;Ugl-Y2;Ugl-Y3	0	0	0	0	0	0	1.3687	0.7596	-1.10007	1.38577	0.9577	-0.132067	0.099268	0.23353	0.0655923	0.0910595	0.199229	0.911825
FOLH1	Q04609-6;Q04609-9;Q04609-8;Q04609-7;Q04609;Q04609-10	Glutamate carboxypeptidase 2	0	0	0	0	0	0	-0.6744	-1.06997	-1.92597	1.16507	-0.394933	-2.0638	0.861308	0.603698	0.255475	0.7238	0.926821	0.335649
FOLR1	P15328	Folate receptor alpha	0	1	1	0	0	0	3.15713	5.34057	5.90957	4.06927	0.319667	0.6181	0.313378	0.0164031	0.00746894	0.168653	0.955565	0.86623
FOLR2	P14207;P41439-2;P41439	Folate receptor beta	0	0	0	0	0	0	-0.0370667	-0.1883	-0.0725667	-0.293933	-0.3039	-0.1543	0.981262	0.803627	0.909961	0.822538	0.765654	0.887641
FOXRED2	Q8IWF2;Q8IWF2-2	FAD-dependent oxidoreductase domain-containing protein 2	0	0	0	0	0	0	-0.192767	-0.0922667	-0.1115	-0.138167	-0.147633	0.1466	0.554731	0.698421	0.584042	0.710742	0.614366	0.605918
FPR2	P25090	N-formyl peptide receptor 2	0	1	0	0	0	0	4.98183	5.917	3.49153	5.74253	0.1999	0.591533	0.124494	0.0170717	0.128777	0.0696622	0.975975	0.893045
FRRS1	Q6ZNA5;Q6ZNA5-2	Ferric-chelate reductase 1	0	0	0	0	0	0	0.124533	0.5143	0.0455	0.246767	-0.0591	-0.2207	0.915166	0.298357	0.926968	0.806802	0.964476	0.758789
FSTL1	Q12841-2;Q12841	Follistatin-related protein 1	0	0	0	0	0	0	-0.164867	-0.1603	-0.8537	-0.299533	-0.136133	-0.473133	0.769466	0.641053	0.0053261	0.542213	0.793397	0.152607
FUCA1	P04066	Tissue alpha-L-fucosidase	0	0	0	0	0	0	-0.0012	0.0465667	-0.187767	-0.1365	0.0499667	-0.3462	0.995092	0.851326	0.298832	0.689147	0.916024	0.0996105
FUCA2	Q9BTY2;Q9BTY2-2	Plasma alpha-L-fucosidase	0	0	0	0	0	0	0.181667	0.0169333	-0.205167	-0.0359667	-0.4299	-0.279	0.495536	0.943609	0.203023	0.932127	0.0266674	0.138879
FURIN	P09958	Furin	0	0	0	0	0	0	0.1291	-0.500533	0.143367	-0.163833	-0.481333	-0.0205333	0.811899	0.0627843	0.59281	0.746438	0.121384	0.971051
FUT10	Q6P4F1-6;Q6P4F1;Q6P4F1-2;Q6P4F1-4;Q6P4F1-5;Q6P4F1-3;Q6P4F1-7	Alpha-(1,3)-fucosyltransferase 10	0	0	0	0	0	0	0.296333	0.205767	0.207367	0.362467	0.159067	0.378967	0.681687	0.678681	0.62734	0.621135	0.8402	0.494803
FUT11	Q495W5;Q495W5-2	Alpha-(1,3)-fucosyltransferase 11	0	0	0	0	0	0	0.203	0.141	-0.143033	-0.0828	-0.172233	-0.0947	0.681687	0.678011	0.622228	0.907873	0.70819	0.833575
FUT4	P22083	Alpha-(1,3)-fucosyltransferase 4	0	0	0	0	0	0	0.289633	0.188967	0.1697	0.1746	-0.00113333	0.0952	0.236597	0.28482	0.295629	0.539904	0.999119	0.698902
FUT7	Q11130	Alpha-(1,3)-fucosyltransferase 7	0	0	0	0	0	0	-0.341333	-0.108367	-0.573833	-0.748633	-0.501	-0.163	0.52473	0.798507	0.077622	0.0937573	0.224588	0.743025
FZD1	Q9UP38	Frizzled-1	0	0	0	0	0	0	0.184567	0.234933	-0.283233	-0.1426	0.3066	-0.191267	0.857779	0.675606	0.550107	0.906891	0.674475	0.801332
FZD2	Q14332;O75084	Frizzled-2	0	0	0	0	0	0	1.57697	1.20457	1.0246	0.0267	-0.302	-0.565233	0.455279	0.406806	0.443717	0.997104	0.926821	0.791964
FZD6	O60353-2;O60353	Frizzled-6	0	0	0	0	0	0	0.600633	0.0764667	-0.759033	0.271767	-0.547733	-0.916233	0.382174	0.902399	0.0869413	0.766844	0.373348	0.0737754
GAA	P10253	Lysosomal alpha-glucosidase;76 kDa lysosomal alpha-glucosidase;70 kDa lysosomal alpha-glucosidase	0	0	0	0	0	0	-0.0242333	-0.136433	-0.138967	-0.125767	-0.188467	-0.138033	0.954381	0.401806	0.339766	0.635755	0.351153	0.483781
GABBR2	O75899	Gamma-aminobutyric acid type B receptor subunit 2	0	1	1	0	0	0	2.05757	4.53413	3.5188	2.72443	0.275867	-0.103667	0.455279	0.014638	0.0428636	0.280888	0.955565	0.97347
GALC	P54803;P54803-4;P54803-5;P54803-3	Galactocerebrosidase	0	0	0	0	0	0	0.160533	-0.0525333	0.215567	0.2693	-0.0407333	0.218933	0.681687	0.864879	0.325029	0.464072	0.946213	0.453895
GALNS	P34059	N-acetylgalactosamine-6-sulfatase	0	0	0	0	0	0	0.0252667	0.0359	0.180333	-0.0254333	-0.113867	0.109333	0.955186	0.871854	0.256693	0.955144	0.643081	0.643623
GALNT1	Q10472;Q8IUC8-2;Q8IUC8;Q8IUC8-3;Q10472-2	Polypeptide N-acetylgalactosaminyltransferase 1;Polypeptide N-acetylgalactosaminyltransferase 1 soluble form	0	0	0	0	0	0	-0.0334	0.0077	-0.0643667	-0.183667	-0.1241	0.0104333	0.919837	0.969948	0.640367	0.364225	0.505309	0.971051
GALNT10	Q86SR1-2;Q86SR1;Q86SR1-4;Q86SR1-3	Polypeptide N-acetylgalactosaminyltransferase 10	0	0	0	0	0	0	-0.4093	2.466	2.05557	0.563467	1.47833	0.1032	0.916903	0.126982	0.174166	0.882809	0.499749	0.972606
GALNT4	Q8N4A0;Q8N4A0-2	Polypeptide N-acetylgalactosaminyltransferase 4	0	0	0	0	0	0	0.2492	0.463933	0.198333	-0.6955	-0.0314667	-0.138033	0.64602	0.162107	0.533926	0.0985548	0.970369	0.782528
GALNT6	Q8NCL4	Polypeptide N-acetylgalactosaminyltransferase 6	0	0	0	0	0	0	0.115733	0.514167	0.4484	-0.1265	0.0408333	0.489433	0.769466	0.0160508	0.0279648	0.746438	0.937587	0.0329157
GALR2	O43603	Galanin receptor type 2	0	0	0	0	0	0	1.34067	1.6906	1.6665	2.3682	0.191067	0.671733	0.43314	0.137236	0.117096	0.105366	0.94863	0.672922
GANAB	Q14697-2;Q14697	Neutral alpha-glucosidase AB	0	0	0	0	0	0	0.115467	0.0303	0.230967	0.0153	-0.0539333	0.170367	0.631819	0.876987	0.0953708	0.968474	0.842727	0.331587
GAS6	Q14393-2;Q14393-3;Q14393;Q14393-5;Q14393-4	Growth arrest-specific protein 6	0	0	0	0	0	0	-0.398	-0.994833	-0.9901	-0.0687667	-0.433167	-0.390367	0.285855	0.000745401	0.000600497	0.910045	0.141344	0.17328
GBA	P04062-2;P04062;P04062-4;P04062-3	Glucosylceramidase	0	0	0	0	0	0	-0.0769333	0.1141	0.4515	-0.0388667	-0.0347667	0.335733	0.78907	0.473186	0.00328686	0.910045	0.925513	0.0356689
GBGT1	Q8N5D6-3;Q8N5D6	Globoside alpha-1,3-N-acetylgalactosaminyltransferase 1	0	0	0	0	0	0	0.551833	1.0583	-0.4655	1.25647	-1.8867	-0.816033	0.898188	0.624447	0.812405	0.710742	0.460153	0.775278
GCNT1	Q02742	Beta-1,3-galactosyl-O-glycosyl-glycoprotein beta-1,6-N-acetylglucosaminyltransferase	0	0	0	0	0	0	0.00183333	0.572433	-0.0031	-0.328567	0.225767	-0.041	0.995092	0.0461183	0.992184	0.4734	0.568911	0.9388
GCNT2	Q8N0V5	N-acetyllactosaminide beta-1,6-N-acetylglucosaminyl-transferase, isoform A	0	1	1	0	0	0	0.0444333	3.07397	2.5371	-0.162033	2.14077	1.18583	0.986997	0.0164031	0.037465	0.962507	0.137118	0.453895
GDE1	Q9NZC3	Glycerophosphodiester phosphodiesterase 1	0	0	1	0	0	0	0.608833	1.06517	1.54823	0.975633	0.384767	0.344633	0.507195	0.0658686	0.00835127	0.225868	0.656434	0.676948
GDPD5	Q8WTR4-5;Q8WTR4-4;Q8WTR4-3;Q8WTR4-2;Q8WTR4	Glycerophosphodiester phosphodiesterase domain-containing protein 5	0	0	0	1	0	0	-0.308533	-0.660367	-0.818567	-1.04653	-0.9315	-0.569333	0.542113	0.0394436	0.0107221	0.0131379	0.0107819	0.104594
GFRA2	O00451;O00451-2;O00451-3	GDNF family receptor alpha-2	0	0	0	1	0	0	-0.142733	0.887367	0.0202667	-1.009	0.1864	0.258133	0.839425	0.0108753	0.946136	0.0194995	0.726567	0.573668
GGCX	P38435;P38435-2	Vitamin K-dependent gamma-carboxylase	0	0	0	0	0	0	0.1771	-0.159933	-0.3194	0.207767	-0.259133	-0.3709	0.631819	0.519427	0.130639	0.586565	0.386439	0.133859
GGH	Q92820	Gamma-glutamyl hydrolase	0	0	0	0	0	0	0.0558333	0.0703333	0.1589	0.0560667	0.0295	0.0339333	0.875907	0.7152	0.311585	0.889775	0.946213	0.912479
GGT1	P19440;P19440-2;P19440-3;Q14390	Gamma-glutamyltranspeptidase 1;Gamma-glutamyltranspeptidase 1 heavy chain;Gamma-glutamyltranspeptidase 1 light chain	0	0	0	0	0	0	0.0925667	0.0726667	0.150233	-0.142233	-0.0325	-0.017	0.729902	0.67791	0.289146	0.571992	0.926821	0.95566
GGT7	Q9UJ14;Q9UJ14-4;Q9UJ14-5	Gamma-glutamyltransferase 7;Gamma-glutamyltransferase 7 heavy chain;Gamma-glutamyltransferase 7 light chain	0	0	0	0	0	0	-0.0156	-0.331333	-0.5641	0.0895333	-0.283767	-0.5344	0.98222	0.250715	0.0381765	0.896534	0.46007	0.0841201
GHDC	Q8N2G8-2;Q8N2G8-3;Q8N2G8	GH3 domain-containing protein	0	0	0	0	0	0	0.0851	0.145533	0.158133	0.249167	0.0799	0.0767667	0.912237	0.695918	0.622228	0.652628	0.916495	0.893657
GINM1	Q9NU53	Glycoprotein integral membrane protein 1	0	0	0	0	0	0	0.4966	0.695367	0.294433	-0.0952333	0.154467	-0.2885	0.0949388	0.00365445	0.153881	0.849668	0.621693	0.258496
GLA	P06280	Alpha-galactosidase A	0	0	0	0	0	0	0.0104667	0.381267	0.261733	-0.00166667	0.215633	0.185433	0.981262	0.0273115	0.106576	0.999577	0.330833	0.377972
GLB1	P16278-3;P16278;P16278-2;Q6UWU2-2	Beta-galactosidase	0	0	0	0	0	0	0.0298	0.0144667	0.197267	-0.14	0.0303	0.0534667	0.93133	0.936951	0.11793	0.517639	0.926821	0.799747
GLB1L	Q6UWU2	Beta-galactosidase-1-like protein	0	1	0	1	0	0	2.63323	2.59563	2.10707	3.358	-0.226133	-0.816267	0.0793397	0.0220505	0.0501312	0.0203948	0.937587	0.599764
GLCE	O94923	D-glucuronyl C5-epimerase	0	0	0	0	0	0	-0.537467	-0.468767	-0.606967	-0.585033	-0.481733	0.181433	0.163909	0.094097	0.0271269	0.108342	0.13695	0.647165
GLG1	Q92896;Q92896-2;Q92896-3	Golgi apparatus protein 1	0	0	0	0	0	0	0.0589333	0.144133	-0.0143667	0.0313667	0.0315	0.0660667	0.811899	0.257602	0.912439	0.916714	0.916024	0.718337
GLMP	Q8WWB7	Glycosylated lysosomal membrane protein	0	0	0	0	0	0	-0.250567	-0.531533	-0.669933	-0.5248	-0.479567	-0.349867	0.455279	0.0165153	0.00341688	0.0623827	0.0533253	0.146804
GLT8D1	Q68CQ7;Q68CQ7-2	Glycosyltransferase 8 domain-containing protein 1	0	0	0	0	0	0	0.173067	0.0122667	0.1484	0.0872667	-0.4243	0.0895	0.615077	0.967608	0.460428	0.855759	0.0692736	0.776246
GM2A	P17900	Ganglioside GM2 activator;Ganglioside GM2 activator isoform short	0	0	0	0	0	0	-0.146367	-0.3562	-0.377667	0.0695	-0.0330667	0.1273	0.907871	0.54963	0.469905	0.962507	0.981137	0.893657
GNPTAB	Q3T906;Q3T906-2	N-acetylglucosamine-1-phosphotransferase subunits alpha/beta;N-acetylglucosamine-1-phosphotransferase subunit alpha;N-acetylglucosamine-1-phosphotransferase subunit beta	0	0	0	0	0	0	-0.105433	0.0925333	-0.245833	-0.694467	-0.119367	-0.278033	0.787347	0.688844	0.188946	0.00900316	0.699989	0.218963
GNPTG	Q9UJJ9	N-acetylglucosamine-1-phosphotransferase subunit gamma	0	0	0	0	0	0	-0.129733	-0.473267	-0.605033	-0.1858	-0.1856	-0.158567	0.754866	0.0363575	0.00766254	0.632548	0.542632	0.608799
GNS	P15586;P15586-2	N-acetylglucosamine-6-sulfatase	0	0	0	0	0	0	-0.161	-0.398067	-0.0889667	-0.0221333	-0.1319	-0.0848333	0.454084	0.00708092	0.517712	0.951796	0.483524	0.6655
GOLGA4	Q13439-3;Q13439-4;Q13439;Q13439-5	Golgin subfamily A member 4	0	0	0	0	0	0	0.153567	0.415467	0.112267	-0.469167	0.233367	-0.3338	0.947778	0.678011	0.903187	0.780867	0.909425	0.806543
GOLIM4	O00461	Golgi integral membrane protein 4	0	0	0	0	0	0	-0.4666	-0.270567	-0.244467	-0.0421	0.0868667	0.378167	0.0539884	0.149859	0.161147	0.926607	0.78375	0.0627304
GOLM1	Q8NBJ4;Q8NBJ4-2	Golgi membrane protein 1	0	0	0	0	0	0	-0.172933	-0.0288667	-0.728567	-0.0857	-0.170367	-0.375333	0.680602	0.931586	0.00429206	0.883716	0.623533	0.171089
GP1BB	P13224;P13224-2	Platelet glycoprotein Ib beta chain	0	0	0	0	0	0	0.423367	0.161867	-1.52463	-0.0777667	-0.406167	-2.1559	0.889808	0.930967	0.233751	0.98356	0.89206	0.152607
GPA33	Q99795	Cell surface A33 antigen	0	0	0	0	0	0	-0.0124	-0.384033	-0.602233	-0.1447	-0.3963	-0.605267	0.986281	0.257602	0.0583467	0.849668	0.362402	0.0977686
GPAA1	O43292;O43292-2	Glycosylphosphatidylinositol anchor attachment 1 protein	0	0	0	0	0	0	-0.0441667	-0.235167	-0.0345667	0.263167	-0.2097	0.33	0.957071	0.523207	0.916572	0.647655	0.679364	0.424066
GPC1	P35052;P35052-2	Glypican-1;Secreted glypican-1	0	0	0	0	0	0	0.1941	0.499867	0.0737	-0.1175	0.105933	-0.0966333	0.497675	0.0095198	0.695613	0.731982	0.718017	0.720271
GPC3	P51654;P51654-3;P51654-2	Glypican-3;Secreted glypican-3	0	0	0	0	0	0	0.590833	0.0429333	-0.308133	0.306967	-0.3579	-0.359933	0.436629	0.953404	0.531229	0.745542	0.614366	0.602254
GPC4	O75487-2;O75487	Glypican-4;Secreted glypican-4	0	0	0	0	0	0	0.0684333	-0.1139	-0.2609	0.434667	0.0357667	0.364633	0.941049	0.794404	0.444795	0.420115	0.970369	0.395495
GPC5	P78333	Glypican-5;Secreted glypican-5	0	0	0	0	0	0	-0.117567	0.4245	0.119933	1.70267	0.493167	1.82607	0.980737	0.84234	0.938908	0.542213	0.89753	0.375168
GPNMB	Q14956-2;Q14956	Transmembrane glycoprotein NMB	0	0	0	0	0	0	-0.588233	-0.0314333	0.245967	-0.1139	0.734833	0.7006	0.312558	0.957978	0.534894	0.907873	0.112124	0.115016
GPR107	Q5VW38-2;Q5VW38;Q5VW38-3	Protein GPR107	0	0	0	0	0	0	0.028	-0.0562667	-0.513267	0.112267	-0.312667	-0.126067	0.968052	0.889306	0.0753907	0.878158	0.453844	0.789842
GPR108	Q9NPR9	Protein GPR108	0	0	0	0	0	0	0.289533	-0.132167	-0.2374	0.0627333	-0.140367	-0.2059	0.419882	0.630838	0.290725	0.910045	0.707765	0.510451
GPR114	Q8IZF4	Probable G-protein coupled receptor 114	0	0	0	0	0	0	-0.568667	-1.62977	-1.9463	-0.2108	-1.69487	-0.773467	0.836038	0.224795	0.117049	0.951796	0.316642	0.678897
GPR124	Q96PE1;Q96PE1-2;Q96PE1-3	G-protein coupled receptor 124	0	0	0	0	0	0	-0.123067	-0.393067	-0.246233	-0.0134333	-0.335333	0.0061	0.589209	0.00776078	0.0650374	0.969915	0.0342961	0.97883
GPR125	Q8IWK6;Q8IWK6-2	Probable G-protein coupled receptor 125	0	0	0	0	0	0	0.132433	-0.000333333	-0.708567	-0.4475	-0.427467	-0.247933	0.898188	0.999915	0.0959445	0.546105	0.483524	0.700101
GPR126	Q86SQ4-4;Q86SQ4-3;Q86SQ4-2;Q86SQ4	G-protein coupled receptor 126	0	0	1	0	0	0	-0.5389	-0.7191	-1.5528	-0.639967	-0.0439667	-0.168767	0.261124	0.0337647	0.000139111	0.154449	0.961402	0.729187
GPR133	Q6QNK2;Q6QNK2-4	Probable G-protein coupled receptor 133	0	0	0	0	0	0	-1.13507	0.216467	0.89	1.36527	-0.296567	1.28463	0.583541	0.898124	0.468606	0.505587	0.926104	0.410015
GPR155	Q7Z3F1	Integral membrane protein GPR155	1	1	1	0	0	0	8.65407	8.53107	9.67437	0.0610667	-0.7916	-0.2209	8.27407e-07	1.84138e-07	3.07129e-08	0.982859	0.564474	0.904247
GPR18	Q14330	N-arachidonyl glycine receptor	0	0	0	0	0	0	-0.1531	-0.416167	-0.727167	-0.529133	-0.535467	-0.596367	0.81151	0.194878	0.0187783	0.225461	0.137118	0.0841201
GPR180	Q86V85	Integral membrane protein GPR180	0	0	0	0	0	0	-0.192	-0.671433	-0.405633	0.227833	-0.185633	0.2213	0.769466	0.0499809	0.213198	0.710742	0.736273	0.648218
GPR84	Q9NQS5	G-protein coupled receptor 84	0	1	1	0	1	1	1.15307	4.75563	3.40897	1.11597	4.91207	3.75283	0.328987	1.54982e-05	0.000323524	0.350153	1.47709e-05	0.000251172
GPR89A;GPR89B	B7ZAQ6-2;B7ZAQ6-3;P0CG08;B7ZAQ6	Golgi pH regulator A;Golgi pH regulator B	0	0	0	0	0	0	-0.2116	-0.0124	-0.1699	-0.0494667	-0.127033	-0.2621	0.480354	0.966378	0.357568	0.914982	0.662138	0.241205
GRIK2	Q13002-3;Q13002-6;Q13002-7;Q13002-4;Q13002-2;Q13002-5;Q13002	Glutamate receptor ionotropic, kainate 2	0	0	0	0	0	0	2.3835	2.92783	2.51407	0.4714	1.40017	-0.3205	0.515577	0.214144	0.247938	0.93296	0.696705	0.9388
GRN	P28799;P28799-2;P28799-3	Granulins;Acrogranin;Paragranulin;Granulin-1;Granulin-2;Granulin-3;Granulin-4;Granulin-5;Granulin-6;Granulin-7	0	0	0	0	0	0	-0.1105	-0.651233	-0.634167	0.133467	-0.308467	-0.142233	0.800257	0.0049811	0.00452215	0.742737	0.240487	0.637196
GUSB	P08236;P08236-3	Beta-glucuronidase	0	0	0	0	0	0	0.0666667	-0.1236	0.0443667	0.0776	-0.203133	0.0473	0.868385	0.543153	0.816472	0.855759	0.421602	0.884201
GXYLT1	Q4G148-2;Q4G148	Glucoside xylosyltransferase 1	0	0	0	0	0	0	0.182733	0.387633	0.2496	0.239267	0.110533	-0.100367	0.732284	0.202022	0.380756	0.645635	0.8402	0.827662
GYPC	P04921;P04921-2;P04921-3	Glycophorin-C	0	0	0	0	0	0	0.0056	0.157833	-0.0693667	-0.0609667	0.0879	0.0487	0.993341	0.68159	0.844886	0.939621	0.916024	0.9388
H6PD	O95479	GDH/6PGL endoplasmic bifunctional protein;Glucose 1-dehydrogenase;6-phosphogluconolactonase	0	0	0	0	0	0	0.037	-0.0305	0.0575333	0.00763333	-0.117967	-0.0575333	0.927618	0.888054	0.722599	0.98816	0.601	0.816715
HACD2	Q6Y1H2	Very-long-chain (3R)-3-hydroxyacyl-CoA dehydratase 2	0	0	0	0	0	0	-0.224533	0.1269	0.7746	-0.339267	0.262067	0.760067	0.892597	0.897604	0.261658	0.832957	0.848228	0.39533
HEG1	Q9ULI3-2;Q9ULI3	Protein HEG homolog 1	0	0	0	0	0	0	-2.0619	-0.496867	0.1998	-3.2432	0.423	-0.645133	0.489964	0.836701	0.916572	0.222353	0.926821	0.827662
HEXA	P06865;P06865-2	Beta-hexosaminidase subunit alpha	0	0	0	0	0	0	-0.0305	-0.0835667	-0.101633	0.0412	-0.178233	-0.267767	0.947778	0.678011	0.553144	0.920167	0.453844	0.167749
HEXB	P07686	Beta-hexosaminidase subunit beta;Beta-hexosaminidase subunit beta chain B;Beta-hexosaminidase subunit beta chain A	0	0	0	0	0	0	0.1598	0.234	0.514767	-0.022	0.0717667	0.330367	0.668537	0.293978	0.0164924	0.969564	0.867539	0.172309
HGSNAT	Q68CP4-2;Q68CP4	Heparan-alpha-glucosaminide N-acetyltransferase	0	0	0	0	0	0	0.2616	-0.00186667	-0.447967	0.0434667	-0.276833	-0.3792	0.55948	0.997134	0.0939212	0.951796	0.47152	0.243957
HHIPL1	Q96JK4;Q96JK4-2	HHIP-like protein 1	0	0	0	0	0	0	0.0333	0.305667	0.1968	0.1257	0.160033	-0.187033	0.979198	0.528686	0.659676	0.906924	0.844378	0.781452
HIAT1	Q96MC6	Hippocampus abundant transcript 1 protein	0	0	0	0	0	0	-0.0666667	-0.394267	-0.390867	0.0316667	0.0346	-0.541633	0.954381	0.376589	0.332649	0.97791	0.975975	0.280829
HIATL1	Q5SR56;Q5VZR4	Hippocampus abundant transcript-like protein 1	0	0	0	0	0	0	-2.0717	0.522833	0.3357	-1.55153	-0.694767	0.0665	0.099268	0.631733	0.730326	0.237452	0.607	0.972606
HIDE1	A8MVS5	Protein HIDE1	0	1	1	0	0	0	0.743967	1.03253	1.11	0.413233	0.497367	0.736767	0.026668	0.000417002	0.000209354	0.235446	0.0787112	0.00872168
HLA-A	P01892;P30459;P10314;P30512;P16189;P30456	HLA class I histocompatibility antigen, A-2 alpha chain	0	0	0	0	0	0	0.348033	0.6646	0.4072	0.1387	0.588	0.566033	0.43314	0.0237169	0.137756	0.824971	0.0742205	0.0761004
HLA-B	P30685;P30491;P30484;P30464;P30498;P30495;P30490;P18464;P30488;P30487	HLA class I histocompatibility antigen, B-35 alpha chain;HLA class I histocompatibility antigen, B-53 alpha chain;HLA class I histocompatibility antigen, B-46 alpha chain;HLA class I histocompatibility antigen, B-15 alpha chain;HLA class I histocompatibility antigen, B-78 alpha chain;HLA class I histocompatibility antigen, B-56 alpha chain;HLA class I histocompatibility antigen, B-52 alpha chain;…	0	1	1	0	0	0	0.533567	1.2241	1.11503	0.205967	0.945867	0.819033	0.171261	0.000314764	0.000545708	0.682711	0.00409733	0.00978368
HLA-C	P30501	HLA class I histocompatibility antigen, Cw-2 alpha chain	0	0	0	0	0	0	-0.4009	-1.64367	-1.79593	0.290333	-1.1613	-0.923933	0.879059	0.186461	0.118082	0.920167	0.482798	0.581671
HLA-C;HLA-H	Q29963;Q29865;P01893	HLA class I histocompatibility antigen, Cw-6 alpha chain;HLA class I histocompatibility antigen, Cw-18 alpha chain;Putative HLA class I histocompatibility antigen, alpha chain H	0	0	0	0	0	0	0.146467	0.154433	0.0056	-0.229933	-0.0595	-0.488567	0.842902	0.699258	0.986758	0.710742	0.948151	0.215976
HLA-DPA1	P20036	HLA class II histocompatibility antigen, DP alpha 1 chain	0	0	0	0	0	1	0.211467	1.33953	0.934167	0.126967	1.70763	2.58513	0.933057	0.186439	0.317516	0.962507	0.134847	0.0189876
HLA-DRA	P01903;P01906	HLA class II histocompatibility antigen, DR alpha chain	0	1	1	0	0	0	0.2115	1.20103	1.19603	0.202667	0.8273	0.866733	0.454084	4.10013e-06	3.90133e-06	0.493732	0.000277441	0.000192667
HLA-DRB1	P01911;Q5Y7A7;P01912	HLA class II histocompatibility antigen, DRB1-15 beta chain;HLA class II histocompatibility antigen, DRB1-13 beta chain;HLA class II histocompatibility antigen, DRB1-3 chain	0	1	1	0	0	1	1.06827	1.39033	2.46773	-0.128	0.489933	1.66633	0.171261	0.0170717	0.000259428	0.928082	0.536731	0.00895646
HLA-DRB1;HLA-DRB3	P04229;P79483;Q30134;P13760;Q30167;P20039;Q95IE3;P13762	HLA class II histocompatibility antigen, DRB1-1 beta chain;HLA class II histocompatibility antigen, DR beta 3 chain	0	0	0	0	0	0	-0.414733	0.200767	-0.0801	-0.269133	0.493367	0.555733	0.312558	0.52359	0.78396	0.576543	0.132524	0.0746921
HLA-DRB5	Q30154	HLA class II histocompatibility antigen, DR beta 5 chain	0	0	1	0	0	0	-0.7029	-0.875967	-1.66317	-0.833667	0.526333	0.5177	0.0335564	0.00156828	2.91645e-06	0.0104154	0.0602164	0.0567028
HLA-E	P13747	HLA class I histocompatibility antigen, alpha chain E	0	0	0	0	0	0	0.005	-0.566733	-0.128867	-0.200533	-0.602733	-0.150367	0.990314	0.013085	0.555023	0.588159	0.0167271	0.623872
HLA-F	P30511;P30511-3;P30511-2	HLA class I histocompatibility antigen, alpha chain F	0	0	0	0	0	1	-0.1543	0.693633	0.613633	0.0114	0.697167	1.06223	0.769466	0.014638	0.0233508	0.992799	0.0266674	0.00132907
HLA-G	P17693	HLA class I histocompatibility antigen, alpha chain G	0	0	0	0	0	0	0.634833	0.3192	0.363933	0.2254	-0.334067	-0.159833	0.276556	0.46746	0.340787	0.772626	0.542097	0.80208
HM13	Q8TCT9-5;Q8TCT9	Minor histocompatibility antigen H13	0	0	0	0	0	0	-0.1155	-0.199433	0.00893333	-0.0727	-0.266067	0.245467	0.670673	0.216119	0.949634	0.835378	0.141344	0.16361
HMGCR	P04035-3;P04035-2;P04035	3-hydroxy-3-methylglutaryl-coenzyme A reductase	0	0	0	0	0	0	0.669333	0.2377	-0.117133	0.4807	0.178567	0.1043	0.41783	0.70495	0.841067	0.600089	0.872609	0.921248
HMMR	O75330-4;O75330-2;O75330;O75330-3	Hyaluronan mediated motility receptor	0	0	0	0	0	0	-0.470633	-0.0587333	-0.807333	-0.472033	0.0166333	0.296733	0.631819	0.943968	0.151294	0.648161	0.990346	0.729187
HP	P00738-2;P00738	Haptoglobin;Haptoglobin alpha chain;Haptoglobin beta chain	0	0	0	0	0	0	-0.4676	-0.193767	-0.5492	-0.105233	-0.332167	-0.8933	0.365157	0.631263	0.0977312	0.905759	0.483524	0.0217856
HPSE	Q9Y251-3;Q9Y251;Q9Y251-2;Q9Y251-4	Heparanase;Heparanase 8 kDa subunit;Heparanase 50 kDa subunit	0	0	0	0	0	0	-0.145467	-0.241	-0.2483	-0.2466	-0.2656	-0.494167	0.680602	0.256387	0.206856	0.442988	0.322029	0.0315314
HPX	P02790	Hemopexin	0	0	0	0	0	0	-0.300133	-2.14837	-4.0511	1.6236	-0.188233	-1.49007	0.963298	0.52359	0.156324	0.794216	0.981137	0.730673
HRH1	P35367	Histamine H1 receptor	1	1	1	0	0	0	2.49527	2.42257	2.59833	0.0887667	0.129333	0.498933	0.0368366	0.0114875	0.00589689	0.969915	0.95722	0.708962
HS2ST1	Q7LGA3;Q7LGA3-2;Q7LGA3-3	Heparan sulfate 2-O-sulfotransferase 1	0	0	0	0	0	0	0.317567	0.534367	0.284267	0.0404333	0.113833	0.0311667	0.468198	0.0601457	0.293015	0.959288	0.832704	0.958222
HSD11B1	P28845	Corticosteroid 11-beta-dehydrogenase isozyme 1	0	1	1	0	0	0	0.408067	2.11817	1.3829	0.308133	0.916967	0.982933	0.302997	5.05895e-07	4.94751e-05	0.477776	0.00354286	0.00211957
HSD17B7	P56937-3;P56937-2;P56937	3-keto-steroid reductase	0	0	0	1	0	0	0.8903	0.0384333	1.275	6.15167	-0.314167	0.240933	0.783477	0.988809	0.430442	0.00636502	0.941324	0.9388
HSP90B1	P14625	Endoplasmin	0	0	0	0	0	0	0.00323333	-0.107	-0.0843333	0.0421333	-0.0135333	0.0714333	0.987829	0.355087	0.435207	0.876948	0.964476	0.648218
HSPG2	P98160	Basement membrane-specific heparan sulfate proteoglycan core protein;Endorepellin;LG3 peptide	0	0	0	0	0	0	0.00563333	-0.554267	-0.469367	-0.0734	-0.467267	-0.306267	0.987829	0.0084548	0.0172197	0.878478	0.0397213	0.170641
HYAL2	Q12891	Hyaluronidase-2	0	0	0	1	0	0	3.2272	3.8094	3.25743	6.49213	0.998933	2.5386	0.261124	0.0580532	0.0887171	0.0138235	0.765654	0.285356
HYAL3	O43820-2;O43820;O43820-4;O43820-3	Hyaluronidase-3	0	0	0	0	0	0	-0.1155	-0.661433	-0.6158	0.0264	-0.610333	-0.527667	0.890707	0.0729	0.081201	0.97791	0.154861	0.21055
HYOU1	Q9Y4L1	Hypoxia up-regulated protein 1	0	0	0	0	0	0	0.0507	0.0881333	0.0127333	0.0884667	0.0932	0.125433	0.869157	0.58912	0.931115	0.740505	0.662238	0.500174
ICAM1	P05362	Intercellular adhesion molecule 1	1	1	1	1	1	1	3.64723	5.78803	5.59827	3.50397	5.39547	5.2647	3.51789e-12	3.10044e-15	5.16094e-15	6.45398e-12	9.06932e-15	1.31921e-14
ICAM2	P13598	Intercellular adhesion molecule 2	0	0	0	0	0	0	-0.0467333	0.1502	-0.284567	-0.1911	0.256633	0.123867	0.947778	0.615844	0.249127	0.676429	0.47152	0.745919
ICAM3	P32942	Intercellular adhesion molecule 3	0	0	0	0	0	0	0.168167	0.0731333	-0.2568	0.137433	-0.166267	-0.499767	0.292884	0.54963	0.0182668	0.412392	0.208876	0.000283763
ICOSLG	O75144;O75144-2;O75144-3	ICOS ligand	0	0	0	0	0	0	0.422967	0.829367	0.708233	0.697133	0.921667	0.6035	0.547175	0.0586882	0.0906619	0.259627	0.0649283	0.233054
IDS	P22304;P22304-2;P22304-3	Iduronate 2-sulfatase;Iduronate 2-sulfatase 42 kDa chain;Iduronate 2-sulfatase 14 kDa chain	0	0	0	0	0	0	0.205433	0.4166	-0.0646	-0.467	0.00983333	-0.0379	0.435744	0.0179805	0.714379	0.036985	0.981137	0.907172
IDUA	P35475;P35475-2	Alpha-L-iduronidase	0	0	0	0	0	0	-0.2225	-0.5072	-0.344967	-0.275733	-0.4487	-0.404033	0.588315	0.0426878	0.143065	0.497543	0.119549	0.14479
IFI30	P13284	Gamma-interferon-inducible lysosomal thiol reductase	0	1	1	0	0	1	0.241133	1.10277	1.54497	-0.0780333	0.349667	1.31093	0.754462	0.0107892	0.00080646	0.938245	0.540954	0.00509241
IFNAR1	P17181-3;P17181;P17181-2;P17181-4	Interferon alpha/beta receptor 1	0	0	0	0	0	0	-0.3189	0.341067	-0.0374667	-0.3928	-0.0784	-0.266767	0.383521	0.183641	0.889044	0.259807	0.878993	0.384196
IFNAR2	P48551-3;P48551-2;P48551	Interferon alpha/beta receptor 2	0	0	0	0	0	0	0.277033	0.404267	-0.391433	-0.706833	0.0339333	-0.1139	0.620453	0.235567	0.215465	0.105189	0.970369	0.827662
IFNGR1	P15260	Interferon gamma receptor 1	0	0	0	0	0	0	0.3303	0.403133	-0.0452333	-0.0911	0.7601	0.286867	0.648671	0.372092	0.916572	0.932127	0.124454	0.636991
IFNGR2	P38484	Interferon gamma receptor 2	1	1	0	1	0	0	4.60147	3.17113	1.50147	5.95427	1.53603	1.32747	0.0154597	0.0244666	0.255559	0.00236051	0.426076	0.452103
IGF1R	P08069	Insulin-like growth factor 1 receptor;Insulin-like growth factor 1 receptor alpha chain;Insulin-like growth factor 1 receptor beta chain	0	0	0	0	0	0	0.424733	0.998867	1.087	0.8842	0.408333	0.370733	0.895494	0.523207	0.42728	0.738108	0.898057	0.881722
IGF2R	P11717	Cation-independent mannose-6-phosphate receptor	0	0	0	0	0	0	0.121867	0.0334	-0.210467	0.0324333	-0.0529	-0.0284333	0.719156	0.897604	0.245411	0.94799	0.90689	0.9388
IGFBP3	P17936;P17936-2	Insulin-like growth factor-binding protein 3	0	1	1	0	0	0	5.0863	5.67513	5.68073	5.11917	4.7634	4.07433	0.0793397	0.0116739	0.00897073	0.0690344	0.0533253	0.0870251
IGFBP7	Q16270-2;Q16270	Insulin-like growth factor-binding protein 7	0	0	0	0	0	0	0.151467	-0.248767	0.00846667	0.137033	-0.310367	0.302	0.754462	0.359086	0.973141	0.79864	0.364967	0.335649
IGFBPL1	Q8WX77	Insulin-like growth factor-binding protein-like 1	0	0	0	0	0	0	2.00107	0.490167	1.69163	1.59263	-1.89393	0.518867	0.152836	0.679043	0.0818867	0.259807	0.103549	0.728399
IGHG1	P01857	Ig gamma-1 chain C region	0	0	1	0	0	0	0.754033	-1.62807	-2.61853	-0.4501	-1.06227	-0.0877333	0.611638	0.0657573	0.0044456	0.813	0.361542	0.962598
IGSF1	Q8N6C5-2;Q8N6C5;Q8N6C5-4;Q8N6C5-3	Immunoglobulin superfamily member 1	0	0	0	0	0	0	-0.4327	-0.990067	-0.973333	0.0027	-0.325333	-0.2948	0.344243	0.00376974	0.00328686	0.999577	0.453844	0.45856
IGSF3	O75054;O75054-2	Immunoglobulin superfamily member 3	0	0	0	0	0	0	0.0271	0.6545	0.0892667	-0.319067	0.175067	0.172967	0.957601	0.00775627	0.705926	0.346188	0.593232	0.586623
IGSF8	Q969P0-3;Q969P0;Q969P0-2	Immunoglobulin superfamily member 8	0	0	0	0	0	0	-0.0876333	-0.285333	-0.279733	0.482933	0.0953333	-0.0899333	0.916903	0.437729	0.398942	0.331737	0.90689	0.882643
IKBIP	Q70UQ0;Q70UQ0-2	Inhibitor of nuclear factor kappa-B kinase-interacting protein	0	0	0	0	0	0	-0.678867	-0.0191333	-0.000233333	-0.482033	0.1316	0.316467	0.0356307	0.957978	0.998905	0.141982	0.738674	0.276301
IL10RA	Q13651	Interleukin-10 receptor subunit alpha	0	1	0	0	1	0	0.796933	1.41337	0.987733	-0.1029	1.44427	0.766833	0.294992	0.0101709	0.0493764	0.936143	0.0160132	0.195554
IL10RB	Q08334	Interleukin-10 receptor subunit beta	0	0	0	0	0	0	-0.0845333	-0.206333	-0.122467	0.00606667	-0.1499	0.0282667	0.811899	0.252712	0.476004	0.993579	0.536824	0.934136
IL12B	P29460	Interleukin-12 subunit beta	1	1	0	1	1	0	3.01373	3.2732	-0.1136	2.8456	3.81543	-0.441367	0.00231263	0.00015202	0.88001	0.00350283	5.0705e-05	0.660662
IL12RB1	P42701-2;P42701	Interleukin-12 receptor subunit beta-1	1	0	0	0	0	0	1.19507	0.863567	0.8554	0.1843	-0.167967	0.0284	0.0341322	0.0414765	0.037465	0.849668	0.832704	0.972606
IL13RA1	P78552;P78552-2	Interleukin-13 receptor subunit alpha-1	0	0	0	0	0	0	0.2258	0.0708667	-0.1855	-0.0973667	-0.117433	-0.142633	0.600529	0.832197	0.463855	0.876948	0.800909	0.704387
IL17RA	Q96F46-2;Q96F46	Interleukin-17 receptor A	0	0	0	0	0	0	0.170867	0.795	0.471433	-0.2547	0.268733	0.1867	0.731781	0.0070893	0.074813	0.586565	0.479352	0.629897
IL18BP	O95998;O95998-4	Interleukin-18-binding protein	0	0	0	0	0	0	2.24407	4.77583	0.0728333	-2.68993	2.15877	-1.99493	0.666942	0.116088	0.979047	0.590673	0.614366	0.637196
IL18R1	Q13478	Interleukin-18 receptor 1	0	1	1	0	1	1	1.6274	3.94957	3.64217	-0.508867	4.9676	4.33243	0.312558	0.00156828	0.00234112	0.838004	0.000297029	0.00125525
IL1A	P01583	Interleukin-1 alpha	0	0	0	0	0	0	1.4583	1.0234	1.7104	-0.0963667	1.92353	1.22047	0.631819	0.631307	0.328997	0.98555	0.453844	0.637196
IL1RAP	Q9NPH3;Q9NPH3-5;Q9NPH3-3;Q9NPH3-2	Interleukin-1 receptor accessory protein	0	0	0	0	0	0	0.105933	0.0382	0.0157667	0.182967	-0.078	0.292867	0.631893	0.825047	0.911671	0.362437	0.719949	0.0481498
IL1RL2	Q9HB29-2;Q9HB29	Interleukin-1 receptor-like 2	0	0	1	0	0	1	0.679467	-0.449567	2.34437	-0.0693667	-0.686433	2.73653	0.621987	0.64065	0.00586013	0.976394	0.542097	0.00407292
IL1RN	P18510-4;P18510-2;P18510;P18510-3	Interleukin-1 receptor antagonist protein	0	0	0	0	0	0	0.691133	0.4757	-0.106	0.941733	0.6911	0.582567	0.670673	0.675606	0.914921	0.55173	0.614366	0.670615
IL27RA	Q6UWB1	Interleukin-27 receptor subunit alpha	0	0	0	0	0	0	0.485067	0.510633	0.4292	0.3394	0.339733	0.659433	0.681146	0.506162	0.530675	0.817262	0.769563	0.452103
IL2RG	P31785	Cytokine receptor common subunit gamma	0	0	0	0	0	0	-0.598967	-0.224233	0.568433	0.234167	1.52843	1.58557	0.680602	0.835996	0.497716	0.910045	0.119997	0.0929542
IL3RA	P26951;P26951-2	Interleukin-3 receptor subunit alpha	0	0	0	0	0	0	0.0928333	0.389467	0.397933	-0.246833	0.457333	-0.0684333	0.904065	0.250569	0.203023	0.667995	0.262199	0.911825
IL4I1	Q96RQ9;Q96RQ9-2	L-amino-acid oxidase	1	1	1	1	1	1	2.41723	4.8918	4.83073	2.20253	4.9704	4.60917	2.52833e-06	1.3457e-10	1.36663e-10	1.36053e-05	1.05976e-10	2.18474e-10
IL4R	P24394-2;P24394-3;P24394	Interleukin-4 receptor subunit alpha;Soluble interleukin-4 receptor subunit alpha	0	0	0	0	0	0	0.449133	0.928667	-0.145533	-0.458033	0.751067	-0.447933	0.431743	0.0156046	0.703429	0.430095	0.0763655	0.31746
IL6R	P08887;P08887-2	Interleukin-6 receptor subunit alpha	0	0	0	0	0	0	0.0804667	-0.163367	-0.3707	0.0935	-0.0205667	-0.1496	0.864157	0.492632	0.0713824	0.849668	0.970369	0.619626
IL6ST	P40189-3;P40189;P40189-2	Interleukin-6 receptor subunit beta	0	0	0	0	0	1	0.275633	0.863233	-0.4262	0.348533	0.0048	-1.81503	0.879059	0.317214	0.606677	0.856359	0.999119	0.0477951
IL7R	P16871-4;P16871-3;P16871-2;P16871	Interleukin-7 receptor subunit alpha	1	1	1	0	0	0	2.83973	3.11223	1.71847	0.4566	1.43533	0.440533	0.0100906	0.000805905	0.0299048	0.770777	0.123519	0.708962
IMPAD1	Q9NX62	Inositol monophosphatase 3	0	0	0	0	0	0	-0.141367	0.212133	-0.00483333	-0.0431	0.161633	0.2076	0.670673	0.293884	0.979047	0.928625	0.543526	0.384196
INHBE	P58166	Inhibin beta E chain	0	0	0	0	0	0	-0.6716	-0.497167	1.59177	-0.157567	-0.252033	0.521833	0.754462	0.704046	0.137756	0.959288	0.926821	0.759213
INSR	P06213;P06213-2	Insulin receptor;Insulin receptor subunit alpha;Insulin receptor subunit beta	0	0	0	0	0	0	0.192867	-0.0575	-0.115567	0.124233	-0.1525	-0.221833	0.383521	0.749185	0.432241	0.635755	0.46007	0.193317
ISLR	O14498	Immunoglobulin superfamily containing leucine-rich repeat protein	0	0	0	0	0	0	-0.301067	-1.27257	1.10133	0.570367	0.231367	-0.151233	0.899145	0.232761	0.262884	0.780867	0.926821	0.9388
ITFG1	Q8TB96	T-cell immunomodulatory protein	0	0	0	0	0	0	0.1208	0.224433	0.111867	0.0977333	0.0545	0.1	0.680602	0.202022	0.509768	0.770777	0.878274	0.688521
ITFG3	Q9H0X4-2;Q9H0X4	Protein ITFG3	0	0	0	0	0	0	-0.0353667	-0.0918	-0.0978333	-0.0475667	-0.182433	0.0902	0.948691	0.698421	0.635127	0.923896	0.51672	0.771939
ITGA1	P56199	Integrin alpha-1	0	1	1	0	0	0	-0.266333	1.0904	1.00637	-0.1854	0.532733	0.910733	0.803226	0.0375826	0.0452137	0.880925	0.460038	0.113554
ITGA2	P17301	Integrin alpha-2	0	0	0	0	0	0	0.1213	-0.00886667	-0.2405	-0.214433	-0.474	-0.311333	0.767059	0.976961	0.237804	0.546105	0.0533253	0.200702
ITGA3	P26006;P26006-1	Integrin alpha-3;Integrin alpha-3 heavy chain;Integrin alpha-3 light chain	0	0	0	0	0	0	-0.1287	-0.178033	-0.422167	-0.262667	-0.175533	-0.430633	0.770347	0.489714	0.0589557	0.485237	0.59547	0.0958157
ITGA4	P13612;P13612-2	Integrin alpha-4	0	0	0	0	0	0	-0.1042	-0.4246	-0.164833	0.0152667	-0.2541	0.1321	0.670673	0.00558948	0.222656	0.968474	0.123012	0.468691
ITGA5	P08648	Integrin alpha-5;Integrin alpha-5 heavy chain;Integrin alpha-5 light chain	0	0	0	0	0	0	0.0672333	-0.150833	-0.0144667	0.0227333	-0.229667	-0.0785	0.767059	0.217244	0.908509	0.938245	0.0884936	0.63888
ITGA6	P23229-7;P23229-4;P23229-2;P23229-5;P23229-3;P23229-9;P23229-6;P23229	Integrin alpha-6;Integrin alpha-6 heavy chain;Integrin alpha-6 light chain;Processed integrin alpha-6	0	0	0	0	0	0	-0.1877	-0.0174333	-0.7368	-0.435867	0.317733	-0.0338667	0.811899	0.976417	0.0522631	0.499258	0.559847	0.970013
ITGA7	Q13683-7;Q13683-3;Q13683;Q13683-9;Q13683-10	Integrin alpha-7;Integrin alpha-7 heavy chain;Integrin alpha-7 light chain;Integrin alpha-7 70 kDa form	0	0	0	0	0	0	0.0655333	0.1689	-0.0156667	0.129667	0.351467	0.256367	0.898188	0.489714	0.938908	0.765922	0.17665	0.335649
ITGA9	Q13797	Integrin alpha-9	0	0	0	0	0	0	-0.0965	-0.4953	-0.977767	-0.560967	-0.5247	-0.5635	0.908571	0.173304	0.00678248	0.259627	0.221293	0.154396
ITGAL	P20701;P20701-2;P20701-3	Integrin alpha-L	0	0	0	0	0	0	0.0931667	0.0572333	0.139	-0.0443	-0.0604	0.0973333	0.670673	0.699258	0.253114	0.889775	0.78375	0.581671
ITGAM	P11215;P11215-2	Integrin alpha-M	0	1	1	0	0	1	0.0554	1.08467	1.2933	-0.00203333	0.526733	1.10903	0.811899	6.51625e-08	8.14964e-09	0.997591	0.00028241	5.64852e-08
ITGAV	P06756;P06756-3;P06756-2	Integrin alpha-V;Integrin alpha-V heavy chain;Integrin alpha-V light chain	0	0	0	0	0	0	0.102467	-0.0487667	-0.262567	0.195367	-0.0148	-0.0859	0.741438	0.822963	0.103109	0.4734	0.972476	0.729187
ITGAX	P20702	Integrin alpha-X	0	0	0	0	0	0	0.00336667	0.0307333	0.1268	-0.0940667	0.0274333	0.1056	0.991023	0.888054	0.410532	0.762334	0.948151	0.637196
ITGB1	P05556;P05556-2;P05556-5;P05556-4;P05556-3	Integrin beta-1	0	0	0	0	0	0	0.0540667	-0.116067	-0.295667	-0.0033	-0.0414	0.0181667	0.916903	0.634066	0.137756	0.997642	0.937587	0.970013
ITGB2	P05107	Integrin beta-2	0	0	0	0	0	0	0.0713	0.467667	0.203133	-0.0858333	0.454033	0.508667	0.868385	0.017665	0.267315	0.847949	0.0397995	0.0185063
ITGB5	P18084	Integrin beta-5	0	0	1	0	0	0	-0.4375	-0.726867	-1.0137	-0.5345	-0.1803	-0.3251	0.383521	0.0350251	0.00434251	0.259807	0.741464	0.452103
ITGB6	P18564-2;P18564	Integrin beta-6	0	0	0	0	0	0	-1.19467	-2.2655	1.8328	1.19927	0.521167	4.302	0.809654	0.369291	0.43573	0.816244	0.926939	0.104594
ITGB7	P26010;P26010-2	Integrin beta-7	0	0	0	0	0	0	0.3131	-0.134667	-0.0392667	-0.0321	-0.454233	-0.193867	0.353713	0.611233	0.870749	0.959288	0.0811051	0.525695
ITM2B	Q9Y287;Q9Y287-2	Integral membrane protein 2B;BRI2, membrane form;BRI2 intracellular domain;BRI2C, soluble form;Bri23 peptide	0	0	0	0	0	0	0.0657333	0.210633	0.661767	-0.203867	-0.467267	0.4567	0.887736	0.327579	0.002747	0.551158	0.0492208	0.0454577
ITM2C	Q9NQX7;Q9NQX7-3	Integral membrane protein 2C;CT-BRI3	0	0	0	0	0	0	0.179433	-0.428833	0.0801667	-0.123967	-0.667133	-0.207333	0.540088	0.0215373	0.668603	0.710742	0.00201875	0.353988
ITPR1	Q14643-3;Q14643-6;Q14643;Q14643-4;Q14643-8;Q14643-7;Q14643-5;Q14643-2	Inositol 1,4,5-trisphosphate receptor type 1	0	0	0	0	0	0	0.0453667	0.152133	0.317133	0.00463333	-0.011	0.182367	0.852843	0.198371	0.00684088	0.992799	0.970369	0.156007
ITPRIP	Q8IWB1	Inositol 1,4,5-trisphosphate receptor-interacting protein	0	0	0	0	0	0	0.1102	-0.0611	0.126867	-0.104767	-0.1724	-0.1119	0.873345	0.888054	0.701112	0.894755	0.738674	0.82744
JAG1	P78504;P78504-2	Protein jagged-1	0	0	0	0	0	0	0.163867	1.14057	1.4798	2.2578	-0.635933	-0.386233	0.955186	0.334396	0.168242	0.133791	0.726567	0.827662
JAG2	Q9Y219-2;Q9Y219	Protein jagged-2	0	0	0	0	0	0	-0.4911	-1.39923	-1.36147	-0.8464	-0.9169	-0.336667	0.810943	0.172479	0.147964	0.621135	0.501768	0.827662
KAL1	P23352	Anosmin-1	0	0	1	0	0	0	1.90233	2.2971	2.5426	-0.1106	-0.132667	0.599933	0.32346	0.0837498	0.0473847	0.976394	0.970369	0.766125
KCNA3	P22001	Potassium voltage-gated channel subfamily A member 3	0	0	0	0	0	0	0.179633	-0.2048	-0.547267	0.371367	-0.182233	-0.0766667	0.957071	0.912838	0.701112	0.910045	0.961402	0.97347
KCNE3	Q9Y6H6	Potassium voltage-gated channel subfamily E member 3	0	0	0	0	0	0	-0.00903333	-0.119533	0.116533	-0.3105	-0.347467	-0.0194	0.987829	0.780425	0.741082	0.588762	0.4623	0.97347
KCNMB1	Q16558;Q16558-2	Calcium-activated potassium channel subunit beta-1	0	0	0	0	0	1	0.986	0.0289667	-0.4417	0.8939	-0.690167	1.34167	0.243554	0.973854	0.448151	0.288411	0.387104	0.0417866
KCP	Q6ZWJ8	Kielin/chordin-like protein	0	0	0	0	0	0	1.2382	-0.7258	-0.421	0.936467	-0.0955	0.0805333	0.428833	0.52359	0.690354	0.588159	0.971035	0.971051
KDELC1	Q6UW63	KDEL motif-containing protein 1	0	0	0	0	0	0	0.475933	0.442133	0.6677	-0.168333	-0.217933	-0.0710667	0.304766	0.172479	0.0306135	0.796315	0.633065	0.901363
KDELC2	Q7Z4H8;Q7Z4H8-2;Q7Z4H8-3	KDEL motif-containing protein 2	0	0	0	0	0	0	0.108467	0.343367	0.0824667	0.00756667	0.0541667	0.0547333	0.628343	0.0139062	0.534747	0.98356	0.832704	0.797262
KIAA0100	Q14667;Q14667-2;Q14667-3	Protein KIAA0100	0	0	0	0	0	0	-0.181233	-0.136267	-0.255567	-0.0287333	0.0815	-0.1942	0.468198	0.435128	0.0986176	0.945816	0.765654	0.32231
KIAA0319L	Q8IZA0-2;Q8IZA0;Q8IZA0-3	Dyslexia-associated protein KIAA0319-like protein	0	0	0	0	0	0	-0.3643	-0.4234	-0.4888	-0.347767	-0.0688667	0.116733	0.0953308	0.0117794	0.00398772	0.0985548	0.817515	0.602254
KIAA0922	A2VDJ0;A2VDJ0-5;A2VDJ0-6;A2VDJ0-3	Transmembrane protein 131-like	0	0	0	0	0	0	0.194967	0.5408	0.438567	0.0340333	0.0657	-0.225	0.588315	0.0157265	0.0381765	0.951796	0.891995	0.402443
KIAA1161	Q6NSJ0	Uncharacterized family 31 glucosidase KIAA1161	0	0	1	0	0	0	0.0341333	-0.882133	-1.3568	-0.283467	-0.8794	-0.795933	0.955186	0.00102429	2.00485e-05	0.438827	0.00159076	0.00353182
KIAA1324L	A8MWY0-2;A8MWY0-3;A8MWY0	UPF0577 protein KIAA1324-like	0	0	0	0	0	0	0.458133	0.207067	-0.385833	0.0879667	0.0712333	-0.199333	0.236597	0.489714	0.131961	0.894755	0.916024	0.595356
KIAA2013	Q8IYS2;Q8IYS2-2	Uncharacterized protein KIAA2013	0	0	0	0	0	0	0.225433	0.179633	0.1434	0.167867	-0.0273	0.143233	0.621987	0.557227	0.597941	0.746438	0.970369	0.720969
KIRREL	Q96J84;Q96J84-2;Q96J84-3	Kin of IRRE-like protein 1	0	0	0	0	0	0	-0.0570667	-0.177933	0.150933	-0.0986333	-0.248533	0.199267	0.955606	0.702007	0.714379	0.919254	0.691902	0.730642
KIT	P10721-2;P10721;P10721-3	Mast/stem cell growth factor receptor Kit	0	1	1	0	1	1	-0.846067	-2.2417	-2.6909	-0.712033	-1.7266	-2.09327	0.0100906	6.51625e-08	8.14964e-09	0.021763	2.48684e-06	1.72449e-07
KITLG	P21583-3;P21583-2;P21583	Kit ligand;Soluble KIT ligand	0	0	0	0	0	0	-0.322967	-0.121533	-0.705267	-0.432833	0.0748667	-0.245033	0.652003	0.822963	0.081198	0.539904	0.946213	0.689983
KTN1	Q86UP2;Q86UP2-4;Q86UP2-2;Q86UP2-3	Kinectin	0	0	1	0	0	0	0.458567	-0.8057	-1.51023	0.577933	-0.257667	-0.943733	0.621976	0.154491	0.00739808	0.524244	0.787131	0.123115
L1CAM	P32004-3;P32004-2;P32004	Neural cell adhesion molecule L1	0	0	1	0	0	1	-0.155433	1.09683	1.65093	-0.293267	1.0478	1.94917	0.939269	0.1714	0.030211	0.876948	0.286866	0.0249237
LAIR1	Q6GTX8-3;Q6GTX8-2;Q6GTX8;Q6GTX8-4	Leukocyte-associated immunoglobulin-like receptor 1	0	0	0	0	0	0	0.1375	-0.0398	0.259367	-0.153733	-0.0936667	0.265467	0.808768	0.913034	0.316199	0.771265	0.859736	0.442542
LAMA3	Q16787-3;Q16787;Q16787-4;Q16787-1	Laminin subunit alpha-3	0	0	1	0	0	0	-0.3538	-0.2093	-1.30853	-0.7025	-0.194533	-0.525333	0.602335	0.662855	0.00270881	0.216474	0.781181	0.276301
LAMA5	O15230;O15230-2	Laminin subunit alpha-5	0	0	0	0	0	0	-0.2848	-0.510967	-0.358433	-0.6068	-0.507833	-0.422667	0.670673	0.20252	0.335503	0.265423	0.316642	0.380531
LAMB1	P07942	Laminin subunit beta-1	0	0	0	0	0	0	-0.2297	0.1736	-0.257433	-0.308467	0.0826667	-0.113533	0.658712	0.622817	0.380532	0.542213	0.910373	0.814195
LAMB3	Q13751	Laminin subunit beta-3	0	0	0	0	0	0	-0.105	0.9143	0.991733	-0.345833	0.879367	0.7175	0.955186	0.223622	0.15097	0.830365	0.361542	0.436583
LAMC1	P11047	Laminin subunit gamma-1	0	0	0	0	0	0	0.3189	0.368133	-0.357233	0.0477333	-0.0297	-0.123633	0.206063	0.0420061	0.0405245	0.910045	0.951867	0.623349
LAMP1	P11279;P11279-2	Lysosome-associated membrane glycoprotein 1	0	0	0	0	0	0	-0.245067	-0.620167	-0.585767	-0.183667	-0.212067	-0.2435	0.396578	0.00364992	0.00409391	0.576543	0.434294	0.290257
LAMP2	P13473-2;P13473;P13473-3	Lysosome-associated membrane glycoprotein 2	0	0	0	0	0	0	0.167933	-0.0404	-0.113233	0.0859	-0.0036	-0.0826333	0.495536	0.840669	0.460236	0.780867	0.992782	0.720969
LAMP3	Q9UQV4	Lysosome-associated membrane glycoprotein 3	0	1	1	1	1	0	3.20963	4.6091	3.47863	5.47663	4.32133	3.03313	0.183721	0.0117183	0.0404594	0.0166158	0.0306521	0.116025
LAMP5	Q9UJQ1	Lysosome-associated membrane glycoprotein 5	0	0	0	0	0	0	0.347567	-0.3391	-0.2102	-0.0251333	-0.6218	-0.160067	0.428646	0.250357	0.453059	0.974974	0.0569497	0.697414
LCAT	P04180	Phosphatidylcholine-sterol acyltransferase	0	0	0	0	0	0	-0.7972	-1.5601	-0.421933	-1.5468	-2.34477	0.990733	0.857779	0.498019	0.847453	0.670191	0.403572	0.743243
LDLR	P01130-6;P01130-4;P01130-5;P01130;P01130-2;P01130-3	Low-density lipoprotein receptor	0	0	0	0	0	0	0.047	0.0196667	0.1386	0.105233	0.171033	0.458433	0.919837	0.941615	0.460236	0.780867	0.51672	0.0315314
LEPRE1	Q32P28;Q32P28-4;Q32P28-3;Q32P28-2	Prolyl 3-hydroxylase 1	0	0	0	0	0	0	0.243533	0.0959333	0.1099	0.0384667	-0.1369	0.008	0.310913	0.611233	0.49518	0.921434	0.541817	0.976672
LGALS3BP	Q08380	Galectin-3-binding protein	0	0	0	0	0	0	-0.0757667	0.697867	0.560267	-0.267367	0.228733	0.3527	0.887736	0.00619589	0.0177922	0.488043	0.482798	0.191104
LGR4	Q9BXB1;Q9BXB1-2	Leucine-rich repeat-containing G-protein coupled receptor 4	0	0	0	0	0	0	-1.9462	-0.610333	0.502567	-1.0684	0.629533	0.4431	0.099268	0.529693	0.562635	0.431337	0.614366	0.729187
LILRA1	O75019;O75019-2	Leukocyte immunoglobulin-like receptor subfamily A member 1	0	0	0	0	0	0	-2.98223	-1.21573	-2.47883	-0.511733	-0.0753667	-1.8272	0.312558	0.603698	0.198279	0.916714	0.988785	0.48516
LILRA2	Q8N149-3;Q8N149-4;Q8N149-2;Q8N149	Leukocyte immunoglobulin-like receptor subfamily A member 2	0	0	0	0	0	0	-0.0491333	0.227467	0.0189667	0.0571667	-0.404467	0.0161	0.93133	0.314108	0.932919	0.911988	0.103615	0.972606
LILRA6	Q6PI73	Leukocyte immunoglobulin-like receptor subfamily A member 6	0	1	1	0	1	1	1.08307	3.8681	4.73357	0.1042	3.53503	5.55283	0.667688	0.0112925	0.00248377	0.97791	0.0338346	0.00144431
LILRB1	Q8NHL6;Q8NHL6-4;Q8NHL6-2;Q8NHL6-3;Q8NHL6-5	Leukocyte immunoglobulin-like receptor subfamily B member 1	0	0	0	0	0	0	-0.491233	-0.1994	-0.222667	0.622767	0.0960333	0.724733	0.535245	0.734712	0.66096	0.412392	0.937587	0.197078
LILRB2	Q8N423-4;Q8N423-2;Q8N423;Q8N423-3	Leukocyte immunoglobulin-like receptor subfamily B member 2	0	0	0	0	0	0	-0.241133	0.6122	0.5292	0.0717	0.7752	0.792833	0.680602	0.0703195	0.099982	0.932127	0.0466233	0.0344157
LILRB3	O75022;O75022-3;O75022-2;Q6PI73-2	Leukocyte immunoglobulin-like receptor subfamily B member 3	0	0	1	0	0	1	-0.9379	-1.3951	2.42477	0.827033	-0.654533	3.36953	0.567937	0.181625	0.0164924	0.641858	0.672295	0.00407292
LIPA	P38571-2;P38571	Lysosomal acid lipase/cholesteryl ester hydrolase	0	0	0	0	0	0	0.0204667	0.225833	0.0423667	0.0501	0.00923333	-0.0557	0.958252	0.218672	0.82183	0.907873	0.982126	0.843585
LMAN2	Q12907	Vesicular integral-membrane protein VIP36	0	0	0	0	0	0	0.0496333	-0.389667	0.00436667	0.116533	-0.217167	0.0255667	0.878785	0.0117794	0.974599	0.650258	0.230399	0.930188
LMAN2L	Q9H0V9;Q9H0V9-2;Q9H0V9-3	VIP36-like protein	0	0	0	0	0	0	0.2824	-0.0121	-0.175467	0.0412333	-0.198733	-0.300267	0.227326	0.961407	0.260247	0.917502	0.360664	0.0981905
LMBRD1	Q9NUN5-4;Q9NUN5-2;Q9NUN5-3;Q9NUN5	Probable lysosomal cobalamin transporter	0	0	0	0	0	0	-0.0825333	-0.2318	-0.689733	0.171833	-0.106167	-0.5247	0.892597	0.417441	0.01044	0.733321	0.832704	0.0746103
LMBRD2	Q68DH5	LMBR1 domain-containing protein 2	0	0	0	0	0	0	-0.1936	-0.307633	-0.256867	-0.207467	-0.239733	-0.1578	0.836038	0.531682	0.561577	0.832957	0.738674	0.82445
LMF2	Q9BU23-2;Q9BU23;Q9BU23-3	Lipase maturation factor 2	0	0	0	0	0	0	-0.0923667	-0.0192	-0.367367	0.0517667	0.0959	-0.0692333	0.809062	0.941323	0.0400852	0.907873	0.750043	0.811639
LNPEP	Q9UIQ6;Q9UIQ6-3	Leucyl-cystinyl aminopeptidase;Leucyl-cystinyl aminopeptidase, pregnancy serum form	0	0	0	0	0	0	0.0201667	-0.0968	-0.132167	0.1078	-0.0633333	-0.182833	0.955186	0.511456	0.293366	0.641858	0.781181	0.230884
LOXL3	P58215-3;P58215;P58215-2	Lysyl oxidase homolog 3	0	0	0	0	0	0	1.3859	1.17667	1.6783	0.372133	-0.5814	0.233	0.359515	0.264519	0.0861883	0.879104	0.72604	0.899543
LPAR4	Q99677	Lysophosphatidic acid receptor 4	0	0	0	0	0	0	-0.3299	-3.54017	-3.65177	-0.1579	0.356367	-0.384567	0.955186	0.119565	0.0887171	0.97791	0.953845	0.930188
LPAR5	Q9H1C0	Lysophosphatidic acid receptor 5	0	0	0	0	0	0	0.794467	-1.08483	0.2205	1.02803	-0.1418	-0.0876333	0.680602	0.357081	0.852096	0.588159	0.964476	0.971051
LPCAT4	Q643R3	Lysophospholipid acyltransferase LPCAT4	0	0	0	0	0	0	1.22677	0.500467	1.04123	0.4515	-1.13983	0.0148	0.349653	0.630838	0.219533	0.813	0.3258	0.986336
LPHN1	O94910-2;O94910	Latrophilin-1	0	0	1	0	0	0	-0.3405	-0.806033	-1.09613	-0.246067	-0.3799	-0.3079	0.249035	0.00074829	4.53872e-05	0.450079	0.11155	0.191104
LPHN2	O95490-2;O95490-5;O95490;O95490-7;O95490-6;O95490-3	Latrophilin-2	0	0	0	0	0	0	0.0867	-0.260233	-0.3037	-0.0405667	-0.1561	-0.294967	0.680602	0.0363575	0.013615	0.893157	0.327042	0.0314271
LPHN3	Q9HAR2;Q9HAR2-4;Q9HAR2-2;Q9HAR2-3	Latrophilin-3	0	0	0	0	0	0	0.0115667	0.0314	0.0754333	0.0256667	0.0788333	0.176833	0.960663	0.82291	0.479424	0.921434	0.614366	0.14479
LPL	P06858	Lipoprotein lipase	0	0	0	0	0	0	0.103467	0.299433	-0.7694	0.3381	0.291267	0.0591667	0.882775	0.369291	0.0152768	0.515604	0.504126	0.922357
LPO	P22079;P22079-2	Lactoperoxidase	0	0	0	0	0	0	-1.56423	-3.79713	0.488467	1.57687	-1.65513	0.4886	0.698731	0.106735	0.844886	0.710742	0.621693	0.911825
LPPR3	Q6T4P5;Q6T4P5-2;Q6T4P5-3;Q6T4P5-4	Lipid phosphate phosphatase-related protein type 3	0	0	0	0	0	0	-0.0182	-0.658667	-0.5299	-0.0818333	-0.653033	-0.471933	0.98222	0.0507179	0.0980325	0.920167	0.0876674	0.220359
LRFN1	Q9P244	Leucine-rich repeat and fibronectin type III domain-containing protein 1	0	0	0	0	0	0	0.289367	-0.00496667	-0.609367	1.172	-0.169567	-0.264267	0.873345	0.997134	0.460236	0.342978	0.937587	0.843585
LRFN3	Q9BTN0	Leucine-rich repeat and fibronectin type-III domain-containing protein 3	0	0	0	0	0	0	-0.152267	0.2839	-0.509667	-0.375333	0.320667	0.0546667	0.895494	0.626613	0.286793	0.670191	0.678336	0.9583
LRFN4	Q6PJG9	Leucine-rich repeat and fibronectin type-III domain-containing protein 4	0	0	0	0	0	0	-0.897667	-0.7232	-1.1778	-1.07657	-0.00136667	-0.634733	0.468198	0.393444	0.120378	0.364225	0.999119	0.561441
LRG1	P02750	Leucine-rich alpha-2-glycoprotein	1	0	0	0	0	0	1.0113	0.466667	0.393633	0.794167	0.469667	-0.0833667	0.00662332	0.079191	0.118127	0.0203948	0.124454	0.843585
LRIG1	Q96JA1;Q96JA1-2	Leucine-rich repeats and immunoglobulin-like domains protein 1	1	0	0	0	0	0	-1.24497	-0.8701	-0.932133	-0.153267	-0.0345667	0.205167	0.000370215	0.00161228	0.000733376	0.740505	0.95722	0.532217
LRIG2	O94898	Leucine-rich repeats and immunoglobulin-like domains protein 2	0	0	0	0	0	0	0.107533	0.236467	-0.2976	-0.0436667	0.0211333	-0.2645	0.892597	0.541789	0.375129	0.964923	0.981137	0.582734
LRP1	Q07954;Q07954-2	Prolow-density lipoprotein receptor-related protein 1;Low-density lipoprotein receptor-related protein 1 85 kDa subunit;Low-density lipoprotein receptor-related protein 1 515 kDa subunit;Low-density lipoprotein receptor-related protein 1 intracellular domain	0	0	0	0	0	0	-0.0737667	-0.416867	-0.607967	-0.508267	-0.360733	0.0418	0.835319	0.0153333	0.000995283	0.0192929	0.0577585	0.889688
LRP10	Q7Z4F1;Q7Z4F1-2	Low-density lipoprotein receptor-related protein 10	0	0	0	0	0	0	0.335067	-0.555	-0.4973	-0.418433	-0.187833	-0.3951	0.715881	0.30084	0.31192	0.645635	0.847385	0.581671
LRP11	Q86VZ4;Q86VZ4-2	Low-density lipoprotein receptor-related protein 11	0	0	0	0	0	0	-0.359	0.3493	-0.180133	-0.537533	4.14487	2.3529	0.944373	0.89286	0.928071	0.907873	0.0590593	0.30287
LRP4	O75096	Low-density lipoprotein receptor-related protein 4	0	0	0	0	0	0	-0.239967	0.384933	1.60907	-0.531467	0.4635	0.6051	0.938074	0.794404	0.148829	0.844143	0.836026	0.724925
LRP5	O75197;A4QPB2-2;A4QPB2	Low-density lipoprotein receptor-related protein 5	0	0	0	0	0	0	-0.5639	-0.104733	-0.245267	-0.659733	-0.205667	0.00426667	0.589209	0.902399	0.707832	0.533684	0.876029	0.993092
LRP6	O75581	Low-density lipoprotein receptor-related protein 6	0	1	1	0	0	1	2.19477	3.9251	3.25533	-0.540767	-0.2775	-2.08943	0.0836694	0.000413821	0.00164814	0.770777	0.89753	0.0454577
LRP8	Q14114;Q14114-4;Q14114-3;Q14114-2	Low-density lipoprotein receptor-related protein 8	0	0	0	0	0	0	0.176567	0.682733	0.379233	0.0054	0.3237	0.222733	0.561952	0.00146446	0.0395752	0.994173	0.139712	0.331587
LRPAP1	P30533	Alpha-2-macroglobulin receptor-associated protein	0	0	0	0	0	0	-0.2113	-0.607633	-0.1767	0.255533	-0.227333	0.469833	0.822751	0.204184	0.711955	0.780867	0.772211	0.420311
LRRC15	Q8TF66;Q8TF66-2	Leucine-rich repeat-containing protein 15	0	0	0	0	0	0	0.8044	0.261267	0.633467	-1.949	-0.4579	0.843933	0.868385	0.931586	0.78396	0.610844	0.937587	0.811639
LRRC25	Q8N386	Leucine-rich repeat-containing protein 25	0	0	0	0	0	0	0.220633	0.564367	0.643033	0.0877667	0.337067	0.359167	0.809062	0.214144	0.125025	0.936143	0.591042	0.549123
LRRC3B	Q96PB8	Leucine-rich repeat-containing protein 3B	0	0	0	0	0	0	0.805467	0.702567	0.372	-1.28803	0.114933	0.3815	0.670673	0.576391	0.741082	0.464311	0.970369	0.827662
LRRC4B	Q9NT99	Leucine-rich repeat-containing protein 4B	0	0	0	0	0	0	-0.0988667	-0.0912667	0.0795333	-0.278333	-0.275833	-0.0038	0.902327	0.835996	0.82671	0.646431	0.564474	0.990452
LRRC8A	Q8IWT6	Volume-regulated anion channel subunit LRRC8A	0	0	0	0	0	0	-0.0306333	0.0242	0.210733	0.1713	0.0209667	0.285267	0.954554	0.929916	0.262884	0.614814	0.970369	0.20834
LRRC8B	Q6P9F7	Volume-regulated anion channel subunit LRRC8B	0	0	0	0	0	0	-0.153233	0.438067	-0.0216667	-0.469	0.0110667	-0.0105667	0.811899	0.18692	0.941693	0.307571	0.989374	0.983657
LRRC8C	Q8TDW0	Volume-regulated anion channel subunit LRRC8C	0	0	0	0	0	0	0.00846667	-0.0564333	0.0103333	0.0297667	-0.221	-0.0853	0.98222	0.748344	0.939187	0.934888	0.21501	0.689983
LTBP1	Q14766;Q14766-4;Q14766-3;Q14766-2;Q14766-5	Latent-transforming growth factor beta-binding protein 1	0	0	0	0	0	0	0.2645	0.667667	-0.0440667	-0.2718	0.378133	0.307333	0.688941	0.0837498	0.913345	0.692005	0.47682	0.560122
LTBP3	Q9NS15-2;Q9NS15	Latent-transforming growth factor beta-binding protein 3	0	1	1	0	1	0	-0.313767	-1.1648	-1.79687	-0.744967	-1.2462	-0.414167	0.72717	0.0215659	0.00117114	0.295516	0.0290403	0.535686
LY75	O60449-2;O60449-3;Q8IX05;Q8IX05-2	Lymphocyte antigen 75	0	0	0	0	0	0	0.0993	-0.173433	-0.3168	-0.0116333	-0.177533	-0.234033	0.613602	0.144866	0.00761023	0.969564	0.20758	0.0700633
LY86	O95711	Lymphocyte antigen 86	0	0	0	0	0	0	0.0221	0.0245	-0.718667	-0.131333	0.0705	-0.386567	0.986997	0.977702	0.215465	0.932	0.968436	0.658344
LY9	Q9HBG7-2;Q9HBG7;Q9HBG7-3;Q9HBG7-4	T-lymphocyte surface antigen Ly-9	0	0	0	0	0	0	-0.454467	-0.4823	-0.809933	-0.153167	-0.317467	-0.4804	0.236597	0.0703195	0.00398624	0.770777	0.369124	0.102469
LYPLAL1	Q5VWZ2;Q5VWZ2-2;REV__Q9UHP7-5;REV__Q9UHP7-2;REV__Q9UHP7;REV__Q9UHP7-3	Lysophospholipase-like protein 1	0	0	0	0	0	1	-0.654767	-1.0285	1.78827	-0.4105	-1.42577	2.98653	0.811899	0.496626	0.165021	0.905759	0.453844	0.0472062
LYSMD3	Q7Z3D4;Q7Z3D4-2;Q7Z3D4-3	LysM and putative peptidoglycan-binding domain-containing protein 3	0	0	0	0	0	0	-0.0396	-0.1846	0.0517	-0.326967	-0.525667	-0.259533	0.960663	0.666984	0.893699	0.588159	0.237874	0.605918
M6PR	P20645	Cation-dependent mannose-6-phosphate receptor	0	0	0	0	0	0	0.0293333	-0.208933	0.0563667	0.208033	-0.198833	0.265133	0.960663	0.489714	0.846523	0.664895	0.613801	0.442542
MAGT1	Q9H0U3;Q9H0U3-2	Magnesium transporter protein 1	0	0	0	0	0	0	-0.0656667	0.0931667	-0.1818	-0.0354333	0.0387667	0.0176	0.93133	0.802014	0.536507	0.966136	0.961762	0.97347
MAMDC4	Q6UXC1-3;Q6UXC1-2;Q6UXC1	Apical endosomal glycoprotein	0	0	0	0	0	0	0.451733	0.4832	-1.2824	0.00983333	-0.1003	-0.668033	0.95526	0.910593	0.695613	0.999577	0.989426	0.911825
MAN1A1	P33908;P33908-2	Mannosyl-oligosaccharide 1,2-alpha-mannosidase IA	0	0	0	0	0	0	0.1037	0.266533	0.3431	0.141567	-0.0260333	0.296867	0.849222	0.30884	0.15097	0.772626	0.970369	0.331587
MAN1A2	O60476	Mannosyl-oligosaccharide 1,2-alpha-mannosidase IB	0	0	0	0	0	0	0.0534	0.2493	0.0168333	-0.0757667	0.0811667	-0.141833	0.898188	0.18051	0.928095	0.856359	0.803734	0.567057
MAN1C1	Q9NR34	Mannosyl-oligosaccharide 1,2-alpha-mannosidase IC	0	0	0	0	0	0	0.104667	0.2773	-0.0482	0.256167	-0.0224667	0.0242	0.907871	0.515309	0.90627	0.710742	0.981137	0.972606
MAN2A1	Q16706	Alpha-mannosidase 2	0	0	0	0	0	0	-0.0105667	0.167067	0.260333	-0.0493	-0.0318333	0.247667	0.973231	0.189619	0.0316594	0.871816	0.916024	0.0708186
MAN2A2	P49641;P49641-1;P49641-2	Alpha-mannosidase 2x	0	0	0	0	0	0	-0.0526	-0.141133	0.0252667	0.0529667	-0.1106	0.106833	0.872335	0.368531	0.872386	0.881525	0.607	0.605918
MAN2B1	O00754;O00754-2	Lysosomal alpha-mannosidase;Lysosomal alpha-mannosidase A peptide;Lysosomal alpha-mannosidase B peptide;Lysosomal alpha-mannosidase C peptide;Lysosomal alpha-mannosidase D peptide;Lysosomal alpha-mannosidase E peptide	0	0	0	0	0	0	0.0681667	0.217567	0.317467	-0.00416667	0.198133	0.2361	0.818042	0.149303	0.0287656	0.994173	0.291769	0.152885
MAN2B2	Q9Y2E5;Q9Y2E5-2	Epididymis-specific alpha-mannosidase	0	0	0	0	0	0	-0.0926	-0.290133	-0.316067	0.0444333	-0.166867	0.0014	0.737164	0.0575238	0.0336354	0.906924	0.430437	0.991735
MANBA	O00462	Beta-mannosidase	0	0	0	0	0	0	-0.218333	-0.0329667	0.213267	-0.0877	0.1736	0.262133	0.294992	0.863129	0.117022	0.746438	0.359263	0.0977686
MATN2	O00339-3;O00339-2;O00339;O00339-4	Matrilin-2	0	1	0	0	0	0	-0.3124	-1.65353	-1.36227	1.4083	-0.741067	-0.286833	0.852101	0.0354503	0.0676362	0.187371	0.483524	0.815856
MBOAT7	Q96N66;Q96N66-3;Q96N66-2	Lysophospholipid acyltransferase 7	0	0	0	0	0	0	-0.648867	-0.0163	0.257033	-0.408067	-0.1719	0.245967	0.108131	0.972839	0.380532	0.364225	0.72604	0.552569
MBTPS1	Q14703	Membrane-bound transcription factor site-1 protease	0	0	0	0	0	0	-0.2103	0.0835333	0.0332333	0.0093	0.5538	0.111533	0.670714	0.823664	0.913345	0.993841	0.0976385	0.810999
MBTPS2	O43462	Membrane-bound transcription factor site-2 protease	0	0	0	0	0	0	-0.8812	0.0624	-0.991367	-1.40487	-0.00823333	0.136133	0.451236	0.9551	0.164221	0.169952	0.999119	0.926165
MCEMP1	Q8IX19	Mast cell-expressed membrane protein 1	0	0	0	0	0	0	-0.00723333	-0.247	0.138	0.0211333	-0.291	-0.0228	0.985932	0.166188	0.411496	0.966136	0.145869	0.94709
MCOLN1	Q9GZU1	Mucolipin-1	0	0	1	0	0	0	-0.3527	-0.3327	-1.0845	-0.230067	0.1747	-0.0832667	0.372181	0.226174	0.00043068	0.615841	0.665971	0.843585
MEGF6	O75095-2;O75095	Multiple epidermal growth factor-like domains protein 6	1	1	0	0	0	0	2.51007	2.07707	1.3465	1.29133	-0.0604333	-0.556867	0.0356307	0.0239688	0.118082	0.326372	0.981137	0.6655
MEGF8	Q7Z7M0;Q7Z7M0-2	Multiple epidermal growth factor-like domains protein 8	0	0	0	0	0	0	0.103333	-0.452367	-0.520733	0.0624	-0.309933	0.0820667	0.811899	0.0375826	0.0155296	0.906924	0.240487	0.810999
MEP1A	Q16819	Meprin A subunit alpha	0	0	0	0	0	0	-1.35003	-0.655467	-0.982233	0.0537	0.707067	0.0835333	0.52473	0.675786	0.453288	0.992799	0.741464	0.972606
MESDC2	Q14696	LDLR chaperone MESD	0	0	0	0	0	0	-0.233933	-0.1528	-0.2982	0.0811	-0.0918667	0.0379333	0.455279	0.499404	0.123377	0.871816	0.803494	0.922357
MEST	Q5EB52-2;Q5EB52;Q5EB52-3	Mesoderm-specific transcript homolog protein	0	0	0	0	0	0	-0.0215	0.429133	-0.0827667	-0.138867	0.300867	-0.109133	0.98222	0.326732	0.851675	0.893157	0.614366	0.883799
METTL9	Q9H1A3-2;Q9H1A3	Methyltransferase-like protein 9	0	0	0	0	0	0	-0.489567	-0.00756667	-1.1819	-0.4614	0.253367	-0.550267	0.670673	0.9948	0.0661361	0.701656	0.838651	0.538551
MFAP3	P55082;P55082-2	Microfibril-associated glycoprotein 3	0	0	0	0	0	0	0.905633	0.172567	0.741533	1.11813	0.454367	0.693867	0.24113	0.797889	0.146287	0.113585	0.541817	0.276301
MFAP4	P55083;P55083-2	Microfibril-associated glycoprotein 4	0	1	0	0	0	0	-0.257933	-1.08777	-0.734	-0.900233	-0.8579	-0.7919	0.52473	0.000348328	0.00538841	0.00900316	0.00379623	0.00607877
MFI2	P08582;P08582-2	Melanotransferrin	0	0	0	0	0	0	0.0246667	0.0327333	0.0773667	-0.153667	0.1209	0.441133	0.959569	0.912838	0.734261	0.700077	0.735434	0.0727362
MFNG	O00587-2;O00587;REV__O00587-2;REV__O00587;P80365	Beta-1,3-N-acetylglucosaminyltransferase manic fringe	0	0	0	0	0	0	0.675767	0.8294	0.674867	-0.1376	-0.855467	0.4413	0.852101	0.675606	0.69771	0.976394	0.762563	0.882643
MFSD11	O43934-2;O43934	UNC93-like protein MFSD11	0	0	0	0	0	0	1.169	0.9034	1.38867	-0.7759	0.0484667	1.22307	0.312558	0.268881	0.0676362	0.55173	0.981137	0.170641
MFSD2A	Q8NA29-2;Q8NA29;Q8NA29-3	Sodium-dependent lysophosphatidylcholine symporter 1	0	0	0	0	0	0	0.861067	0.717167	0.510933	0.460667	0.591767	0.833433	0.045729	0.0320953	0.103573	0.342978	0.121384	0.0242497
MFSD8	Q8NHS3	Major facilitator superfamily domain-containing protein 8	0	0	0	0	0	0	-0.243667	-0.391767	-0.3354	0.1389	-0.1726	0.135167	0.629211	0.209529	0.245453	0.838004	0.72604	0.771513
MGAM	O43451	Maltase-glucoamylase, intestinal;Maltase;Glucoamylase	0	0	0	0	0	0	0.4164	0.540467	0.968667	0.167033	0.128933	0.262767	0.623571	0.307972	0.0492742	0.894755	0.916024	0.724925
MGAT2	Q10469	Alpha-1,6-mannosyl-glycoprotein 2-beta-N-acetylglucosaminyltransferase	0	0	0	0	0	0	-0.0231	0.0139333	0.105567	-0.0825667	-0.0973667	0.0506333	0.944373	0.934337	0.373346	0.710742	0.568911	0.792824
MGAT4A	Q9UM21	Alpha-1,3-mannosyl-glycoprotein 4-beta-N-acetylglucosaminyltransferase A;Alpha-1,3-mannosyl-glycoprotein 4-beta-N-acetylglucosaminyltransferase A soluble form	0	1	1	0	0	0	0.4124	2.0338	2.20927	-0.0994667	0.8741	1.46913	0.808056	0.0156046	0.00767373	0.966136	0.441201	0.102386
MGAT4B	Q9UQ53-2;Q9UQ53;Q9UQ53-3	Alpha-1,3-mannosyl-glycoprotein 4-beta-N-acetylglucosaminyltransferase B	0	1	1	0	0	0	-0.6989	-1.64467	-1.73517	-0.194067	-0.748333	-0.602767	0.455279	0.010467	0.00586013	0.897553	0.353959	0.433313
MGAT5	Q09328	Alpha-1,6-mannosylglycoprotein 6-beta-N-acetylglucosaminyltransferase A	0	0	0	0	0	0	0.4354	1.05123	0.4179	-0.0935667	0.42	0.173867	0.670673	0.079191	0.476636	0.951796	0.623533	0.862362
MIA3	Q5JRA6;Q5JRA6-2;Q5JRA6-3;Q5JRA6-4	Melanoma inhibitory activity protein 3	0	0	0	0	0	0	0.0304667	0.0179333	-0.0696667	-0.0049	-0.0186667	0.1137	0.94422	0.934763	0.668769	0.994163	0.968436	0.608799
MILR1	Q7Z6M3;Q7Z6M3-2;Q7Z6M3-3	Allergin-1	0	0	0	0	0	0	0.0335333	0.106767	-0.0452667	-0.295833	-0.1071	-0.108233	0.944373	0.605591	0.808918	0.235446	0.70295	0.670615
MINPP1	Q9UNW1;Q9UNW1-4;Q9UNW1-3;Q9UNW1-2	Multiple inositol polyphosphate phosphatase 1	0	0	0	0	0	0	-0.0001	0.111767	-0.662533	0.123067	-0.0698	-0.464433	0.999414	0.623526	0.00198799	0.740505	0.851958	0.0329157
MLEC	Q14165	Malectin	0	0	0	0	0	0	-0.4554	0.243667	0.871933	-0.725567	-0.161933	0.0614333	0.72717	0.788129	0.207818	0.547752	0.926821	0.970192
MLNR	O43193	Motilin receptor	0	0	0	0	0	0	-0.195333	-0.2318	-0.6388	-0.4001	-0.2538	-0.448	0.835693	0.657095	0.129023	0.588159	0.72604	0.420017
MMP15	P51511	Matrix metalloproteinase-15	0	0	0	0	0	0	-0.810833	-1.26033	-0.278033	-0.802867	-1.3587	-0.180167	0.658712	0.255758	0.80718	0.67049	0.331345	0.932719
MMP9	P14780	Matrix metalloproteinase-9;67 kDa matrix metalloproteinase-9;82 kDa matrix metalloproteinase-9	0	1	1	0	1	1	-0.500067	8.47003	9.65353	0.358433	9.39627	9.4881	0.809062	2.19699e-07	3.16332e-08	0.880925	8.6482e-08	5.85309e-08
MOGS	Q13724;Q13724-2	Mannosyl-oligosaccharide glucosidase	0	0	0	0	0	0	0.0432	-0.0241667	0.16	0.0493	-0.116	0.0527667	0.898188	0.902399	0.245453	0.889775	0.563707	0.816715
MOXD1	Q6UVY6-2;Q6UVY6	DBH-like monooxygenase protein 1	0	0	0	0	0	0	0.0210667	0.0939667	-0.369667	-0.187667	-0.310067	-0.0353333	0.980737	0.800209	0.189107	0.738108	0.453844	0.953519
MPEG1	Q2M385	Macrophage-expressed gene 1 protein	0	1	0	0	1	1	-0.137133	1.70627	0.7496	-0.491367	1.22203	1.08527	0.813755	1.54982e-05	0.0107221	0.225868	0.000583071	0.00180449
MPO	P05164-2;P05164;P05164-3	Myeloperoxidase;Myeloperoxidase;89 kDa myeloperoxidase;84 kDa myeloperoxidase;Myeloperoxidase light chain;Myeloperoxidase heavy chain	0	1	1	0	0	1	-0.348433	-1.20737	-1.62637	0.0622333	-0.755067	-1.30403	0.0995269	7.75225e-07	1.72006e-08	0.872751	0.000193359	2.66047e-07
MPZL1	O95297-3;O95297-2;O95297	Myelin protein zero-like protein 1	0	0	0	0	0	0	0.888633	0.621133	-1.02203	1.6872	1.34157	1.58337	0.516798	0.518194	0.214219	0.142624	0.193901	0.0977686
MR1	Q95460-5;Q95460-4;Q95460-3;Q95460;Q95460-2	Major histocompatibility complex class I-related gene protein	0	0	0	0	0	0	-0.279467	0.126667	0.230667	-0.2237	0.301833	0.219367	0.615004	0.748344	0.476129	0.710742	0.505039	0.637196
MRC2	Q9UBG0	C-type mannose receptor 2	0	0	0	0	0	0	-0.0607	-0.3625	-0.4892	0.0991667	-0.177567	-0.223033	0.895494	0.0693942	0.014403	0.816244	0.519604	0.363174
MSR1	P21757-2;P21757-3;P21757	Macrophage scavenger receptor types I and II	0	0	0	0	0	0	-0.925067	-0.332867	0.201167	-0.6325	-0.9575	-1.20557	0.811899	0.897604	0.916572	0.893157	0.765654	0.660662
MTMR14	Q8NCE2;Q8NCE2-3;Q8NCE2-2	Myotubularin-related protein 14	0	0	0	0	0	0	-0.414433	-0.0335333	-0.0215	-0.1625	0.0753333	0.142333	0.313378	0.931586	0.938908	0.770777	0.916024	0.729187
NAAA	Q02083-2;Q02083;Q02083-3	N-acylethanolamine-hydrolyzing acid amidase;N-acylethanolamine-hydrolyzing acid amidase subunit alpha;N-acylethanolamine-hydrolyzing acid amidase subunit beta	0	0	0	0	0	0	0.185267	0.328667	0.349133	-0.121433	-0.270233	-0.113367	0.754462	0.319969	0.247464	0.876948	0.540954	0.823413
NAALADL2	Q58DX5;Q58DX5-2	Inactive N-acetylated-alpha-linked acidic dipeptidase-like protein 2	0	0	0	0	0	0	0.748167	-0.1598	0.55	1.90977	-0.596967	0.3569	0.753623	0.927625	0.668517	0.280888	0.781689	0.86623
NAGA	P17050	Alpha-N-acetylgalactosaminidase	0	0	0	0	0	0	-0.0198667	0.113633	-0.0328333	0.219233	0.0619333	-0.0934667	0.955991	0.464976	0.826551	0.273049	0.815443	0.642035
NAGLU	P54802	Alpha-N-acetylglucosaminidase;Alpha-N-acetylglucosaminidase 82 kDa form;Alpha-N-acetylglucosaminidase 77 kDa form	0	0	0	0	0	0	-0.305933	-0.0185667	-0.0319333	-0.0651667	0.0264333	0.0833667	0.126663	0.928653	0.841538	0.849668	0.946213	0.698902
NAGPA	Q9UK23;Q9UK23-3;Q9UK23-2	N-acetylglucosamine-1-phosphodiester alpha-N-acetylglucosaminidase	0	0	0	0	0	0	0.137433	-0.2465	0.117033	0.194733	-0.252667	0.0212667	0.898546	0.657095	0.812405	0.858468	0.738674	0.97883
NCAM1	P13591-5;P13591-4;P13591-3;P13591-1;P13591;P13591-6	Neural cell adhesion molecule 1	0	0	0	0	0	0	-0.2019	-0.499733	-0.896767	-0.426633	-0.3014	-0.357	0.728141	0.127232	0.00667133	0.373947	0.498419	0.368833
NCAM2	O15394;O15394-2	Neural cell adhesion molecule 2	0	0	0	0	0	0	0.0818333	-0.237133	-0.231533	-0.0187333	-0.275233	-0.264733	0.686438	0.0470468	0.0438198	0.951796	0.0435548	0.0446353
NCEH1	Q6PIU2;Q6PIU2-2;Q6PIU2-3	Neutral cholesterol ester hydrolase 1	0	0	0	0	0	0	0.234267	0.459033	0.550867	0.0283667	-0.00563333	0.1811	0.382174	0.0140928	0.00378784	0.951796	0.989426	0.422788
NCLN	Q969V3	Nicalin	0	0	0	0	0	0	-0.144	0.273633	-0.167367	-0.6013	0.0022	-0.3386	0.918591	0.679043	0.774594	0.517239	0.999119	0.676948
NCR3LG1	Q68D85	Natural cytotoxicity triggering receptor 3 ligand 1	0	0	0	0	0	0	0.247067	0.721367	0.143533	-0.2954	-0.0619333	0.154567	0.108131	8.37401e-06	0.191213	0.0511091	0.738782	0.251995
NCSTN	Q92542-2;Q92542	Nicastrin	0	0	0	0	0	0	-0.0592667	0.0853333	-0.093	-0.0470333	0.0797333	0.0517333	0.8217	0.556999	0.463855	0.879104	0.692919	0.80208
NDST1	P52848;P52848-2	Bifunctional heparan sulfate N-deacetylase/N-sulfotransferase 1;Heparan sulfate N-deacetylase 1;Heparan sulfate N-sulfotransferase 1	0	0	0	0	0	0	-2.81	-0.470167	-0.531833	0.758733	-0.225	0.463767	0.236597	0.825265	0.75222	0.838004	0.961402	0.869026
NDST2	P52849;P52849-2	Bifunctional heparan sulfate N-deacetylase/N-sulfotransferase 2;Heparan sulfate N-deacetylase 2;Heparan sulfate N-sulfotransferase 2	0	0	1	0	0	0	-0.0326333	0.1713	1.16247	0.1458	0.0406	0.887933	0.957601	0.58912	0.000323524	0.79864	0.955565	0.00488351
NEGR1	Q7Z3B1;Q7Z3B1-2	Neuronal growth regulator 1	0	0	0	0	0	0	0.300333	-0.0830333	0.0549	0.0683	-0.102967	-0.260733	0.32346	0.741048	0.804134	0.894755	0.769882	0.293268
NEO1	Q92859-3;Q92859-2;Q92859-4;Q92859	Neogenin	0	0	0	0	0	0	-0.0603667	0.147567	-0.3397	-0.5726	-0.237567	-0.6718	0.913267	0.56998	0.118373	0.0541345	0.453844	0.00895646
NEU1	Q99519	Sialidase-1	0	0	0	0	0	0	-0.543	-0.291767	-0.3707	-0.0711667	0.152333	0.1745	0.0322545	0.125236	0.0413296	0.876948	0.556034	0.466602
NFAM1	Q8NET5	NFAT activation molecule 1	0	0	0	0	0	0	0.133733	0.0574667	-0.246567	0.3686	0.0615333	0.0259333	0.877446	0.914022	0.531229	0.586565	0.955565	0.972606
NHLRC3	Q5JS37;Q5JS37-2	NHL repeat-containing protein 3	0	0	0	0	0	0	-0.254867	-0.0226667	0.0625	-0.184067	0.0652333	-0.0737667	0.403603	0.935271	0.763042	0.588159	0.877253	0.819708
NID1	P14543;P14543-2;Q14112-2;Q14112	Nidogen-1	0	0	0	0	0	0	0.747067	0.415133	0.0661667	0.3838	0.1864	0.335567	0.116214	0.257602	0.856417	0.512957	0.747994	0.460218
NIPAL2	Q9H841-2;Q9H841	NIPA-like protein 2	0	0	0	0	0	0	-0.223933	-0.3671	-0.536133	-0.1108	0.1763	0.208333	0.631819	0.205663	0.0492909	0.872751	0.685655	0.595356
NLGN4Y	Q8NFZ3-4;Q8NFZ3	Neuroligin-4, Y-linked	0	0	0	0	0	0	-0.1694	1.04903	-0.253167	1.34993	-0.0745333	0.308667	0.966945	0.611071	0.893699	0.665298	0.985954	0.9299
NMUR1	Q9HB89	Neuromedin-U receptor 1	0	0	0	0	0	0	-0.103667	0.0175333	-1.4309	-0.484467	1.20287	-1.768	0.976654	0.993038	0.245626	0.877917	0.499749	0.240401
NOMO1	Q15155	Nodal modulator 1	0	0	0	0	0	0	0.0803	-0.5382	0.492367	1.35213	-0.1072	-0.6228	0.960937	0.531682	0.523562	0.209402	0.960253	0.556335
NOMO2;NOMO3	Q5JPE7-2;Q5JPE7;P69849;Q5JPE7-3	Nodal modulator 2;Nodal modulator 3	0	0	0	0	0	0	0.2284	0.249333	0.1391	0.0052	-0.0412	0.00303333	0.312558	0.11418	0.352259	0.993579	0.916024	0.986126
NOTCH1	P46531	Neurogenic locus notch homolog protein 1;Notch 1 extracellular truncation;Notch 1 intracellular domain	0	0	0	0	0	0	0.492067	-0.3626	-0.777033	0.144833	-0.153967	-0.2326	0.462897	0.435128	0.0621717	0.889977	0.851958	0.714479
NOTCH2	Q04721;Q7Z3S9-3;Q7Z3S9-2;Q7Z3S9	Neurogenic locus notch homolog protein 2;Notch 2 extracellular truncation;Notch 2 intracellular domain	0	0	0	0	0	0	0.2502	0.265767	0.0141	0.0687667	0.0484	0.213033	0.372181	0.172479	0.938908	0.879104	0.916024	0.35555
NPC1	O15118;O15118-2	Niemann-Pick C1 protein	0	0	0	0	0	0	0.0780333	0.0551667	0.0616333	-0.000166667	-0.0075	0.116467	0.849222	0.821271	0.74834	0.999634	0.987182	0.6655
NPC2	P61916;P61916-2	Epididymal secretory protein E1	0	0	0	0	0	0	0.204467	-0.0941333	-0.355733	0.152567	-0.188967	-0.0185	0.695135	0.802014	0.215465	0.813912	0.684482	0.972606
NPTN	Q9Y639-3;Q9Y639-1;Q9Y639-4;Q9Y639-5;Q9Y639	Neuroplastin	0	0	0	0	0	0	0.275267	0.489433	0.671933	0.3038	0.3328	0.466733	0.428766	0.0327877	0.0044456	0.364225	0.227444	0.0625246
NPTXR	O95502	Neuronal pentraxin receptor	0	0	0	0	1	0	-0.0928333	-0.655233	-0.591367	-0.411333	-1.18607	-0.179067	0.920894	0.0876312	0.104596	0.513381	0.00727599	0.755623
NRCAM	Q92823-3;Q92823-4;Q92823-6;Q92823-2;Q92823;Q92823-5	Neuronal cell adhesion molecule	0	1	1	0	0	0	0.961867	3.85853	2.9985	0.2788	2.7801	2.99477	0.713112	0.0119713	0.037465	0.938245	0.0993782	0.0664434
NRP1	O14786;O14786-3;O14786-2	Neuropilin-1	0	1	1	0	1	1	-0.266233	1.19293	1.36467	-0.0774333	1.29473	1.71107	0.372181	1.43785e-05	2.91645e-06	0.876516	8.3297e-06	1.98422e-07
NRROS	Q86YC3	Negative regulator of reactive oxygen species	0	0	0	0	0	0	-0.0932333	0.117533	0.0541	-0.153467	-0.101967	-0.0719667	0.835693	0.633001	0.808497	0.684129	0.780608	0.827662
NT5E	P21589;P21589-2	5-nucleotidase	0	0	0	0	0	0	0.289367	0.0775333	0.0426333	0.00176667	-0.154767	-0.117	0.515577	0.830104	0.887063	0.999577	0.731773	0.789842
NTSR1	P30989	Neurotensin receptor type 1	0	0	0	0	0	0	-0.1882	-0.597033	-0.372667	-0.5777	-0.6539	-0.625533	0.769466	0.0765332	0.245453	0.220686	0.0876674	0.0956466
NUP210	Q8TEM1;Q8TEM1-2	Nuclear pore membrane glycoprotein 210	0	0	0	0	0	0	0.0730667	-0.152867	-0.0407667	0.0729	-0.149567	-0.0191	0.81151	0.32539	0.793251	0.817333	0.4623	0.947145
NUS1	Q96E22	Dehydrodolichyl diphosphate syntase complex subunit NUS1	0	0	0	0	0	0	-0.109433	0.8086	1.04577	-0.0881667	0.0316	0.316133	0.947778	0.193876	0.0709136	0.957552	0.982126	0.720969
NXPE3	Q969Y0	NXPE family member 3	0	0	0	0	0	0	-0.346667	0.195533	0.138567	-0.2637	-0.394433	0.0619667	0.372181	0.499404	0.593552	0.542213	0.211297	0.893657
OGFOD3	Q6PK18;Q6PK18-2	2-oxoglutarate and iron-dependent oxygenase domain-containing protein 3	0	0	0	0	0	0	0.0919667	0.354967	0.764733	-0.00653333	-0.0476333	0.3707	0.811899	0.0645189	0.000480515	0.993579	0.916495	0.0796524
OLFML3	Q9NRN5-2;Q9NRN5	Olfactomedin-like protein 3	0	1	1	0	1	1	-0.751067	-2.16563	-1.47713	0.0365333	-1.547	-1.64977	0.312558	0.000377779	0.00533942	0.97791	0.00858432	0.00481371
ORAI1	Q96D31-2;Q96D31	Calcium release-activated calcium channel protein 1	0	0	0	0	0	0	0.379567	0.613367	0.508033	0.231267	0.568367	2.76217	0.928586	0.754827	0.757909	0.959288	0.857331	0.125208
ORM1	P02763;P19652	Alpha-1-acid glycoprotein 1	0	0	0	0	0	0	0.221933	-0.8787	0.790467	0.0993	-0.304233	0.9746	0.631819	0.00387204	0.00596531	0.880925	0.434294	0.00264118
OS9	Q13438-5;Q13438-2;Q13438-7;Q13438;Q13438-6;Q13438-3;Q13438-4;Q13438-8	Protein OS-9	0	0	0	0	0	0	0.160767	0.0517667	-0.180233	0.163733	-0.141567	-0.262133	0.670673	0.862556	0.404778	0.676429	0.679364	0.331587
OSCAR	Q8IYS5-6;Q8IYS5-2;Q8IYS5-3;Q8IYS5-4;Q8IYS5;Q8IYS5-7;Q8IYS5-5	Osteoclast-associated immunoglobulin-like receptor	0	0	1	0	0	0	0.876867	-0.4604	1.89213	0.303867	-0.951067	-0.751333	0.462897	0.606937	0.014403	0.872751	0.352794	0.442542
OSTM1	Q86WC4	Osteopetrosis-associated transmembrane protein 1	0	0	0	0	0	0	0.366633	0.333167	0.263367	0.0083	0.109133	0.5674	0.503457	0.357516	0.436477	0.995557	0.878993	0.141174
OTOA	Q7RTW8-2;Q7RTW8-4;Q7RTW8-5;Q7RTW8;Q7RTW8-3	Otoancorin	0	0	0	0	0	0	-1.03423	-2.3154	-2.7047	2.5242	0.487933	1.23553	0.783477	0.240644	0.137586	0.373947	0.916024	0.651991
P2RX1	P51575	P2X purinoceptor 1	0	0	0	0	0	0	-0.1201	-0.8344	-0.7864	-0.803467	-0.307667	-0.664633	0.941049	0.185704	0.175409	0.373947	0.765654	0.378481
P2RX4	Q99571;Q99571-2;Q99571-3	P2X purinoceptor 4	0	0	0	0	0	0	0.0935	0.368367	0.362067	-0.119467	0.366333	0.3193	0.803775	0.0456374	0.0413296	0.725052	0.0783563	0.115016
P2RX5	Q93086-2;Q93086-5;Q93086-1;Q93086;Q93086-4	P2X purinoceptor 5	0	0	0	0	0	0	0.310433	-0.803167	-1.0558	2.23717	-1.03767	-1.27363	0.957071	0.785249	0.662633	0.576543	0.813122	0.713443
P2RX7	Q99572;Q99572-8;Q99572-4;Q99572-2;Q99572-7;Q99572-5;Q99572-6;Q99572-3	P2X purinoceptor 7	0	0	1	0	0	1	0.193	0.809867	1.42193	-0.206067	0.806433	1.47167	0.705306	0.00866678	8.10423e-05	0.691614	0.0160132	0.000102198
P2RY2	P41231	P2Y purinoceptor 2	0	0	0	0	0	0	0.2328	0.0999667	-0.572467	0.1111	1.8084	-1.3411	0.939013	0.953404	0.622078	0.969915	0.189957	0.335649
P2RY8	Q86VZ1	P2Y purinoceptor 8	0	0	0	0	0	0	-0.160367	-0.210833	-0.223267	-0.541033	-0.222367	-0.277	0.680602	0.376589	0.300947	0.0690344	0.47682	0.306753
P4HA1	P13674;P13674-2;P13674-3	Prolyl 4-hydroxylase subunit alpha-1	0	0	0	0	0	0	0.0666667	-0.0225	-0.0974	0.188167	-0.0133667	0.110633	0.895494	0.941615	0.663738	0.618561	0.981137	0.729187
P4HA2	O15460;O15460-2	Prolyl 4-hydroxylase subunit alpha-2	0	0	0	0	0	0	-0.0999	0.212233	0.0762667	-0.109367	-0.423667	0.1088	0.811899	0.327579	0.721325	0.799638	0.0738838	0.720969
P4HTM	Q9NXG6;Q9NXG6-3;Q9NXG6-2	Transmembrane prolyl 4-hydroxylase	0	0	0	0	0	0	-0.2977	-0.2444	-0.263967	-0.320833	0.103567	0.121967	0.468198	0.383359	0.295906	0.438827	0.83619	0.760066
PAM	P19021-2;P19021-6;P19021;P19021-5;P19021-4;P19021-3	Peptidyl-glycine alpha-amidating monooxygenase;Peptidylglycine alpha-hydroxylating monooxygenase;Peptidyl-alpha-hydroxyglycine alpha-amidating lyase	0	1	0	1	0	0	1.18497	3.0023	2.0425	4.08313	0.6459	-0.7072	0.52473	0.013791	0.0697636	0.0095196	0.732567	0.672125
PANX1	Q96RD7;Q96RD7-2	Pannexin-1	0	0	0	0	0	0	0.531633	0.809333	0.1172	0.119533	0.346933	-0.0286333	0.310913	0.0248491	0.745332	0.889775	0.479352	0.971051
PCDH12	Q9NPG4	Protocadherin-12	0	0	1	0	0	0	-0.332933	-0.0225333	3.19813	-1.33763	0.774033	2.0924	0.919837	0.991792	0.0176759	0.551158	0.72604	0.170641
PCDH7	O60245;O60245-2	Protocadherin-7	0	0	0	0	0	0	3.50333	3.0297	2.97977	3.15557	-0.7583	1.4387	0.152182	0.0882239	0.0794486	0.195263	0.817515	0.551979
PCDH9	Q9HC56-2;Q9HC56	Protocadherin-9	0	0	0	0	0	0	0.197233	0.1908	-0.571233	1.54747	-0.623133	0.0573	0.957601	0.931586	0.734261	0.576543	0.838363	0.982864
PCDHB10	Q9UN67;Q9Y5F1-2;Q9Y5F1	Protocadherin beta-10	0	0	0	0	0	0	-2.02533	-1.77837	-1.6998	2.5039	0.6356	1.48163	0.316359	0.217244	0.203023	0.19402	0.800909	0.388602
PCDHB13	Q9Y5F0	Protocadherin beta-13	0	0	0	0	0	0	1.25293	2.61097	2.0061	1.84867	-0.0318	0.185667	0.670463	0.128283	0.214307	0.505587	0.994857	0.958222
PCDHB2	Q9Y5E7;Q9NRJ7	Protocadherin beta-2	0	0	0	0	0	0	0.202867	-0.100233	0.150367	-0.128433	-0.0187	-0.6837	0.918591	0.928379	0.855341	0.951796	0.992782	0.523657
PCDHB5	Q9Y5E4;Q9Y5F2-2;Q9Y5E5;Q9Y5F2	Protocadherin beta-5	0	0	0	0	0	0	-0.627167	-0.5242	-0.646033	-0.541667	0.0438	-0.6515	0.383521	0.299527	0.16149	0.496226	0.971035	0.251679
PCDHB8	Q9UN66	Protocadherin beta-8	0	0	0	0	0	0	-0.2198	0.6648	1.3279	-0.298067	-0.8029	0.9131	0.93133	0.547499	0.156324	0.905759	0.556034	0.471255
PCDHB9	Q9Y5E1	Protocadherin beta-9	0	0	0	0	0	0	-0.0152667	0.854033	-0.572733	0.00536667	2.00637	-1.62743	0.995092	0.765075	0.816472	0.999634	0.540954	0.623349
PCDHGB4	Q9UN71;Q9UN71-2;Q9Y5F8;Q9Y5F8-2	Protocadherin gamma-B4	0	0	0	0	0	0	0.231867	0.211767	-0.2941	-0.6666	0.0127	-0.432267	0.649294	0.529397	0.306835	0.0937573	0.985954	0.21055
PCDHGC3	Q9UN70;Q9UN70-2	Protocadherin gamma-C3	0	0	0	0	0	0	0.576833	0.173933	-0.359267	-0.402133	-0.2325	-0.3739	0.119131	0.584262	0.171113	0.307571	0.541817	0.246348
PCNXL3	Q9H6A9;Q9H6A9-3;Q9H6A9-2	Pecanex-like protein 3	0	0	0	0	0	0	-0.277033	0.483233	0.6153	-0.339067	-0.653033	-0.606333	0.868385	0.577821	0.40546	0.847949	0.536824	0.560048
PCSK7	Q16549	Proprotein convertase subtilisin/kexin type 7	0	0	1	0	0	0	-0.771467	-0.558	-1.08513	-0.3245	-0.1668	-0.243	0.0444324	0.0580532	0.000921582	0.49945	0.72604	0.536208
PCYOX1	Q9UHG3	Prenylcysteine oxidase 1	0	0	0	0	0	0	0.0200333	-0.115267	-0.0689333	0.0229333	-0.2145	-0.1288	0.96244	0.613802	0.734274	0.966461	0.439097	0.648218
PCYOX1L	Q8NBM8	Prenylcysteine oxidase-like	0	0	0	0	0	0	0.0489333	0.0703667	0.587033	-0.148733	-0.210867	0.261767	0.94422	0.831957	0.0204176	0.770777	0.54881	0.411843
PDDC1	Q8NB37-3;Q8NB37;Q8NB37-2	Parkinson disease 7 domain-containing protein 1	0	0	0	0	0	0	0.6373	0.7244	0.962133	-0.305467	-0.222867	1.56273	0.767059	0.569858	0.373842	0.910045	0.937587	0.226931
PDGFC	Q9NRA1;Q9NRA1-3;Q9NRA1-4;Q9NRA1-2	Platelet-derived growth factor C;Platelet-derived growth factor C, latent form;Platelet-derived growth factor C, receptor-binding form	0	0	1	0	0	1	-1.1291	-0.327333	-1.6041	-0.620233	-0.0345667	-2.4808	0.313378	0.717319	0.0347375	0.647655	0.984399	0.00505782
PECAM1	P16284-6;P16284;P16284-5;P16284-4;P16284-3	Platelet endothelial cell adhesion molecule	0	0	0	0	0	0	0.0942	-0.0186333	-0.135267	0.0114	-0.0421	-0.0109667	0.621976	0.902399	0.212107	0.969564	0.843179	0.96428
PGAP1	Q75T13-3;Q75T13-2;Q75T13;Q75T13-4	GPI inositol-deacylase	0	0	1	1	0	0	-0.645467	-0.856333	-1.33697	-1.117	-0.295333	-0.466567	0.292884	0.0426331	0.00280383	0.0413783	0.622431	0.364176
PGAP3	Q96FM1-2;Q96FM1-3;Q96FM1	Post-GPI attachment to proteins factor 3	0	0	0	0	0	0	-0.1849	0.0542333	-0.245867	-0.301167	-0.0991	-0.191833	0.628343	0.860188	0.259959	0.373947	0.816999	0.532217
PIEZO1	Q92508;Q9H5I5-3	Piezo-type mechanosensitive ion channel component 1	0	0	0	0	0	0	0.00966667	-0.110233	-0.3231	-0.0223	-0.0846	-0.204833	0.976654	0.386155	0.00830224	0.939621	0.623533	0.125105
PIGB	Q92521	GPI mannosyltransferase 3	0	0	0	0	0	0	-0.0110667	-0.0541667	0.0829	-0.0609333	-0.0126	0.110033	0.987829	0.914263	0.836217	0.951796	0.989426	0.862362
PIGG	Q5H8A4-2;Q5H8A4;Q5H8A4-4;Q5H8A4-5;Q5H8A4-6;Q5H8A4-3	GPI ethanolamine phosphate transferase 2	0	0	0	0	0	0	0.173167	0.2136	-0.0285333	0.0210667	-0.0565	-0.356967	0.455279	0.170202	0.854845	0.959288	0.8402	0.0328434
PIGN	O95427	GPI ethanolamine phosphate transferase 1	0	0	0	0	0	0	0.1345	0.0297667	-0.0519	-0.0682667	-0.178367	-0.390867	0.670673	0.904485	0.787984	0.879104	0.483524	0.0573582
PIGO	Q8TEQ8;Q8TEQ8-2	GPI ethanolamine phosphate transferase 3	0	0	0	0	0	0	0.0294333	0.0686667	0.109633	-0.174467	-0.1936	-0.0234	0.957071	0.805217	0.625137	0.652628	0.536731	0.958678
PIGR	P01833	Polymeric immunoglobulin receptor;Secretory component	0	0	0	0	0	0	0.1551	1.1101	0.809067	-0.1357	0.972733	0.645433	0.957071	0.355087	0.472063	0.966136	0.541817	0.697414
PIGS	Q96S52;Q96S52-2	GPI transamidase component PIG-S	0	0	0	0	0	0	0.0532333	0.0642	-0.031	0.0240333	-0.0183667	-0.137933	0.859133	0.695362	0.834223	0.94799	0.961402	0.433313
PIGT	Q969N2;Q969N2-5;Q969N2-4;Q969N2-6;Q969N2-2;Q969N2-3	GPI transamidase component PIG-T	0	0	0	0	0	0	0.0122667	0.337533	0.256367	-0.1305	0.0250333	-0.0796333	0.980253	0.040663	0.0987449	0.647655	0.955565	0.737255
PIGX	Q8TBF5;Q8TBF5-2	Phosphatidylinositol-glycan biosynthesis class X protein	0	0	0	0	0	0	0.450533	-0.1525	0.0559667	0.189633	-0.5977	-0.1301	0.495536	0.764578	0.901027	0.842972	0.243442	0.843585
PILRA	Q9UKJ1-4;Q9UKJ1-3;Q9UKJ1-2;Q9UKJ1	Paired immunoglobulin-like type 2 receptor alpha	0	1	1	0	1	1	0.334267	1.5802	2.15653	0.158	1.11147	1.75707	0.621976	0.000731133	4.2395e-05	0.872751	0.0163657	0.000460704
PKD1	P98161-2;P98161-3;P98161	Polycystin-1	0	0	0	0	0	0	0.0605333	-0.5846	0.0252667	-0.153267	-0.412167	0.147267	0.947778	0.081116	0.938908	0.838004	0.352794	0.774692
PKD2	Q13563-3;Q13563;Q13563-5;Q13563-2;Q13563-4	Polycystin-2	0	0	0	0	0	0	0.466633	0.377667	-0.134033	0.3411	0.0978667	-0.2655	0.52473	0.4491	0.777841	0.675113	0.931252	0.690622
PLA2G15	Q8NCC3	Group XV phospholipase A2	0	0	0	0	0	0	0.0609667	-0.0416667	0.126567	0.0200667	-0.2186	-0.150433	0.912237	0.892892	0.579663	0.974974	0.486512	0.643623
PLAU	P00749-2;P00749	Urokinase-type plasminogen activator;Urokinase-type plasminogen activator long chain A;Urokinase-type plasminogen activator short chain A;Urokinase-type plasminogen activator chain B	0	0	1	0	0	0	0.753433	0.910167	1.10693	0.0919333	0.734867	0.872033	0.0100906	0.000392191	4.94751e-05	0.855759	0.00358842	0.000985172
PLAUR	Q03405-2;Q03405;Q03405-3	Urokinase plasminogen activator surface receptor	0	1	0	0	0	0	0.7126	1.24703	0.8508	0.295033	0.901767	0.886333	0.175493	0.00312586	0.0237496	0.656803	0.0397213	0.0356689
PLBD1	Q6P4A8	Phospholipase B-like 1;Phospholipase B-like 1 chain A;Phospholipase B-like 1 chain B;Phospholipase B-like 1 chain C	0	0	0	0	0	0	-0.0470667	-0.00363333	-0.136833	-0.0241	-0.160667	-0.3308	0.931897	0.991792	0.524251	0.966461	0.607	0.174999
PLBD2	Q8NHP8;Q8NHP8-2	Putative phospholipase B-like 2;Putative phospholipase B-like 2 32 kDa form;Putative phospholipase B-like 2 45 kDa form	0	0	0	0	0	0	-0.131433	0.0381667	-0.128833	-0.161067	-0.000133333	-0.0986	0.516798	0.812964	0.289146	0.409936	0.999119	0.575442
PLD3	Q8IV08	Phospholipase D3	0	0	0	0	0	0	0.0656	0.0496667	-0.0332333	0.179467	0.0477667	-0.027	0.808807	0.749903	0.808497	0.350153	0.844378	0.912472
PLOD1	Q02809;Q02809-2	Procollagen-lysine,2-oxoglutarate 5-dioxygenase 1	0	0	0	0	0	0	-0.0297333	0.0756333	0.1813	-0.0141667	0.0125	0.269533	0.931443	0.631263	0.158675	0.96891	0.971035	0.0728823
PLOD2	O00469-2;O00469;O00469-3	Procollagen-lysine,2-oxoglutarate 5-dioxygenase 2	0	0	0	0	0	0	-0.501267	-0.4855	-0.3914	0.468533	-0.196333	0.375867	0.32346	0.177617	0.239065	0.364225	0.726567	0.384196
PLOD3	O60568	Procollagen-lysine,2-oxoglutarate 5-dioxygenase 3	0	0	0	0	0	0	0.0765667	-0.0147333	0.170067	0.0769	0.0371333	0.2819	0.813809	0.95104	0.272643	0.832957	0.926821	0.117844
PLP2	Q04941;Q04941-2	Proteolipid protein 2	0	0	0	0	0	0	0.366833	0.3014	0.733567	0.196267	0.122833	0.3379	0.631893	0.56739	0.0980325	0.856283	0.916024	0.602254
PLTP	P55058-2;P55058;P55058-3;P55058-4	Phospholipid transfer protein	0	0	0	0	0	0	1.869	2.4251	3.23417	0.838267	2.34147	0.942133	0.610324	0.280538	0.117049	0.876139	0.439097	0.776522
PLXDC2	Q6UX71;Q6UX71-2	Plexin domain-containing protein 2	0	0	0	0	0	0	0.476267	0.978733	0.893467	0.0109667	0.0720333	0.1814	0.0356307	2.11805e-05	4.86146e-05	0.982333	0.822306	0.389213
PLXNA1	Q9UIW2	Plexin-A1	0	0	0	0	0	0	-0.0772	0.3688	0.439733	-0.3697	0.1652	0.259433	0.835693	0.0369008	0.0122986	0.105614	0.492447	0.191153
PLXNA3	P51805	Plexin-A3	0	0	0	0	0	0	0.139133	0.320333	-0.3669	-0.0962	0.278267	-0.0731	0.786686	0.231121	0.136569	0.878478	0.441201	0.867138
PLXNB1	O43157-2;O43157;O43157-3	Plexin-B1	0	0	0	0	0	0	-0.2224	-0.4989	-0.987933	-0.2084	-0.2526	-0.4942	0.57197	0.0409212	0.000420063	0.616997	0.453844	0.0648334
PLXNB2	O15031	Plexin-B2	0	0	0	0	0	0	0.0812667	0.261567	-0.0624667	-0.0458333	0.109733	-0.0846	0.698731	0.0327877	0.605354	0.876948	0.506651	0.619626
PLXNC1	O60486	Plexin-C1	0	0	0	0	0	0	-0.00333333	0.2112	0.0382667	-0.194833	0.110433	0.427167	0.995092	0.531682	0.90641	0.736091	0.847385	0.221978
PLXND1	Q9Y4D7;Q9Y4D7-2	Plexin-D1	0	0	0	0	0	0	-0.0724667	0.327067	0.735967	0.0556	0.484167	0.970767	0.844727	0.0580532	0.000300169	0.89617	0.0148026	3.05163e-05
PNPLA2	Q96AD5;Q96AD5-2	Patatin-like phospholipase domain-containing protein 2	0	0	0	0	0	0	-0.287633	0.0507667	0.7202	-0.601567	-0.120067	0.1323	0.692724	0.930967	0.0758988	0.328171	0.905047	0.843585
PNPLA6	Q8IY17-3;Q8IY17;Q8IY17-4;Q8IY17-5;Q8IY17-2	Neuropathy target esterase	0	0	0	0	0	0	0.115233	0.0615	0.0744333	-0.0005	-0.123933	-0.0525333	0.535245	0.6533	0.520244	0.999577	0.443486	0.766048
PNPLA8	Q9NP80-3;Q9NP80-2;Q9NP80	Calcium-independent phospholipase A2-gamma	0	0	0	0	0	0	-0.367567	0.288367	0.592033	-0.358867	0.820833	2.2902	0.920536	0.888054	0.701162	0.920167	0.735353	0.175404
PODXL	O00592-2;O00592	Podocalyxin	0	0	0	0	0	0	0.192933	-1.35013	-1.4725	0.4667	-1.50133	-0.452067	0.947778	0.227281	0.152542	0.854927	0.269815	0.791793
PODXL2	Q9NZ53;Q9NZ53-2	Podocalyxin-like protein 2	0	0	0	0	0	0	-0.321333	-0.138833	-0.5528	0.0175667	-0.2652	-0.267067	0.519832	0.700871	0.0664716	0.98356	0.541817	0.523657
POFUT1	Q9H488;Q9H488-2	GDP-fucose protein O-fucosyltransferase 1	0	0	0	0	0	0	0.0049	-0.2487	0.0685	0.0732333	-0.2468	-0.0327	0.990314	0.265027	0.754717	0.889775	0.39977	0.9388
POFUT2	Q9Y2G5;Q9Y2G5-2;Q9Y2G5-1	GDP-fucose protein O-fucosyltransferase 2	0	0	0	0	0	0	-0.137133	0.0592667	-0.160767	-0.0793	-0.0188	-0.140167	0.666942	0.797889	0.362517	0.854121	0.970369	0.581671
POGLUT1	Q8NBL1	Protein O-glucosyltransferase 1	0	0	0	0	0	0	-0.0215333	0.236167	0.2757	-0.197467	0.0173	0.182133	0.960663	0.255308	0.147763	0.55173	0.973256	0.483322
POMGNT2	Q8NAT1	Protein O-linked-mannose beta-1,4-N-acetylglucosaminyltransferase 2	0	0	0	0	0	0	0.116133	0.388833	0.0579	0.230367	0.273233	-0.0374333	0.754462	0.0509049	0.777841	0.470826	0.271702	0.921248
POMK	Q9H5K3	Protein O-mannose kinase	0	0	0	0	0	0	0.2064	0.315733	0.3337	0.0157667	0.0122	0.0860333	0.615077	0.210559	0.150551	0.982333	0.982126	0.82744
POMT1	Q9Y6A1-3;Q9Y6A1-2;Q9Y6A1;Q9Y6A1-4	Protein O-mannosyl-transferase 1	0	0	0	0	0	0	-0.160967	-0.0935	-0.2068	-0.1591	-0.0208333	0.0502333	0.72717	0.764578	0.406782	0.744864	0.975975	0.919842
POMT2	Q9UKY4	Protein O-mannosyl-transferase 2	0	0	0	0	0	0	-0.318567	-0.5901	-0.3334	0.122167	-0.0824333	0.1433	0.589209	0.103446	0.330411	0.889775	0.926821	0.80208
PON2	Q15165;Q15165-3;Q15165-1	Serum paraoxonase/arylesterase 2	0	0	0	0	0	0	0.201067	0.2206	0.224933	-0.00633333	0.117233	0.1255	0.611638	0.372875	0.315285	0.994332	0.765654	0.718337
PPAP2A	O14494;O14494-2	Lipid phosphate phosphohydrolase 1	0	0	0	0	0	0	-0.0371667	0.0479667	0.455367	-0.372067	0.141533	0.7408	0.966945	0.929916	0.222584	0.576543	0.848319	0.0897618
PPIA	P62937;P0DN26;A0A0B4J2A2;A0A075B759;Q9Y536;F5H284	Peptidyl-prolyl cis-trans isomerase A;Peptidyl-prolyl cis-trans isomerase A, N-terminally processed	0	0	0	0	0	0	-0.0787667	0.5402	0.629533	-0.2025	-0.0350333	0.0582	0.912237	0.0668217	0.029742	0.70272	0.967666	0.919842
PPIB	P23284	Peptidyl-prolyl cis-trans isomerase B	0	0	0	0	0	0	-0.194033	0.5228	0.675067	-0.422833	-0.123933	-0.0114	0.835693	0.250715	0.107331	0.571992	0.906059	0.983898
PPT1	P50897;P50897-2	Palmitoyl-protein thioesterase 1	0	0	0	0	0	0	-0.0235333	-0.218033	-0.5873	0.0267667	-0.119133	-0.327867	0.958252	0.311928	0.00601668	0.962507	0.72604	0.158575
PPT2	Q9UMR5-2;Q9UMR5;Q9UMR5-3	Lysosomal thioesterase PPT2	0	0	0	0	0	0	-1.15943	-0.387767	1.7807	-0.1351	-0.637733	-0.387167	0.849222	0.917025	0.522822	0.98816	0.926821	0.939877
PQLC2	Q6ZP29-2;Q6ZP29-3;Q6ZP29	Lysosomal amino acid transporter 1 homolog	0	0	0	0	0	0	0.2158	0.1257	-2.12433	-0.141233	-0.0455667	-2.18083	0.950336	0.943609	0.0781613	0.966461	0.988785	0.117603
PRADC1	Q9BSG0	Protease-associated domain-containing protein 1	0	0	0	0	0	0	-1.77133	-0.0716	0.653633	-1.65417	1.89427	0.532233	0.553991	0.978358	0.734261	0.600089	0.460153	0.86623
PRCP	P42785;P42785-2	Lysosomal Pro-X carboxypeptidase	0	0	0	0	0	0	0.27	0.207733	-0.106267	0.153867	-0.0536333	-0.377167	0.275318	0.23353	0.527932	0.588159	0.878993	0.0450481
PRKCSH	P14314-2;P14314	Glucosidase 2 subunit beta	0	0	0	0	0	0	0.0430333	0.00836667	-0.269467	-0.1277	-0.0772	-0.151033	0.947833	0.981514	0.246468	0.80224	0.878993	0.6655
PRLR	P16471-3;P16471-7;P16471-6;P16471-9;P16471-5;P16471-4;P16471	Prolactin receptor	0	0	0	0	0	0	-0.745567	0.961833	-0.795833	-1.108	-0.808733	-0.453433	0.813809	0.601885	0.619115	0.696808	0.762563	0.86623
PRNP	P04156-2;P04156	Major prion protein	0	0	0	0	0	0	1.75773	1.54503	2.4367	-0.207233	0.0408667	1.30013	0.52473	0.406438	0.140522	0.966136	0.992782	0.592766
PROCR	Q9UNN8	Endothelial protein C receptor	0	0	0	0	0	1	-0.906267	0.0854	0.255033	-0.6459	0.473667	1.0714	0.180598	0.897604	0.601746	0.373947	0.481956	0.0477951
PROS1	P07225	Vitamin K-dependent protein S	0	1	1	0	0	0	-0.5571	-1.12853	-1.0403	0.1006	-0.107733	-0.204233	0.119131	0.000390182	0.000600497	0.876948	0.832704	0.581671
PRSS12	P56730	Neurotrypsin	0	0	0	0	0	0	0.214867	-0.723067	-0.569167	0.2776	-0.353467	-0.234	0.650981	0.0131046	0.0376204	0.551158	0.332911	0.532563
PRSS36	Q5K4E3-3;Q5K4E3;Q5K4E3-2	Polyserase-2	0	1	0	1	0	0	-0.1642	-1.37767	-0.665267	1.29553	-0.858233	-0.2422	0.839425	0.0014202	0.0686115	0.0104154	0.0500623	0.658344
PRTN3	P24158	Myeloblastin	0	1	1	0	0	0	-0.505267	-1.41043	-1.04487	0.360667	-0.965167	-0.541367	0.449645	0.00301722	0.0151167	0.629589	0.0512297	0.289466
PSAP	P07602;P07602-2;P07602-3	Prosaposin;Saposin-A;Saposin-B-Val;Saposin-B;Saposin-C;Saposin-D	0	0	0	0	0	0	-0.0433667	0.3852	0.324967	-0.147	0.4827	0.325133	0.907871	0.0173259	0.0359353	0.586565	0.00818598	0.0627304
PSAPL1	Q6NUJ1	Proactivator polypeptide-like 1;Saposin A-like;Saposin B-Val-like;Saposin B-like;Saposin C-like;Saposin D-like	0	0	0	0	0	0	-1.66717	-1.74087	-0.00976667	-1.45793	-1.57973	0.383	0.468198	0.256285	0.995408	0.552069	0.445255	0.885575
PTDSS2	Q9BVG9	Phosphatidylserine synthase 2	0	0	0	0	0	0	-0.221133	-0.156967	-0.597967	-0.111967	-0.194167	-0.661833	0.682619	0.675606	0.0514497	0.884112	0.697318	0.0608052
PTGDS	P41222	Prostaglandin-H2 D-isomerase	0	0	0	0	0	0	0.4233	-0.3762	0.163233	-0.332667	-0.779867	-0.104333	0.538455	0.416045	0.71318	0.656803	0.119549	0.893657
PTGER2	P43116	Prostaglandin E2 receptor EP2 subtype	0	0	0	0	0	0	0.294167	0.3428	-0.129433	-0.5713	1.09693	1.3788	0.90497	0.794201	0.90753	0.782547	0.453844	0.260016
PTGER4	P35408	Prostaglandin E2 receptor EP4 subtype	0	0	0	0	0	0	0.2975	-0.0063	-0.113167	0.2262	0.412533	0.181767	0.698539	0.992989	0.808497	0.81298	0.498419	0.792824
PTGFRN	Q9P2B2	Prostaglandin F2 receptor negative regulator	0	0	0	0	0	0	0.202467	-0.159533	0.145133	-0.0513667	-0.313333	-0.220167	0.631893	0.58912	0.571391	0.936143	0.359236	0.523657
PTGS1	P23219;P23219-6;P23219-5;P23219-3;P23219-2;P23219-4	Prostaglandin G/H synthase 1	0	0	0	0	0	0	0.00356667	0.0477667	0.274833	0.0824667	0.1446	0.476433	0.987829	0.774464	0.0379815	0.747187	0.444472	0.00263385
PTGS2	P35354	Prostaglandin G/H synthase 2	0	0	0	0	1	0	1.61427	1.58553	0.870867	1.56783	3.1808	0.798233	0.368396	0.201926	0.461537	0.383267	0.0224933	0.63888
PTK7	Q13308;Q13308-6;Q13308-2;Q13308-4;Q13308-5;Q13308-3	Inactive tyrosine-protein kinase 7	0	0	0	0	0	0	-0.0833333	-0.557633	-0.4915	-0.1214	-0.289733	-0.264767	0.810821	0.00272538	0.00490856	0.684129	0.137118	0.160123
PTPRA	P18433-4;P18433-2;P18433-3;P18433	Receptor-type tyrosine-protein phosphatase alpha	0	0	0	0	0	0	-0.0121	-0.0797333	0.1127	-0.0937667	-0.203833	0.1035	0.981262	0.741048	0.573843	0.832957	0.46007	0.724925
PTPRB	P23467-4;P23467-2;P23467;P23467-3	Receptor-type tyrosine-protein phosphatase beta	0	0	0	0	0	0	0.2618	0.352433	-0.0830333	-0.306067	-0.251733	-0.379567	0.437384	0.114146	0.713643	0.346035	0.39977	0.119889
PTPRC	P08575;P08575-2	Receptor-type tyrosine-protein phosphatase C	0	0	0	0	0	0	0.0151	0.0612667	0.2118	-0.133	0.106	0.214467	0.957071	0.655096	0.0585123	0.477776	0.505589	0.097506
PTPRE	P23469-3;P23469-2;P23469	Receptor-type tyrosine-protein phosphatase epsilon	0	0	0	0	0	0	0.111333	0.3678	0.3857	-0.0854667	0.266733	0.0251	0.846397	0.181644	0.128777	0.896534	0.469445	0.965286
PTPRF	P10586-2;P10586;P23468-3;P23468-7;P23468-5;P23468-4;P23468-6	Receptor-type tyrosine-protein phosphatase F	0	0	0	0	0	0	-0.0805667	-0.416867	-0.280767	-0.1668	-0.3786	-0.3287	0.6903	0.00168538	0.0169769	0.331737	0.00536433	0.0129652
PTPRG	P23470-2;P23470	Receptor-type tyrosine-protein phosphatase gamma	0	0	0	0	0	0	-0.173533	0.1398	0.300833	-0.318967	0.0921667	0.374733	0.670673	0.609474	0.178933	0.364225	0.83619	0.155836
PTPRH	Q9HD43;Q9HD43-3;Q9HD43-2	Receptor-type tyrosine-protein phosphatase H	0	0	0	0	0	1	0.181733	-0.3418	-0.982967	-0.1866	-0.715533	-1.2159	0.621987	0.126982	0.000209354	0.626924	0.0050677	3.70828e-05
PTPRJ	Q12913;Q12913-2	Receptor-type tyrosine-protein phosphatase eta	0	0	0	0	0	0	0.0741	0.346233	0.4351	0.0783667	0.1754	0.440833	0.770347	0.0129591	0.00248377	0.766844	0.313295	0.00430589
PTPRK	Q15262-2;Q15262;Q15262-3;Q15262-4	Receptor-type tyrosine-protein phosphatase kappa	0	0	0	0	0	0	-0.00446667	0.119733	0.0647667	-0.0501	-0.0299333	0.0972667	0.987829	0.460517	0.668769	0.889775	0.937587	0.643623
PTPRS	Q13332-6;Q13332-2;Q13332-3;Q13332-4;Q13332;Q13332-7;Q13332-5	Receptor-type tyrosine-protein phosphatase S	0	0	0	0	0	0	0.131267	-0.479567	-0.2335	-0.074	-0.604133	-0.522367	0.780507	0.0478359	0.308992	0.905449	0.0286579	0.0495943
PTPRU	Q92729-3;Q92729-2;Q92729;Q92729-4	Receptor-type tyrosine-protein phosphatase U	0	0	0	0	0	0	1.35123	1.11817	1.1739	-0.404967	-1.21487	-0.2428	0.43314	0.343911	0.272746	0.880925	0.440496	0.911825
PTTG1IP	P53801	Pituitary tumor-transforming gene 1 protein-interacting protein	0	0	1	0	0	0	-0.0912333	-0.750867	-1.23857	0.0408333	0.324767	0.228833	0.919194	0.0394436	0.00174488	0.966461	0.516101	0.658344
PTX3	P26022	Pentraxin-related protein PTX3	1	0	0	1	1	0	1.21283	0.893633	0.835233	1.13137	1.1112	0.707033	0.000119234	0.000413821	0.000600497	0.000285665	8.67722e-05	0.00430589
PVR	P15151-3;P15151-2;P15151-4;P15151	Poliovirus receptor	0	0	0	0	0	0	-0.203133	0.434033	0.430333	0.0974	0.0311333	0.686467	0.623571	0.081116	0.0713824	0.872751	0.964476	0.0134745
PVRL1	Q15223-3;Q15223-2;Q15223	Nectin-1	0	0	0	0	0	0	-0.197333	0.416933	0.0438667	-0.2951	-0.0593333	-0.0285333	0.670673	0.126321	0.87888	0.503568	0.926821	0.958678
PVRL2	Q92692	Nectin-2	0	0	0	0	0	0	0.0721667	-0.139533	-0.188833	-0.0169333	-0.0250667	-0.261733	0.842458	0.445512	0.24154	0.969564	0.955565	0.170641
PXDNL	A1KZ92-2;A1KZ92;A1KZ92-3	Peroxidasin-like protein	0	0	0	0	0	0	-0.265733	0.136533	0.175767	-0.389867	-0.6178	0.188367	0.791334	0.835043	0.734261	0.656803	0.355372	0.814195
PXMP4	Q9Y6I8-2;Q9Y6I8	Peroxisomal membrane protein 4	0	0	0	0	0	0	-0.0197333	3.01043	0.4816	0.822	1.68187	-0.584133	0.995092	0.104676	0.804159	0.847949	0.505309	0.842594
PXYLP1	Q8TE99-2;Q8TE99	2-phosphoxylose phosphatase 1	0	0	1	0	0	0	0.9725	1.1347	3.25833	1.49647	1.02947	0.0333667	0.618213	0.351081	0.00622563	0.389875	0.521486	0.983898
QPCT	Q16769-2;Q16769	Glutaminyl-peptide cyclotransferase	0	1	0	1	0	0	0.8703	3.08017	0.239367	4.1348	1.88263	-0.278267	0.769466	0.0492719	0.887063	0.0426691	0.361542	0.926585
QSOX1	O00391;O00391-2	Sulfhydryl oxidase 1	0	0	0	0	0	0	0.160033	0.355	0.446733	-0.124767	0.0058	0.1867	0.52473	0.0267202	0.00609367	0.650258	0.988785	0.331587
QSOX2	Q6ZRP7	Sulfhydryl oxidase 2	0	0	0	0	0	0	0.149667	0.360633	0.102167	0.1521	0.2517	0.192933	0.47123	0.0108947	0.43914	0.48658	0.103166	0.21055
RCN1	Q15293;Q15293-2	Reticulocalbin-1	0	0	0	0	0	0	0.132433	0.160233	0.0897	-0.145167	0.0911667	0.1808	0.625235	0.348471	0.579727	0.592329	0.728193	0.366601
RCN3	Q96D15	Reticulocalbin-3	0	0	0	0	0	0	-0.2754	-0.4811	-0.801033	-0.729767	0.150833	-0.241233	0.754462	0.325427	0.074813	0.264832	0.876105	0.724925
RECK	O95980	Reversion-inducing cysteine-rich protein with Kazal motifs	0	0	0	0	0	0	0.0572667	-0.177933	-0.367667	-0.0818	-0.209567	-0.142	0.873345	0.299527	0.0239519	0.816244	0.32992	0.523325
RELL1	Q8IUW5	RELT-like protein 1	0	0	0	0	0	0	0.950133	0.946033	1.50717	0.121833	0.476933	0.7067	0.610779	0.422963	0.149467	0.966461	0.816999	0.655094
RELN	P78509-3;P78509-2;P78509	Reelin	0	0	0	1	0	0	0.317633	0.5774	-0.982467	5.48423	0.362567	-0.0521	0.873707	0.58912	0.265648	0.000101992	0.83619	0.97347
RELT	Q969Z4	Tumor necrosis factor receptor superfamily member 19L	0	0	0	0	0	0	-1.01237	0.3789	-0.5657	-0.845967	0.284567	0.0467333	0.681687	0.836637	0.702651	0.766844	0.937587	0.983657
RET	P07949;P07949-2	Proto-oncogene tyrosine-protein kinase receptor Ret;Soluble RET kinase fragment;Extracellular cell-membrane anchored RET cadherin 120 kDa fragment	0	0	0	0	0	0	-0.0420667	-0.491633	0.0821	-0.0681667	-0.5913	-0.0606	0.873345	0.000566336	0.496727	0.776425	0.000167678	0.729972
RFNG	Q9Y644	Beta-1,3-N-acetylglucosaminyltransferase radical fringe	0	0	0	0	0	0	-0.702	1.1293	0.933467	3.49323	1.0064	2.42677	0.898188	0.679147	0.700705	0.295516	0.817515	0.403413
RGMA	Q96B86-3;Q96B86;Q96B86-4	Repulsive guidance molecule A	0	0	0	0	0	0	2.41483	1.09417	1.87113	1.94227	0.1458	1.8094	0.0793397	0.303219	0.0583467	0.162216	0.95722	0.110843
RNASE2	P10153	Non-secretory ribonuclease	0	1	1	0	0	0	-0.769167	-1.7146	-1.76593	-0.2878	-0.3888	-0.0906333	0.0949388	6.96423e-05	4.86146e-05	0.625072	0.399226	0.880426
RNASE3	P12724	Eosinophil cationic protein	0	0	0	0	0	0	0.1272	-0.118033	-0.705167	-0.206667	-0.273433	-0.797467	0.901492	0.835186	0.0942074	0.832957	0.689552	0.102329
RNASET2	O00584;O00584-2	Ribonuclease T2	0	0	0	0	0	0	-0.1921	-0.586233	-0.684567	-0.126967	-0.264533	-0.418067	0.312558	0.000204699	4.53872e-05	0.55173	0.0731867	0.00481371
RNF13	O43567;O43567-2	E3 ubiquitin-protein ligase RNF13	0	0	0	0	0	0	-0.224167	-0.5736	-0.5853	-0.3223	-0.400833	-0.310733	0.631893	0.0448255	0.0353668	0.481715	0.2533	0.374834
RNF130	Q86XS8-2;Q86XS8	E3 ubiquitin-protein ligase RNF130	0	0	0	0	0	0	0.354867	0.126033	-0.275233	-0.116267	0.1073	-0.367567	0.261124	0.620273	0.187509	0.79864	0.772211	0.13254
RNF149	Q8NC42	E3 ubiquitin-protein ligase RNF149	0	0	0	0	0	0	1.7563	0.5888	-0.336433	0.135133	-0.494267	-0.4474	0.349653	0.695362	0.803816	0.968474	0.837054	0.82744
RNF167	Q9H6Y7	E3 ubiquitin-protein ligase RNF167	0	0	0	0	0	0	0.0552	-0.825533	-0.924233	0.1267	-0.3186	-0.0257667	0.973231	0.210906	0.129023	0.936143	0.766424	0.979275
ROBO1	Q9Y6N7-4;Q9Y6N7;Q9Y6N7-2;Q9Y6N7-5;Q9Y6N7-3;Q9Y6N7-6;Q9HCK4-2;Q9HCK4;Q9HCK4-3	Roundabout homolog 1	0	0	0	0	0	0	0.0909333	0.295433	0.1366	-0.0601333	0.1571	0.1693	0.822751	0.146619	0.486378	0.905759	0.571495	0.525695
RPN1	P04843	Dolichyl-diphosphooligosaccharide--protein glycosyltransferase subunit 1	0	0	0	0	0	0	0.0777333	0.0661333	0.0627333	0.146167	0.0154	0.0881333	0.811899	0.729703	0.705926	0.588159	0.970369	0.709616
RPN2	P04844;P04844-2	Dolichyl-diphosphooligosaccharide--protein glycosyltransferase subunit 2	0	0	0	0	0	0	0.0251667	0.184167	0.607633	-0.156333	0.0393333	0.2361	0.957601	0.385938	0.00405654	0.652628	0.937587	0.331587
RSPRY1	Q96DX4;Q96DX4-2	RING finger and SPRY domain-containing protein 1	0	1	1	0	0	0	2.0758	1.90053	2.04747	-0.4887	0.270733	0.0436	0.0949388	0.0394436	0.0233508	0.796606	0.89753	0.977585
RTN4R	Q9BZR6	Reticulon-4 receptor	1	0	1	0	1	0	2.44267	0.6797	1.77367	-0.161867	-3.27067	-0.139433	0.0356307	0.485437	0.0381811	0.939621	0.00164352	0.934846
RXFP1	Q9HBX9-2;Q9HBX9;Q9HBX9-5;Q9HBX9-4;Q9HBX9-3	Relaxin receptor 1	0	0	0	0	0	0	-0.200633	-0.321767	-0.172933	0.0442667	-0.0690333	-0.102567	0.670463	0.250569	0.521716	0.951796	0.916024	0.811639
S1PR5	Q9H228-2;Q9H228	Sphingosine 1-phosphate receptor 5	0	0	0	0	0	0	-1.88977	-2.34897	-0.3231	0.3452	-2.0565	-1.3441	0.471037	0.18051	0.854845	0.934888	0.360664	0.564563
SCAP	Q12770;Q12770-3;Q12770-4;Q12770-2	Sterol regulatory element-binding protein cleavage-activating protein	0	0	0	0	0	0	-0.239433	-0.323167	-0.140533	-0.0625	-0.260767	0.128667	0.285855	0.0369008	0.335852	0.865041	0.141344	0.531168
SCARB1	Q8WTV0-4;Q8WTV0-2;Q8WTV0-5;Q8WTV0;Q8WTV0-3	Scavenger receptor class B member 1	0	0	0	0	0	0	0.139567	0.0720333	0.194867	0.140433	-0.1495	0.0855667	0.610779	0.700588	0.207303	0.613637	0.501768	0.720969
SCARB2	Q14108;Q14108-2	Lysosome membrane protein 2	0	0	0	0	0	0	-0.0783667	-0.153067	-0.151833	-0.0701	-0.1112	-0.0164667	0.810943	0.356919	0.314088	0.849056	0.623533	0.958698
SCPEP1	Q9HB40;Q9HB40-2	Retinoid-inducible serine carboxypeptidase	0	0	0	0	0	0	0.313767	0.184467	0.261467	0.0711333	-0.0358667	-0.0347	0.099268	0.204184	0.0550963	0.816009	0.916024	0.893045
SDC1	P18827	Syndecan-1	0	0	0	0	0	0	-0.957867	-1.437	-1.24453	-1.0999	-1.16173	-0.678433	0.682619	0.317417	0.346597	0.647655	0.541817	0.734385
SDC3	O75056	Syndecan-3	0	0	0	0	0	0	-0.507333	-1.4943	0.0888333	-0.000966667	-1.4108	0.375867	0.844727	0.229394	0.938908	0.999634	0.3837	0.843585
SDC4	P31431-2;P31431	Syndecan-4	1	1	0	0	0	0	-3.64943	2.8942	2.0708	-0.151767	2.2654	0.479533	0.026668	0.0193846	0.0753815	0.964923	0.103166	0.80399
SDF4	Q9BRK5;Q9BRK5-2;Q9BRK5-6;Q9BRK5-5;Q9BRK5-4;Q9BRK5-3	45 kDa calcium-binding protein	0	0	0	0	0	0	0.0409333	0.301633	-0.1076	0.106267	0.359167	0.3194	0.957601	0.406806	0.755372	0.904249	0.453844	0.464323
SDK1	Q7Z5N4-3;Q7Z5N4;Q7Z5N4-2	Protein sidekick-1	0	0	0	0	0	0	0.00726667	-0.271433	-0.1324	-0.0991	-0.2648	-0.180733	0.98222	0.0667593	0.349916	0.710742	0.122103	0.306466
SEL1L	Q9UBV2;Q9UBV2-2	Protein sel-1 homolog 1	0	0	0	0	0	0	0.0653	-0.0522667	0.0807667	-0.0354	-0.111633	-0.0281667	0.78907	0.7152	0.507803	0.906924	0.505589	0.89865
SEL1L3	Q68CR1-2;Q68CR1;Q68CR1-3	Protein sel-1 homolog 3	0	1	0	0	1	0	0.00933333	-1.06627	-0.6883	-0.168033	-1.1552	-0.604267	0.98222	4.94639e-06	0.000323524	0.539904	2.67212e-06	0.00196185
SELPLG	Q14242;Q14242-2	P-selectin glycoprotein ligand 1	0	0	0	0	0	0	-0.259633	-0.277267	-0.287733	-0.3049	-0.567567	-0.4041	0.344243	0.146987	0.106576	0.247931	0.00858432	0.0504867
SEMA3A	Q14563	Semaphorin-3A	0	0	0	0	0	0	-0.613933	0.8306	0.1782	-0.982667	0.201367	-0.4336	0.81151	0.552532	0.893699	0.650258	0.953845	0.82744
SEMA4A	Q9H3S1;Q9H3S1-2	Semaphorin-4A	0	0	0	0	0	0	-0.0993333	0.0967	0.227333	-0.1717	0.310433	0.4189	0.642472	0.496626	0.0646636	0.364225	0.0338346	0.00437203
SEMA4B	Q9NPR2-2;Q9NPR2	Semaphorin-4B	0	0	1	0	0	0	0.677967	0.8548	1.09277	0.0362333	0.121333	0.0342333	0.213667	0.0295787	0.00609581	0.972416	0.880019	0.970013
SEMA4C	Q9C0C4	Semaphorin-4C	0	0	0	0	0	0	0.0302333	0.432433	0.395767	-0.503567	0.0164667	0.215567	0.960663	0.136011	0.142895	0.199459	0.981137	0.584086
SEMA4D	Q92854;Q92854-2	Semaphorin-4D	0	0	0	0	0	0	-0.158267	-0.517367	0.157533	-0.4448	-0.673633	-0.2482	0.754462	0.0543023	0.553671	0.235446	0.0277842	0.468691
SEMA6A	Q9H2E6;Q9H2E6-2	Semaphorin-6A	0	0	0	0	0	0	1.47723	-1.3078	2.45523	-0.9148	-3.24187	-1.2063	0.553302	0.433951	0.0978334	0.766235	0.0673221	0.573848
SEMA6B	Q9H3T3-3;Q9H3T3	Semaphorin-6B	0	1	0	0	0	0	3.03227	4.0984	1.43103	2.52813	0.4971	-0.6324	0.188988	0.0164031	0.37192	0.280888	0.893717	0.810999
SEMA6D	Q8NFY4-3;Q8NFY4-2;Q8NFY4-4;Q8NFY4-5;Q8NFY4-6;Q8NFY4;Q8NFY4-7;Q8NFY4-8	Semaphorin-6D	0	0	0	0	0	0	1.04773	1.11453	1.00543	3.32807	0.977433	0.569	0.688941	0.513913	0.508072	0.0985548	0.678336	0.814656
SEMA7A	O75326-2;O75326	Semaphorin-7A	0	0	0	0	0	0	0.0017	0.2993	-0.281633	-0.130133	0.687667	0.7041	0.996495	0.483461	0.457424	0.889775	0.123012	0.098966
SEPN1	Q9NZV5-2;Q9NZV5	Selenoprotein N	0	0	0	0	0	0	-0.1694	-0.354667	-0.646967	0.3724	-0.367367	-0.0718	0.849222	0.421117	0.0986875	0.588159	0.518163	0.9299
SERINC1	Q9NRX5	Serine incorporator 1	0	0	0	0	0	0	0.332733	0.113833	0.116133	0.0109667	-0.275367	-0.388767	0.372181	0.698421	0.652266	0.992243	0.434294	0.171713
SERINC3	Q13530-2;Q13530	Serine incorporator 3	0	0	0	0	0	0	-0.3706	-0.673233	-0.281133	0.295	-0.472433	-0.0239	0.813082	0.422392	0.728786	0.876948	0.702034	0.983898
SERPINA1	P01009-3;P01009-2;P01009	Alpha-1-antitrypsin;Short peptide from AAT	1	1	1	0	0	0	4.51997	5.3619	6.8998	0.6225	0.8832	2.1831	0.0100906	0.000412951	4.1444e-05	0.822282	0.636618	0.125105
SERPINB1	P30740;P30740-2;O75830	Leukocyte elastase inhibitor	0	0	0	0	0	0	0.0269333	0.0387667	0.214033	-0.234967	-0.1673	-0.1986	0.960663	0.911958	0.391312	0.588159	0.672295	0.57908
SERPINC1	P01008	Antithrombin-III	0	0	0	0	0	0	-0.422867	1.07973	0.7297	-2.0446	0.776967	0.920133	0.852101	0.327579	0.481058	0.147706	0.608621	0.511091
SERPINF1	P36955	Pigment epithelium-derived factor	0	0	0	0	0	0	0.0522667	-0.256333	0.213367	-0.272533	-0.2154	0.0187333	0.872335	0.0851432	0.130639	0.181209	0.238258	0.948727
SERPING1	P05155-2;P05155;P05155-3	Plasma protease C1 inhibitor	0	0	0	0	1	0	0.116833	0.663833	1.24027	0.881733	3.09897	0.648267	0.960663	0.609474	0.245411	0.650258	0.01602	0.689983
SERPINH1	P50454	Serpin H1	0	0	0	0	0	0	0.0788667	-0.00766667	0.0977333	0.0721	0.0087	0.206233	0.835693	0.976417	0.582551	0.868612	0.982126	0.336927
SERPINI1	Q99574	Neuroserpin	0	0	0	0	0	1	0.59	0.3837	0.2149	-0.128667	0.203733	2.79183	0.813082	0.805217	0.870513	0.969564	0.95286	0.043925
SEZ6L2	Q6UXD5-3;Q6UXD5-5;Q6UXD5-6;Q6UXD5-2;Q6UXD5;Q6UXD5-4	Seizure 6-like protein 2	0	0	0	0	0	0	-0.247333	-0.0981333	-0.477467	-0.461	-0.314467	-0.410633	0.466882	0.699258	0.0268962	0.107144	0.240487	0.0920359
SF3A3	Q12874	Splicing factor 3A subunit 3	0	0	1	0	0	0	-0.0929	-0.3888	-1.05	0.2154	0.195	-0.497533	0.858128	0.110711	0.000259428	0.592329	0.559733	0.0625246
SFTPD	P35247	Pulmonary surfactant-associated protein D	0	0	0	0	0	0	2.08647	-0.718867	1.03477	-1.13553	-3.25093	0.141333	0.383521	0.700588	0.52109	0.692005	0.0778755	0.970013
SGSH	P51688	N-sulphoglucosamine sulphohydrolase	0	1	1	0	0	1	0.0235	2.3191	3.1829	-0.1447	1.93773	2.0069	0.987829	0.0108753	0.000964595	0.94969	0.0516235	0.0357677
SIAE	Q9HAT2;Q9HAT2-2	Sialate O-acetylesterase	0	0	0	0	0	0	0.147367	-0.113033	-0.418967	-0.0403667	-0.210533	-0.401	0.588315	0.535183	0.0112149	0.919254	0.324413	0.0291197
SIDT2	Q8NBJ9;Q8NBJ9-2	SID1 transmembrane family member 2	0	0	0	0	0	0	-0.112767	0.0740667	-0.120033	-0.339067	-0.0583	-0.0708333	0.680821	0.694909	0.444256	0.105366	0.847358	0.771939
SIGIRR	Q6IA17	Single Ig IL-1-related receptor	0	0	0	0	0	0	-0.131167	-0.606167	-0.394333	-0.0314667	-0.4032	-0.3138	0.631819	0.0012408	0.0164924	0.938245	0.033016	0.0856472
SIGLEC1	Q9BZZ2-2;Q9BZZ2-3;Q9BZZ2	Sialoadhesin	0	1	1	0	1	1	0.197	2.76093	2.9135	-0.208733	2.3059	2.67497	0.52473	3.64049e-10	1.63291e-10	0.513381	5.21775e-09	5.8261e-10
SIGLEC10	Q96LC7-8;Q96LC7-9;Q96LC7-6;Q96LC7-7;Q96LC7-2;Q96LC7-4;Q96LC7-3;Q96LC7	Sialic acid-binding Ig-like lectin 10	0	0	0	0	0	0	-1.79743	3.82693	-0.536667	-0.583033	6.00187	-0.911433	0.708533	0.172479	0.85178	0.932	0.0545953	0.832027
SIGLEC12	Q96PQ1;Q96PQ1-2	Sialic acid-binding Ig-like lectin 12	0	0	0	0	0	0	0.2616	-1.50727	-0.4655	1.01533	-2.69603	-0.767	0.958252	0.564692	0.849076	0.849668	0.386439	0.832715
SIGLEC14	Q08ET2	Sialic acid-binding Ig-like lectin 14	0	0	0	0	0	0	0.308333	0.9972	0.3394	-0.788967	0.5243	0.341067	0.731781	0.0463572	0.488307	0.259627	0.452951	0.623872
SIGLEC5	O15389	Sialic acid-binding Ig-like lectin 5	0	0	1	0	0	0	0.1165	0.571267	1.4853	0.560233	0.375467	0.3051	0.852101	0.0484987	4.94751e-05	0.147335	0.316642	0.388602
SIGLEC6	O43699;O43699-4;O43699-2;O43699-5	Sialic acid-binding Ig-like lectin 6	0	1	1	0	0	0	1.91733	3.44167	3.60597	2.07107	0.0508	0.268367	0.236597	0.00493595	0.00280383	0.181209	0.984399	0.893657
SIGLEC7	Q9Y286;Q9Y286-2;Q9Y286-4;Q9Y286-3	Sialic acid-binding Ig-like lectin 7	0	0	0	0	0	0	0.490833	0.692967	0.3681	0.0270667	-0.0553	0.119033	0.243554	0.0210337	0.188946	0.973579	0.943119	0.799747
SIGLEC9	Q9Y336;Q9Y336-2	Sialic acid-binding Ig-like lectin 9	0	0	0	0	0	0	-0.132133	-0.475167	-0.695267	-0.966633	-0.7075	0.270733	0.957601	0.695918	0.501941	0.586565	0.644747	0.884201
SIL1	Q9H173	Nucleotide exchange factor SIL1	0	0	0	0	0	0	-0.1347	0.1932	0.0096	-0.205067	0.0367667	0.00683333	0.631819	0.268822	0.949634	0.438386	0.926939	0.979275
SIRPA	P78324-4;P78324	Tyrosine-protein phosphatase non-receptor type substrate 1	0	0	0	0	0	0	0.2864	0.394167	0.4334	0.00856667	0.205433	0.489133	0.382174	0.0737441	0.0426645	0.993579	0.498419	0.0453661
SIRPB1	O00241;O00241-2	Signal-regulatory protein beta-1	0	0	0	0	0	0	-0.170433	-0.184	-0.711767	-0.247433	-0.355267	-0.2062	0.713228	0.528686	0.00761023	0.576543	0.282787	0.565703
SLAMF1	Q13291-2;Q13291-3;Q13291;Q13291-4	Signaling lymphocytic activation molecule	0	0	0	0	0	0	-0.451	-0.0227667	0.331467	-1.26727	0.9727	-0.033	0.879059	0.991792	0.816472	0.586565	0.619078	0.983898
SLAMF6	Q96DU3-2;Q96DU3;Q96DU3-3	SLAM family member 6	0	0	0	0	0	0	0.4177	-0.4914	-0.0385333	0.697333	-0.562333	-0.105233	0.289671	0.0675502	0.893699	0.0479567	0.0665698	0.80633
SLAMF7	Q9NQ25-3;Q9NQ25-7;Q9NQ25-2;Q9NQ25;Q9NQ25-6;Q9NQ25-5	SLAM family member 7	0	1	0	0	1	0	-0.322767	1.3193	0.271633	0.435167	2.5524	0.559	0.736094	0.0156046	0.605906	0.635755	0.000167678	0.388529
SLAMF8	Q9P0V8;Q9P0V8-2	SLAM family member 8	0	1	1	0	1	1	-0.362967	4.4058	3.60457	1.09153	5.8296	4.12853	0.903385	0.00203318	0.00609581	0.62079	0.000277441	0.00481371
SLC10A4	Q96EP9	Sodium/bile acid cotransporter 4	0	1	1	0	0	0	1.92063	2.30387	2.6383	-0.2388	0.0888	-0.342567	0.243554	0.0473839	0.0210103	0.93296	0.978048	0.859935
SLC11A1	P49279-2;P49279	Natural resistance-associated macrophage protein 1	0	0	0	0	0	0	-2.25707	0.671167	0.299767	-1.69373	-0.1964	-0.0252	0.292884	0.695918	0.847453	0.4734	0.961402	0.986336
SLC11A2	P49281-5;P49281-2;P49281;P49281-3;P49281-4	Natural resistance-associated macrophage protein 2	0	0	0	0	0	0	0.0936667	0.6936	0.00876667	-0.322933	0.637233	0.5494	0.889808	0.0215373	0.974599	0.506668	0.0598963	0.0964059
SLC12A4	Q9UP95;Q9UP95-2;Q9UP95-6;Q9UP95-3;Q9UP95-7;Q9UP95-4	Solute carrier family 12 member 4	0	0	0	0	0	0	-0.1109	-0.250933	-0.268167	-0.0739	-0.1223	0.0647	0.816428	0.310855	0.237289	0.90428	0.758102	0.877022
SLC12A6	Q9UHW9-3;Q9UHW9-4;Q9UHW9;Q9UHW9-6;Q9UHW9-5	Solute carrier family 12 member 6	0	0	0	0	0	0	-0.0131333	-0.0462	-0.356167	0.0674667	-0.0759	-0.3188	0.98222	0.886277	0.107692	0.906924	0.873784	0.238797
SLC12A7	Q9Y666;Q9Y666-2	Solute carrier family 12 member 7	0	0	0	0	0	0	0.04	0.0816333	0.3644	-0.108933	0.191733	0.3706	0.93133	0.695918	0.037465	0.746438	0.441201	0.0615033
SLC12A9	Q9BXP2;Q9BXP2-2;Q9BXP2-3;Q9BXP2-4	Solute carrier family 12 member 9	0	0	0	0	0	0	-0.00956667	0.195733	-0.0775333	-0.104833	-0.0214667	-0.186467	0.981262	0.194917	0.595169	0.690949	0.95568	0.285105
SLC15A3	Q8IY34	Solute carrier family 15 member 3	0	1	1	0	0	0	0.581267	4.2175	2.9825	1.13363	2.97807	2.88743	0.852843	0.00724798	0.0376204	0.656803	0.0745387	0.0746103
SLC17A5	Q9NRA2;Q9NRA2-2	Sialin	0	0	0	0	0	0	-0.0038	-0.328933	-0.5107	0.138367	-0.2779	-0.253967	0.993341	0.180353	0.0287656	0.770777	0.3837	0.384196
SLC19A1	P41440;P41440-3;P41440-2	Folate transporter 1	0	0	0	0	0	0	0.120433	0.708067	0.458633	0.0411667	0.122467	0.251133	0.770347	0.00312586	0.0311159	0.938245	0.726567	0.336498
SLC1A1	P43005	Excitatory amino acid transporter 3	0	0	0	0	0	0	1.90713	2.0815	1.7599	2.40027	-0.5127	0.208667	0.589209	0.355087	0.397562	0.493732	0.925703	0.96428
SLC1A3	P43003-2;P43003;P48664-2;P48664	Excitatory amino acid transporter 1	0	1	1	0	1	0	0.058	1.8052	1.16203	0.0976	1.2695	0.764533	0.955186	0.00015017	0.00413784	0.916714	0.00447513	0.0734775
SLC1A4	P43007;P43007-2	Neutral amino acid transporter A	0	0	0	0	0	0	0.197733	0.0973333	0.375833	-0.0555667	-0.0796	0.280733	0.615077	0.724418	0.0939212	0.921434	0.865388	0.321663
SLC1A5	Q15758;Q15758-3;Q15758-2	Neutral amino acid transporter B(0)	0	0	0	0	0	0	0.00866667	0.527	0.663633	-0.0763667	0.289633	0.391333	0.985932	0.0201004	0.00434251	0.889775	0.316642	0.112192
SLC20A2	Q08357	Sodium-dependent phosphate transporter 2	0	0	0	0	0	0	0.0499667	-0.0369	-0.277633	-0.1172	-0.0749	-0.0620667	0.915835	0.888054	0.128246	0.746438	0.83619	0.836631
SLC22A15	Q8IZD6	Solute carrier family 22 member 15	0	0	0	0	0	0	-0.3035	-0.2226	-0.0187667	-0.236967	-0.301233	-0.2263	0.316359	0.307174	0.931115	0.48614	0.240487	0.383362
SLC22A16	Q86VW1-2;Q86VW1-3;Q86VW1	Solute carrier family 22 member 16	0	0	0	0	0	0	-1.08307	-0.5761	-0.646033	-1.10333	-0.617467	-1.06893	0.208961	0.372092	0.267843	0.191142	0.4623	0.115547
SLC22A4	Q9H015	Solute carrier family 22 member 4	0	0	0	0	0	0	0.541133	0.5367	-1.153	0.480667	-0.2975	-0.105433	0.842902	0.717328	0.342524	0.876948	0.926701	0.970695
SLC22A5	O76082;O76082-3	Solute carrier family 22 member 5	0	0	0	0	0	0	0.273733	0.3156	-0.0892667	-0.3474	-0.342733	-0.440467	0.524719	0.25544	0.744557	0.387467	0.326776	0.141174
SLC23A2	Q9UGH3;Q9UGH3-2	Solute carrier family 23 member 2	0	1	0	0	0	0	0.313467	1.10647	0.735567	0.0339667	0.843233	0.172833	0.615077	0.00572938	0.0415835	0.973579	0.0492208	0.758438
SLC26A2	P50443	Sulfate transporter	0	0	0	0	0	0	-0.388933	0.0435	-0.233	-0.6867	-0.0551	-0.168133	0.243554	0.89026	0.295906	0.0220292	0.926701	0.605918
SLC29A1	Q99808;Q99808-2	Equilibrative nucleoside transporter 1	0	0	0	0	0	0	0.0807	0.281667	0.0385333	0.0265	-0.0138667	0.0100333	0.835482	0.126982	0.843603	0.957578	0.978048	0.97347
SLC29A3	Q9BZD2-2;Q9BZD2	Equilibrative nucleoside transporter 3	0	0	0	0	0	0	0.1638	-0.199133	-0.107433	0.649167	-0.0477667	-0.0564333	0.849725	0.674639	0.798114	0.247931	0.967565	0.9388
SLC2A1	P11166	Solute carrier family 2, facilitated glucose transporter member 1	0	0	0	0	0	0	-0.0417333	0.0001	0.175667	-0.00276667	0.132267	0.340433	0.919731	0.999915	0.272643	0.997591	0.572946	0.0679112
SLC2A10	O95528	Solute carrier family 2, facilitated glucose transporter member 10	0	0	0	0	0	0	-0.577533	-0.805933	-0.393633	-0.924	-0.446033	-0.273167	0.799187	0.518194	0.733413	0.635755	0.832704	0.893045
SLC2A13	Q96QE2	Proton myo-inositol cotransporter	0	0	0	0	0	0	-0.0909	-0.1962	-0.481	0.0257667	-0.2489	-0.467167	0.902337	0.591211	0.112219	0.976394	0.574674	0.196751
SLC2A14;SLC2A3	Q8TDB8-4;P11169;Q8TDB8-2;Q8TDB8;Q8TDB8-5	Solute carrier family 2, facilitated glucose transporter member 14;Solute carrier family 2, facilitated glucose transporter member 3	0	0	1	0	0	1	-0.145933	0.384167	1.15047	-0.638467	0.471633	1.155	0.852843	0.314108	0.00321339	0.209402	0.322029	0.00562942
SLC2A4	P14672-2;P14672	Solute carrier family 2, facilitated glucose transporter member 4	0	0	0	0	0	0	0.938667	1.19223	0.634733	1.47407	-0.237633	-0.187333	0.681687	0.404996	0.640367	0.503568	0.946213	0.9388
SLC2A5	P22732;P22732-2	Solute carrier family 2, facilitated glucose transporter member 5	0	0	0	1	0	0	0.730167	-0.106433	-0.267133	1.04077	0.2999	0.261167	0.116214	0.805747	0.432476	0.0203948	0.536731	0.586623
SLC2A6	Q9UGQ3-2;Q9UGQ3	Solute carrier family 2, facilitated glucose transporter member 6	0	1	1	0	1	1	0.380533	2.17187	2.48653	0.0849667	2.07923	1.90663	0.636448	0.000232402	4.94751e-05	0.946656	0.000494913	0.00125145
SLC2A8	Q9NY64	Solute carrier family 2, facilitated glucose transporter member 8	0	0	0	0	0	0	-2.61567	-3.01247	-1.3328	-2.43187	-1.5478	0.7201	0.613881	0.350435	0.669652	0.650258	0.765654	0.895258
SLC2A9	Q9NRM0-2;Q9NRM0	Solute carrier family 2, facilitated glucose transporter member 9	0	0	0	0	0	0	0.796633	-0.494533	-0.3989	0.9644	-0.394367	0.4505	0.310913	0.376589	0.444256	0.187371	0.607	0.525695
SLC30A1	Q9Y6M5	Zinc transporter 1	0	0	0	0	0	0	0.0932	0.00416667	0.440167	-0.0382667	-0.0751333	0.5503	0.883136	0.992989	0.106633	0.962507	0.916024	0.0839331
SLC33A1	O00400	Acetyl-coenzyme A transporter 1	0	0	0	0	0	0	0.2568	0.0671333	-0.132867	0.0434667	-0.1762	-0.256533	0.365862	0.774464	0.479424	0.927552	0.501768	0.250203
SLC35A5	Q9BS91	Probable UDP-sugar transporter protein SLC35A5	0	0	0	0	0	0	-0.244933	-0.0388333	-0.0628333	-0.5361	-0.0446667	-0.236733	0.839425	0.96363	0.914921	0.576543	0.976486	0.789842
SLC35B3	Q9H1N7;Q9H1N7-3;Q9H1N7-2	Adenosine 3-phospho 5-phosphosulfate transporter 2	0	0	0	0	0	0	0.0491	0.4867	0.772	0.1159	-0.0534	0.425333	0.960663	0.314108	0.0824191	0.919254	0.968498	0.480323
SLC36A1	Q7Z2H8-3;Q7Z2H8;Q7Z2H8-4	Proton-coupled amino acid transporter 1	0	0	0	0	0	0	-0.0888	0.0295333	-0.2795	0.119833	0.317667	0.380833	0.907871	0.950269	0.362767	0.877917	0.470952	0.325022
SLC36A4	Q6YBV0;Q6YBV0-2	Proton-coupled amino acid transporter 4	0	0	0	0	0	0	-0.163667	0.457867	0.8255	-0.191833	-0.2503	0.4899	0.869756	0.339876	0.0615921	0.856359	0.735353	0.384196
SLC37A1	P57057	Glycerol-3-phosphate transporter	0	0	0	0	0	0	-1.48137	1.57977	1.5623	-2.02383	0.282667	1.025	0.585819	0.357081	0.316199	0.428566	0.948151	0.662687
SLC37A2	Q8TED4;Q8TED4-2;Q8TED4-3	Sugar phosphate exchanger 2	0	0	1	0	0	0	0.0443667	0.7129	1.12107	-0.154967	0.437567	0.9942	0.957071	0.0363575	0.00209501	0.838004	0.316642	0.00873033
SLC38A1	Q9H2H9	Sodium-coupled neutral amino acid transporter 1	0	0	0	0	0	0	-0.3964	-0.0211667	0.9929	0.6831	0.449467	0.685733	0.547825	0.973135	0.015851	0.235446	0.434294	0.133859
SLC38A2	Q96QD8;Q96QD8-2	Sodium-coupled neutral amino acid transporter 2	0	0	0	0	0	0	-0.6505	-0.803967	0.352333	-0.238267	0.0213333	0.710167	0.104245	0.0107892	0.21595	0.647655	0.980388	0.0328434
SLC38A5	Q8WUX1;Q8WUX1-2	Sodium-coupled neutral amino acid transporter 5	0	0	0	0	0	0	0.180967	0.449033	0.1915	0.195833	-0.322367	0.4451	0.775184	0.186461	0.560941	0.762385	0.479073	0.247037
SLC38A9	Q8NBW4-2;Q8NBW4;Q8NBW4-4;Q8NBW4-3	Sodium-coupled neutral amino acid transporter 9	0	0	0	0	0	0	-0.156633	-0.4003	-0.133733	0.310233	0.108633	0.3524	0.72717	0.109282	0.587245	0.414887	0.813122	0.212779
SLC39A10	Q9ULF5;Q9ULF5-2	Zinc transporter ZIP10	0	0	0	0	0	0	0.0155	-0.545267	-0.1948	-0.166433	-0.4264	0.0444333	0.98222	0.0663345	0.508072	0.772626	0.240487	0.9388
SLC39A14	Q15043-2;Q15043-3;Q15043	Zinc transporter ZIP14	0	0	0	0	0	0	0.2408	0.1618	0.161167	0.0774333	0.0719333	0.223433	0.64602	0.659415	0.605354	0.919254	0.926821	0.605918
SLC39A6	Q13433;Q13433-2	Zinc transporter ZIP6	0	0	0	0	1	0	0.528867	0.979933	0.00276667	0.343367	1.3681	-0.606067	0.519832	0.0580532	0.995408	0.710742	0.0214656	0.331587
SLC39A8	Q9C0K1-3;Q9C0K1;Q9C0K1-2	Zinc transporter ZIP8	0	0	0	0	0	0	0.0462	-0.7254	1.17827	0.890667	-0.621267	2.08047	0.985932	0.591211	0.293015	0.66607	0.74368	0.110843
SLC39A9	Q9NUM3-2;Q9NUM3;Q9NUM3-3	Zinc transporter ZIP9	0	0	0	0	0	0	-0.229333	-0.236133	0.196867	0.0399	0.418967	0.341333	0.817723	0.681931	0.700939	0.976394	0.541817	0.623349
SLC3A2	P08195-3;P08195;P08195-4	4F2 cell-surface antigen heavy chain	1	1	0	0	0	0	1.09847	1.11157	0.927033	0.5894	0.1258	0.186933	0.0362487	0.00880523	0.0193766	0.300188	0.879465	0.755682
SLC43A1	O75387;O75387-2	Large neutral amino acids transporter small subunit 3	0	0	0	0	0	0	0.517	-0.418033	-0.5739	0.499433	-0.1386	0.397933	0.754462	0.68159	0.508114	0.770777	0.953845	0.76381
SLC43A3	Q8NBI5	Solute carrier family 43 member 3	0	0	0	0	0	0	-0.1769	0.0459333	-0.503567	-0.336733	0.136033	0.155333	0.631893	0.881111	0.0228748	0.289386	0.69938	0.623349
SLC44A2	Q8IWA5-3;Q8IWA5;Q8IWA5-2	Choline transporter-like protein 2	0	0	0	0	0	0	0.024	-0.708467	0.1596	0.0605333	0.652467	0.561033	0.987829	0.431895	0.854845	0.97791	0.576013	0.636991
SLC46A1	Q96NT5-2;Q96NT5	Proton-coupled folate transporter	0	0	0	0	0	0	-0.0496667	0.336433	-0.470433	1.51913	0.8592	-0.8782	0.987829	0.869105	0.760654	0.547752	0.72604	0.689983
SLC4A2	P04920;P04920-3;P48751-2;P48751;P48751-3	Anion exchange protein 2	0	0	0	0	0	0	0.114233	0.130367	0.2116	-0.0477667	0.213667	-0.00643333	0.719938	0.513851	0.214307	0.910045	0.365898	0.982585
SLC4A4	Q9Y6R1-5	Electrogenic sodium bicarbonate cotransporter 1	0	0	0	0	0	0	-0.0927	0.224933	-0.4256	-0.279633	0.468033	-0.5806	0.957601	0.819849	0.578926	0.879104	0.697318	0.584388
SLC4A7	Q9Y6M7-6;Q9Y6M7-13;Q9Y6M7-8;Q9Y6M7-7;Q9Y6M7-9;Q9Y6M7-12;Q9Y6M7-2;Q9Y6M7;Q9Y6M7-4;Q9Y6M7-3;Q9Y6M7-11;Q9Y6M7-14;Q9Y6M7-10;Q9Y6M7-5	Sodium bicarbonate cotransporter 3	0	0	0	0	0	0	0.0341667	0.495067	0.449833	0.0987333	0.456433	0.442167	0.93133	0.00364662	0.00510239	0.736091	0.010265	0.0106431
SLC52A2	Q9HAB3;Q9NWF4	Solute carrier family 52, riboflavin transporter, member 2	0	0	0	0	0	0	-0.574167	0.578833	0.964033	-0.629433	0.574233	-0.0939333	0.732918	0.58912	0.276818	0.710742	0.692919	0.961979
SLC5A3	P53794	Sodium/myo-inositol cotransporter	0	0	0	0	0	0	-0.0413	1.34457	0.756933	-0.524833	2.732	0.625267	0.991023	0.548716	0.713217	0.912854	0.280903	0.843585
SLC5A6	Q9Y289	Sodium-dependent multivitamin transporter	0	0	0	0	0	0	-0.306533	-0.175433	-0.204533	0.413833	0.0611667	0.3406	0.732918	0.774464	0.690707	0.634007	0.964476	0.623872
SLC6A8	P48029-4;P48029	Sodium- and chloride-dependent creatine transporter 1	0	0	0	0	0	0	-0.3095	0.9016	1.1848	-0.468667	0.994867	2.0013	0.954381	0.695362	0.540755	0.920167	0.762563	0.41199
SLC7A1	P30825;P52569;P52569-3	High affinity cationic amino acid transporter 1	0	0	0	0	0	0	-0.1288	0.0911333	0.361833	-0.302333	0.0891667	0.1885	0.712355	0.694909	0.0567285	0.273591	0.801583	0.452103
SLC7A11	Q9UPY5	Cystine/glutamate transporter	0	0	0	0	0	1	-0.0313	-0.446633	0.866433	0.1217	0.124367	1.09283	0.980737	0.344971	0.0470502	0.910045	0.90689	0.0300678
SLC7A5	Q01650	Large neutral amino acids transporter small subunit 1	0	0	1	0	0	0	-0.855033	-0.187933	1.51293	0.423333	0.347333	0.6906	0.428766	0.835186	0.0287656	0.754122	0.769563	0.438788
SLC7A7	Q9UM01	Y+L amino acid transporter 1	0	0	0	0	0	0	-0.678533	1.84743	1.24717	-1.01353	1.42463	0.6409	0.85009	0.282149	0.443717	0.746438	0.536824	0.808559
SLC8A1	P32418-2;P32418-3;P32418-4;P32418-5;P32418	Sodium/calcium exchanger 1	0	0	0	0	0	0	0.126167	0.467433	0.616067	-0.0319	0.279333	0.590667	0.643836	0.00720867	0.000755943	0.936833	0.137118	0.0021874
SLC8B1	Q6J4K2-2;Q6J4K2	Sodium/potassium/calcium exchanger 6, mitochondrial	0	0	0	0	0	0	1.01333	0.503733	0.632	0.0473667	-0.2825	0.702	0.327357	0.52359	0.352531	0.981358	0.832704	0.433313
SLC9A1	P19634;P19634-2;Q9UBY0	Sodium/hydrogen exchanger 1	0	0	0	0	0	0	-0.1339	0.132067	0.229933	-0.248533	-0.0850333	-0.0862667	0.78907	0.657111	0.340787	0.55173	0.867361	0.827662
SLC9A6	Q92581-3;Q92581-2;Q92581	Sodium/hydrogen exchanger 6	0	0	0	0	0	0	-0.164767	-0.057	-0.0531667	0.228233	-0.1136	0.2451	0.72717	0.870439	0.848727	0.613637	0.816999	0.466602
SLC9A9	Q8IVB4	Sodium/hydrogen exchanger 9	0	0	0	0	1	0	-1.50713	1.7092	1.25723	-0.804067	3.8945	0.157667	0.52473	0.270463	0.385234	0.795735	0.0241354	0.958678
SLCO3A1	Q9UIG8;Q9UIG8-4;Q9UIG8-3;Q9UIG8-2	Solute carrier organic anion transporter family member 3A1	0	0	0	0	0	0	-0.1723	0.125667	-0.256667	-0.104667	0.00136667	0.3208	0.681687	0.666984	0.273674	0.855759	0.999119	0.273014
SLCO4A1	Q96BD0-4;Q96BD0;Q96BD0-2;Q96BD0-3	Solute carrier organic anion transporter family member 4A1	0	0	0	0	0	0	-0.513367	0.453167	-0.507533	-0.6977	1.54297	-0.0772667	0.799187	0.695918	0.606893	0.692005	0.193901	0.971051
SLIT3	O75094-2;O75094-3;O75094;O75094-4	Slit homolog 3 protein	0	0	0	0	0	0	-1.26957	-1.00787	-0.7059	-0.650667	0.682733	-0.380667	0.312558	0.255758	0.397562	0.66607	0.568388	0.771939
SLITRK2	Q9H156-2;Q9H156	SLIT and NTRK-like protein 2	0	1	1	0	0	0	0.840567	3.7925	2.86913	-1.61347	-0.145833	-0.642067	0.769466	0.015319	0.0491728	0.513381	0.970369	0.784475
SLITRK4	Q8IW52	SLIT and NTRK-like protein 4	0	0	0	0	0	0	-0.288067	-0.152233	-0.2296	-0.3541	-0.284533	0.118433	0.547825	0.667653	0.434394	0.455039	0.488978	0.80399
SLITRK5	O94991;O94991-2	SLIT and NTRK-like protein 5	0	0	0	0	0	0	1.0205	0.935333	1.09113	0.4846	0.103433	0.528833	0.372181	0.235567	0.134665	0.738739	0.961402	0.623349
SMO	Q99835	Smoothened homolog	0	0	1	0	0	1	-0.775567	-1.36743	-2.0032	-0.771933	-2.20073	-3.9029	0.65615	0.193876	0.0428636	0.66607	0.0598243	0.00144431
SMPD1	P17405-4;P17405;P17405-3;P17405-2	Sphingomyelin phosphodiesterase	0	0	0	0	0	0	0.4858	0.574567	0.325233	0.0378667	0.273767	-0.0833333	0.312558	0.0805755	0.296782	0.966461	0.542097	0.887641
SMPDL3A	Q92484;Q92484-2	Acid sphingomyelinase-like phosphodiesterase 3a	0	0	0	0	0	0	0.365033	0.7771	0.336433	0.157567	0.738	0.232433	0.736269	0.205506	0.572164	0.911932	0.351153	0.806661
SMPDL3B	Q92485;Q92485-2	Acid sphingomyelinase-like phosphodiesterase 3b	0	0	0	0	0	0	0.550333	0.2265	-0.288733	0.7375	-0.0411333	-0.9063	0.553459	0.743514	0.621106	0.404795	0.980388	0.165764
SORL1	Q92673	Sortilin-related receptor	0	0	0	0	0	0	-0.132333	-0.00803333	-0.635067	-0.223533	-0.553567	-0.5261	0.482793	0.965435	4.73287e-05	0.174	0.000277441	0.000460704
SORT1	Q99523;Q99523-2	Sortilin	0	0	0	0	0	0	-0.282	-0.3075	-0.668633	-0.462733	-0.7708	-0.6595	0.344243	0.137283	0.00234743	0.0872443	0.0014677	0.00481371
SPCS3	P61009	Signal peptidase complex subunit 3	0	0	0	0	0	0	-0.319367	-0.108133	-0.178467	-0.0544667	-0.129967	-0.175767	0.571244	0.802014	0.605906	0.951796	0.8402	0.729187
SPINT1	O43278-2;O43278	Kunitz-type protease inhibitor 1	0	0	0	0	0	0	-0.303033	-0.232333	0.465833	0.491533	-0.641433	0.2239	0.816428	0.770383	0.463855	0.66607	0.471637	0.827662
SPN	P16150	Leukosialin	0	0	0	0	0	0	0.1755	0.0191333	-0.1339	-0.254833	-0.137433	-0.356433	0.628343	0.952884	0.533213	0.461785	0.679775	0.140981
SPPL2A	Q8TCT8	Signal peptide peptidase-like 2A	0	0	0	0	0	0	0.1423	0.133767	-0.0686667	-0.235433	0.0925333	-0.113933	0.670673	0.541789	0.734261	0.442988	0.784299	0.689983
SPPL2B	Q8TCT7;Q8TCT7-4;Q8TCT7-2	Signal peptide peptidase-like 2B	0	0	0	0	0	0	-0.277333	-0.2813	-0.116167	-0.207333	-0.463033	-0.218667	0.382174	0.198371	0.583432	0.558136	0.0575633	0.409522
SRGN	P10124	Serglycin	0	0	1	0	0	1	-0.0503	-0.365667	-1.3396	0.00446667	-0.390533	-1.0028	0.957601	0.418764	0.00292741	0.999577	0.50168	0.0327821
SSR1	P43307-2;P43307	Translocon-associated protein subunit alpha	0	0	0	0	0	0	0.133	-0.0214333	0.0391	0.4751	0.0717667	0.300133	0.811899	0.957978	0.893699	0.207757	0.916024	0.368833
SSR2	P43308	Translocon-associated protein subunit beta	0	0	0	0	0	0	-0.0331667	0.223033	-0.3986	-0.5297	0.572567	0.581167	0.981262	0.700588	0.411496	0.517323	0.399601	0.335649
ST14	Q9Y5Y6	Suppressor of tumorigenicity 14 protein	0	0	0	0	0	0	0.127933	-0.0845667	-0.0887667	0.0332	-0.1277	-0.0248333	0.564438	0.592707	0.517712	0.920167	0.499749	0.92628
ST3GAL1	Q11201	CMP-N-acetylneuraminate-beta-galactosamide-alpha-2,3-sialyltransferase 1	0	0	0	0	0	0	0.3676	0.7834	0.773133	-0.0321333	0.198367	0.3242	0.368396	0.00773137	0.00620617	0.966461	0.614366	0.331587
ST3GAL2	Q16842	CMP-N-acetylneuraminate-beta-galactosamide-alpha-2,3-sialyltransferase 2	0	1	1	0	0	0	2.80757	4.81457	4.87503	0.245567	1.7136	1.44387	0.180729	0.00377413	0.00273773	0.951796	0.409058	0.453895
ST3GAL4	Q11206-3;Q11206-2;Q11206;Q11206-4;Q11206-7;Q11206-6;Q11206-5	CMP-N-acetylneuraminate-beta-galactosamide-alpha-2,3-sialyltransferase 4	0	0	0	0	0	0	0.0320667	0.0626667	-0.1035	0.0498667	-0.2417	-0.197	0.947833	0.781616	0.568549	0.910045	0.303214	0.382481
ST3GAL6	Q9Y274;Q9Y274-2	Type 2 lactosamine alpha-2,3-sialyltransferase	0	0	0	0	0	0	-0.151933	0.361967	-0.0857667	-0.350033	-0.0123	0.0775333	0.691794	0.108028	0.70785	0.259807	0.981494	0.82744
ST6GAL1	P15907	Beta-galactoside alpha-2,6-sialyltransferase 1	0	1	0	0	0	0	0.0401	1.13897	0.672067	0.238533	0.667567	0.551933	0.980737	0.043624	0.2085	0.855759	0.369124	0.436583
ST6GALNAC2	Q9UJ37	Alpha-N-acetylgalactosaminide alpha-2,6-sialyltransferase 2	0	0	0	0	0	0	-0.188433	0.7312	2.27047	-0.1728	1.05147	0.666533	0.960663	0.730939	0.18345	0.969915	0.715905	0.815175
ST6GALNAC3	Q8NDV1;Q8NDV1-2	Alpha-N-acetylgalactosaminide alpha-2,6-sialyltransferase 3	0	0	1	0	0	0	0.573533	-0.1286	3.27	0.8251	-0.842167	1.1494	0.72717	0.915843	0.00123858	0.588159	0.501949	0.290257
ST6GALNAC4	Q9H4F1	Alpha-N-acetyl-neuraminyl-2,3-beta-galactosyl-1,3-N-acetyl-galactosaminide alpha-2,6-sialyltransferase	0	1	1	0	0	0	-0.945267	-1.12683	-1.32363	0.2144	-0.0162667	-0.0761667	0.0814004	0.00860967	0.0023775	0.79864	0.987114	0.921248
ST8SIA4	Q92187;Q92187-2;Q92186	CMP-N-acetylneuraminate-poly-alpha-2,8-sialyltransferase	0	0	0	0	0	0	-0.8373	-0.966733	0.140433	-0.215333	-0.191467	-0.508167	0.461834	0.201044	0.854845	0.906924	0.916024	0.623349
STEAP3	Q658P3;Q658P3-3;Q658P3-2;Q658P3-4	Metalloreductase STEAP3	0	0	0	0	0	0	0.182	0.0953333	0.1578	0.0268667	-0.2077	0.0345333	0.468198	0.611537	0.308992	0.951796	0.327042	0.911825
STEAP4	Q687X5;Q687X5-2	Metalloreductase STEAP4	0	1	1	0	1	1	-0.6495	4.06213	3.2834	1.3552	7.97813	7.35057	0.754866	0.00139112	0.00478754	0.438386	2.48684e-06	4.84707e-06
STIM1	Q13586;Q13586-2	Stromal interaction molecule 1	0	0	0	0	0	0	-0.0267	-0.3956	-0.3754	0.118733	0.0308333	0.00833333	0.954381	0.0210337	0.0235794	0.692005	0.946213	0.976672
STIM2	Q9P246-3;Q9P246;Q9P246-2	Stromal interaction molecule 2	0	0	0	0	0	0	0.0911333	0.264067	0.5212	-0.0826667	-0.0654667	0.467633	0.907145	0.457708	0.0942074	0.916714	0.937587	0.210398
STS	P08842	Steryl-sulfatase	0	0	0	0	0	0	-0.0938667	-0.0536667	-0.2685	-0.3844	-0.0625	0.0034	0.872963	0.886074	0.295624	0.326372	0.926821	0.989964
STT3A	P46977;P46977-2	Dolichyl-diphosphooligosaccharide--protein glycosyltransferase subunit STT3A	0	0	0	0	0	0	-0.0529333	-0.0326333	-0.0892333	0.00373333	0.0610667	-0.0294	0.875907	0.876987	0.566059	0.995557	0.83619	0.921248
STT3B	Q8TCJ2	Dolichyl-diphosphooligosaccharide--protein glycosyltransferase subunit STT3B	0	0	0	0	0	0	-0.0455	-0.0703667	-0.0198	0.0156333	-0.0205333	0.0698333	0.872335	0.641053	0.887063	0.966136	0.953845	0.713443
SUCO	Q9UBS9;Q9UBS9-2	SUN domain-containing ossification factor	0	0	0	0	0	0	0.341167	0.283667	0.139167	0.291733	0.151467	0.0212	0.335582	0.255758	0.56449	0.438827	0.684482	0.970013
SULF2	Q8IWU5-2;Q8IWU5	Extracellular sulfatase Sulf-2	0	0	1	0	0	1	-0.335133	-0.1805	2.11413	-0.430467	2.17227	2.52423	0.883136	0.897604	0.0370773	0.858416	0.065529	0.0291197
SUMF1	Q8NBK3-2;Q8NBK3-5;Q8NBK3;Q8NBK3-3;Q8NBK3-4	Sulfatase-modifying factor 1	0	0	0	0	0	0	0.0352667	-0.141267	-0.5478	0.0856667	-0.200867	-0.367467	0.954381	0.556605	0.0110761	0.871531	0.496603	0.121127
SUMF2	Q8NBJ7;Q8NBJ7-3;Q8NBJ7-2;Q8NBJ7-5;Q8NBJ7-4	Sulfatase-modifying factor 2	0	0	0	0	0	0	-0.1682	-0.219233	0.0135667	-0.1255	-0.0845667	0.0399	0.535245	0.210906	0.938147	0.676429	0.766424	0.895258
SUN2	Q9UH99;Q9UH99-3;Q9UH99-2	SUN domain-containing protein 2	0	0	0	0	0	0	-0.0801	-0.0880667	0.238733	-0.0180667	-0.0346	0.256133	0.712355	0.518722	0.0438198	0.957319	0.905047	0.0587005
SUSD1	Q6UWL2-3;Q6UWL2;Q6UWL2-2	Sushi domain-containing protein 1	0	0	0	0	0	0	0.125367	-0.359933	-0.702067	-0.1465	-0.3213	-0.524667	0.754462	0.09301	0.00234112	0.70272	0.214398	0.0278085
SV2A	Q7L0J3;Q7L0J3-2	Synaptic vesicle glycoprotein 2A	0	1	0	0	0	0	0.112233	-1.17443	-0.3098	0.178133	-0.875233	-0.038	0.757656	1.16979e-05	0.0942989	0.588159	0.000289478	0.919842
SVEP1	Q4LDE5;Q4LDE5-3;Q4LDE5-4;Q4LDE5-2	Sushi, von Willebrand factor type A, EGF and pentraxin domain-containing protein 1	0	0	1	0	0	0	-0.2647	-0.274233	-1.16847	-0.267767	-0.0325667	-0.453833	0.670673	0.498934	0.0027547	0.677656	0.971035	0.293596
SYPL1	Q16563-2	Synaptophysin-like protein 1	0	0	0	0	0	0	-0.2238	-0.551533	-0.763833	0.207133	-0.197933	-0.238033	0.643836	0.0575238	0.00897073	0.689147	0.637763	0.538433
TAPBP	O15533;O15533-3;O15533-2;O15533-4	Tapasin	0	0	0	0	0	0	0.396233	0.745	0.935833	0.0214	0.380333	0.578267	0.260134	0.00493595	0.00070194	0.974974	0.193901	0.0329157
TCN1	P20061	Transcobalamin-1	0	0	0	0	1	0	0.0146667	-0.7852	-0.146933	-0.269367	-1.45563	-0.375867	0.985932	0.0369008	0.701112	0.684053	0.00109791	0.420017
TCTN1	Q2MV58-5;Q2MV58-4;Q2MV58-3;Q2MV58;Q2MV58-2;Q2MV58-6	Tectonic-1	0	0	0	0	0	0	0.242433	0.181467	-0.180833	-0.156633	-0.347733	-0.4873	0.680602	0.652416	0.595169	0.838004	0.46007	0.211207
TCTN2	Q96GX1-2;Q96GX1	Tectonic-2	0	0	0	0	0	0	-0.154867	-0.177667	-0.602967	-0.351867	-0.313633	-0.477633	0.754462	0.548076	0.0210103	0.37248	0.372177	0.102329
TCTN3	Q6NUS6;Q6NUS6-3;Q6NUS6-2;Q6NUS6-5;Q6NUS6-4	Tectonic-3	0	0	0	0	0	0	0.349133	0.005	-0.1092	0.605333	-0.1822	-0.0918	0.383521	0.991792	0.69771	0.0910595	0.650152	0.827883
TECR	Q9NZ01;Q9NZ01-2	Very-long-chain enoyl-CoA reductase	0	0	0	0	0	0	-0.3682	0.2497	0.8953	-0.2456	-0.328533	0.542867	0.611638	0.613659	0.0334425	0.770777	0.590882	0.286909
TEK	Q02763-3;Q02763-2;Q02763	Angiopoietin-1 receptor	0	0	0	0	0	0	-0.691067	-0.844133	-0.822533	-0.4136	-0.428767	-2.08287	0.879059	0.733627	0.701162	0.936143	0.937587	0.4265
TENM3	Q9P273	Teneurin-3	0	0	0	0	0	0	0.381833	0.2727	0.2704	-0.134	-0.0749	-0.356933	0.515577	0.506178	0.455377	0.879104	0.937587	0.444878
TEX2	Q8IWB9;Q8IWB9-2	Testis-expressed sequence 2 protein	0	0	0	0	0	0	0.616267	0.6844	0.503933	0.346133	-0.1877	0.187633	0.618213	0.376589	0.486736	0.832957	0.916024	0.887641
TEX264	Q9Y6I9	Testis-expressed sequence 264 protein	0	0	0	0	0	0	-0.4086	0.1913	0.0723333	-0.298567	-0.273533	0.545533	0.495536	0.670634	0.854845	0.650258	0.614366	0.209697
TF	P02787	Serotransferrin	0	0	0	0	0	0	0.4138	-0.9476	-2.75197	-0.523633	-0.3463	-0.2257	0.934213	0.678011	0.137586	0.910045	0.946213	0.95566
TFRC	P02786	Transferrin receptor protein 1;Transferrin receptor protein 1, serum form	0	0	0	0	0	0	-0.141367	0.0652667	0.172367	0.0259333	0.266933	0.557067	0.613881	0.743127	0.274932	0.951796	0.17407	0.00389477
TGFB1	P01137	Transforming growth factor beta-1;Latency-associated peptide	0	0	0	0	0	0	0.139067	0.370433	0.2223	-0.1913	0.0863667	-0.1308	0.769466	0.145733	0.352259	0.661206	0.859456	0.720969
TGFB2	P61812;P61812-2	Transforming growth factor beta-2;Latency-associated peptide	0	0	0	0	0	0	-0.381933	2.1017	0.4567	-2.04197	-0.239833	1.9107	0.954381	0.406987	0.854845	0.61922	0.970369	0.556335
TGFBR1	P36897;P36897-2;P36897-3;P36896-5;P36896-2;P36896-3;P36896;P36896-4	TGF-beta receptor type-1	0	0	1	0	0	0	0.612133	0.9953	1.03343	0.2917	0.4077	0.672033	0.0186408	4.82438e-05	3.62393e-05	0.273591	0.0598243	0.00254251
TGFBR2	P37173;P37173-2	TGF-beta receptor type-2	0	0	0	0	0	0	-0.2585	0.403333	0.2621	0.198367	0.816867	0.2543	0.872963	0.641053	0.732543	0.910045	0.428387	0.827662
TGFBR3	Q03167;Q03167-2	Transforming growth factor beta receptor type 3	0	0	0	0	0	0	0.133667	1.16287	1.61167	0.0756667	1.24957	1.7728	0.98222	0.695918	0.524788	0.994163	0.772211	0.623349
TGOLN2	O43493-2;O43493-5;O43493-3;O43493;O43493-6;O43493-4	Trans-Golgi network integral membrane protein 2	0	0	0	0	0	0	1.56997	1.7584	1.32053	0.327167	0.382433	0.577833	0.35073	0.129877	0.224077	0.907873	0.867539	0.729187
THBD	P07204	Thrombomodulin	0	1	0	0	0	0	0.108267	1.08827	0.706633	-0.359433	0.590867	0.7017	0.811899	0.000115285	0.00334058	0.259627	0.0238638	0.0063173
THBS3	P49746-2;P49746	Thrombospondin-3	0	0	0	0	0	0	0.244	1.9106	1.63893	-1.58423	-0.172567	2.35547	0.954554	0.235567	0.272643	0.542213	0.970369	0.187477
THSD7A	Q9UPZ6	Thrombospondin type-1 domain-containing protein 7A	0	0	0	0	0	0	-0.0314667	-0.505033	-0.5965	-0.429667	-0.405233	-0.239967	0.955186	0.0172787	0.00542657	0.113585	0.0857475	0.335649
THY1	P04216	Thy-1 membrane glycoprotein	0	0	0	0	0	0	-0.256333	-0.247567	-0.88	-0.6702	-0.3841	-0.5951	0.611574	0.4422	0.00467287	0.0899178	0.322029	0.072262
TICAM2;TMED7	Q86XR7-2;Q9Y3B3-2;Q9Y3B3;Q86XR7	TIR domain-containing adapter molecule 2;Transmembrane emp24 domain-containing protein 7	0	0	0	0	0	0	0.0703333	0.256267	0.7236	-0.0364667	0.00306667	0.5828	0.868385	0.198371	0.00083646	0.938245	0.995927	0.00767803
TIMP1	P01033	Metalloproteinase inhibitor 1	0	0	0	0	0	0	0.221733	0.207233	-0.0923	-0.261267	-0.0263	-0.0937333	0.624863	0.493676	0.741082	0.571992	0.970369	0.827662
TLR1	Q15399	Toll-like receptor 1	0	0	0	0	0	0	-0.574867	0.614167	0.235667	0.179033	1.16607	0.3256	0.621976	0.405193	0.7408	0.914245	0.14521	0.752631
TLR2	O60603	Toll-like receptor 2	0	0	0	0	0	0	0.0654	0.545267	0.261933	0.0391333	0.2081	0.235633	0.811899	0.000566336	0.0453444	0.906924	0.201797	0.116005
TLR4	O00206-2;O00206;O00206-3	Toll-like receptor 4	0	0	0	0	0	0	-0.796933	-0.884833	-0.893967	-0.0264333	-1.40507	-0.920433	0.52473	0.282149	0.237289	0.993579	0.124454	0.335649
TLR6	Q9Y2C9;Q9Y2C9-2	Toll-like receptor 6	0	1	0	0	0	0	0.0255667	1.00233	0.6942	0.518367	0.903	0.344733	0.98222	0.0492719	0.148829	0.541291	0.123519	0.629353
TLR7	Q9NYK1	Toll-like receptor 7	1	1	1	1	1	1	2.5439	4.5993	4.769	3.12877	4.7676	5.5044	0.0358847	7.85361e-05	4.94751e-05	0.0104154	8.67722e-05	1.55943e-05
TLR8	Q9NR97;Q9NR97-2	Toll-like receptor 8	0	1	1	0	1	1	0.162367	5.15737	5.70653	-0.0654333	5.0782	5.9308	0.836038	3.7079e-10	1.36663e-10	0.945816	7.77665e-10	1.15103e-10
TLR9	Q9NR96-4;Q9NR96-2;Q9NR96-5;Q9NR96;Q9NR96-3	Toll-like receptor 9	0	0	0	0	0	0	0.330833	0.9213	0.325233	1.4937	0.5592	-0.471467	0.832914	0.227257	0.667839	0.127229	0.59547	0.658344
TM2D1	Q9BX74	TM2 domain-containing protein 1	0	0	0	0	0	0	-0.3482	0.0225	-0.417933	-0.542933	-0.270233	-0.190233	0.372181	0.954075	0.0973114	0.117475	0.460038	0.605918
TM2D2	Q9BX73-2;Q9BX73	TM2 domain-containing protein 2	0	0	0	0	0	0	0.264967	-0.6801	-2.11073	1.74987	-0.4292	-1.14403	0.954381	0.728373	0.179494	0.517639	0.916024	0.623349
TM2D3	Q9BRN9-2;Q9BRN9	TM2 domain-containing protein 3	0	0	0	0	0	0	-0.00396667	0.0205	-0.497467	-0.204333	-0.1997	-0.0209	0.993341	0.955023	0.0375375	0.632548	0.554885	0.970013
TM7SF3	Q9NS93	Transmembrane 7 superfamily member 3	0	0	0	0	0	0	-0.2429	-0.6815	-0.521833	-0.0824333	-0.333567	-0.529167	0.852101	0.279741	0.372726	0.962389	0.733372	0.511091
TM9SF1	O15321-2;O15321	Transmembrane 9 superfamily member 1	0	0	0	0	0	0	0.203633	-0.0350333	-0.458533	0.1201	0.1473	-0.1829	0.588315	0.910419	0.0382569	0.79864	0.672295	0.556335
TM9SF3	Q9HD45	Transmembrane 9 superfamily member 3	0	0	0	0	0	0	0.0854	-0.350067	-0.343333	0.0487667	-0.0961333	-0.00446667	0.868385	0.141728	0.121746	0.93296	0.830769	0.986126
TMC6	Q7Z403;Q7Z403-2;Q7Z403-4;Q7Z403-3	Transmembrane channel-like protein 6	0	0	0	0	0	0	-0.479567	-0.0347	-0.395333	-0.2928	0.133533	-0.2127	0.0356307	0.881297	0.0191812	0.218985	0.573579	0.291386
TMC8	Q8IU68;Q8IU68-2	Transmembrane channel-like protein 8	0	0	0	0	0	0	-0.0123333	-0.4919	-0.222667	0.0047	-0.286633	-0.277333	0.987829	0.193876	0.540492	0.999577	0.574674	0.584388
TMCO3	Q6UWJ1-3;Q6UWJ1-2;Q6UWJ1	Transmembrane and coiled-coil domain-containing protein 3	0	1	0	0	0	0	-0.1776	-1.10407	-0.7192	1.08303	-0.494	-0.373833	0.868385	0.0237169	0.116906	0.0889023	0.460038	0.573668
TMED10	P49755	Transmembrane emp24 domain-containing protein 10	0	0	1	0	0	0	-0.421433	0.6237	1.09147	-0.5074	-0.0914	0.171067	0.670673	0.296942	0.0493764	0.602752	0.953845	0.859857
TMED4	Q7Z7H5-3;Q7Z7H5;Q7Z7H5-2	Transmembrane emp24 domain-containing protein 4	0	0	0	0	0	0	-0.117567	-0.712033	-0.314833	-0.126667	-0.496433	0.2557	0.868385	0.0304484	0.308892	0.87344	0.204975	0.565703
TMED9	Q9BVK6	Transmembrane emp24 domain-containing protein 9	0	0	0	0	0	0	0.151967	-0.157867	-0.282067	0.0489667	-0.172967	0.0246667	0.588315	0.376589	0.0823338	0.906924	0.46007	0.9388
TMEM104	Q8NE00;Q8NE00-2	Transmembrane protein 104	0	0	0	0	0	0	0.802433	1.0561	0.4665	0.0836333	0.365433	0.0407667	0.621987	0.296358	0.63611	0.976109	0.8402	0.978881
TMEM106B	Q9NUM4	Transmembrane protein 106B	0	0	0	0	0	0	-0.559733	-0.3725	-0.841833	-0.4796	-0.2062	-0.333433	0.310465	0.339504	0.0221466	0.390708	0.731773	0.49258
TMEM106C	Q9BVX2-2;Q9BVX2	Transmembrane protein 106C	0	0	0	0	0	0	-0.144667	0.140933	-0.572533	-0.1111	0.0071	-0.0789	0.912237	0.836637	0.261658	0.93296	0.997345	0.9388
TMEM117	Q9H0C3	Transmembrane protein 117	0	0	0	0	0	0	0.1833	0.220367	-0.326967	-0.256433	0.292	-0.376333	0.852101	0.678011	0.460236	0.770777	0.672295	0.533032
TMEM119	Q4V9L6	Transmembrane protein 119	0	0	0	0	0	0	-0.159933	0.3293	0.2211	-0.447967	0.0671333	-0.221067	0.868385	0.50402	0.619151	0.542213	0.955565	0.729187
TMEM120A	Q9BXJ8-2;Q9BXJ8	Transmembrane protein 120A	0	0	0	0	0	0	0.00956667	-0.339733	1.31373	-0.00276667	-0.5099	0.0160667	0.995092	0.717319	0.0879419	0.999577	0.679635	0.986126
TMEM131	Q92545	Transmembrane protein 131	0	0	0	0	0	0	0.0753333	0.0343667	-0.256467	-0.0036	-0.127067	-0.144467	0.769466	0.842143	0.0489801	0.994332	0.493174	0.384196
TMEM138	Q9NPI0	Transmembrane protein 138	0	0	0	0	0	0	0.0451333	0.4552	0.8169	1.22687	0.407533	0.919567	0.98222	0.643424	0.308892	0.307145	0.776994	0.375168
TMEM161A	Q9NX61-2;Q9NX61	Transmembrane protein 161A	0	0	0	0	0	0	-0.3245	0.309167	0.585633	-0.0564667	-0.0222333	0.4285	0.589209	0.426885	0.0916913	0.951796	0.981137	0.331587
TMEM161B	Q8NDZ6;Q8NDZ6-3;Q8NDZ6-2	Transmembrane protein 161B	0	0	0	0	0	0	-0.466	0.2079	0.551267	-0.710067	0.109967	0.834333	0.249035	0.511112	0.0442197	0.0541345	0.837054	0.0089189
TMEM167A	Q8TBQ9	Protein kish-A	0	0	0	0	0	0	0.1197	0.3756	0.1454	-0.286367	0.190567	-0.416333	0.907871	0.417441	0.741082	0.715093	0.81266	0.44892
TMEM168	Q9H0V1;Q9H0V1-2	Transmembrane protein 168	0	0	0	0	0	0	-0.3788	0.322933	0.3279	-0.365533	-0.0789667	-0.055	0.497318	0.387904	0.330468	0.534921	0.926821	0.937158
TMEM194A	O14524;O14524-2	Transmembrane protein 194A	0	0	0	0	0	0	0.255233	0.3135	-0.242433	-0.29	-0.0291667	0.0405667	0.589209	0.293884	0.381842	0.542213	0.970369	0.9388
TMEM2	Q9UHN6-2;Q9UHN6	Transmembrane protein 2	0	0	0	0	0	0	-0.218667	0.3817	0.0189667	-0.2923	0.306667	0.0302	0.657386	0.198371	0.942337	0.542213	0.445255	0.958678
TMEM206	Q9H813	Transmembrane protein 206	0	0	0	0	0	0	0.119667	0.0582333	0.1199	-0.181767	-0.170767	-0.104567	0.682619	0.78679	0.479424	0.519061	0.47152	0.670615
TMEM209	Q96SK2-2;Q96SK2;Q96SK2-3;Q96SK2-4	Transmembrane protein 209	0	0	0	0	0	0	-0.0315667	0.119033	0.802567	-0.342867	-0.2679	0.339133	0.981262	0.854991	0.0887171	0.69802	0.736273	0.623349
TMEM214	Q6NUQ4;Q6NUQ4-2	Transmembrane protein 214	0	0	0	0	0	0	-0.177533	0.213933	0.439167	-0.165267	-0.0167	0.3806	0.400637	0.137283	0.00341403	0.464311	0.967851	0.0162899
TMEM219	Q86XT9	Insulin-like growth factor-binding protein 3 receptor	0	0	0	0	0	0	1.0721	1.82577	1.3844	2.17927	1.02223	0.135133	0.710218	0.280538	0.379351	0.367483	0.684482	0.970695
TMEM231	Q9H6L2-3;Q9H6L2;Q9H6L2-2	Transmembrane protein 231	0	0	1	0	0	0	0.734467	0.999	1.38507	0.1285	-0.508167	-0.994667	0.515577	0.171058	0.0428636	0.941589	0.614366	0.219293
TMEM245	Q9H330-2;Q9H330;Q9H330-3	Transmembrane protein 245	0	0	0	0	0	0	-0.101567	0.04	0.0737667	-0.028	0.00526667	0.0313	0.846397	0.902399	0.765824	0.966461	0.993119	0.947145
TMEM259	Q4ZIN3-2;Q4ZIN3	Membralin	0	0	0	0	0	0	-0.0266333	0.3336	-0.0333333	-0.268267	0.0210667	-0.0106333	0.954381	0.0394436	0.846386	0.234286	0.961402	0.972606
TMEM30A	Q9NV96	Cell cycle control protein 50A	0	0	0	0	0	0	0.2891	0.0113667	0.277533	0.106167	-0.0868	0.293533	0.243554	0.965979	0.0942989	0.746438	0.765654	0.127846
TMEM39A	Q9NV64	Transmembrane protein 39A	0	0	0	0	0	0	-0.818967	-0.0341667	0.8481	-1.97067	-0.223833	0.4959	0.571244	0.978358	0.316045	0.0933303	0.916024	0.698902
TMEM39B	Q9GZU3;Q9GZU3-3;Q9GZU3-2;Q9GZU3-4	Transmembrane protein 39B	0	0	0	0	0	0	-0.468333	-0.354933	-0.490767	0.0016	-0.319633	0.00713333	0.468198	0.42984	0.217775	0.999577	0.591042	0.986336
TMEM41A	Q96HV5	Transmembrane protein 41A	0	0	1	0	0	0	-0.2936	0.8528	1.631	-0.3524	0.125767	1.1296	0.844026	0.233077	0.0182668	0.813	0.946213	0.14479
TMEM57	Q8N5G2;Q8N5G2-2;Q8N5G2-3	Macoilin	0	0	0	0	0	0	-0.0788333	0.0173	0.254	-0.0124667	-0.189533	-0.102133	0.937183	0.976417	0.499291	0.993579	0.765654	0.879966
TMEM59	Q9BXS4	Transmembrane protein 59	0	0	0	0	0	0	0.332833	0.0611333	0.501933	0.216433	-0.5232	0.170867	0.553302	0.897604	0.130182	0.744864	0.216632	0.735799
TMEM62	Q0P6H9	Transmembrane protein 62	0	0	0	0	0	0	0.1125	-0.0813	0.171567	-0.0598667	-0.239167	0.181933	0.846397	0.811175	0.522822	0.928625	0.521486	0.632897
TMEM67	Q5HYA8;Q5HYA8-3	Meckelin	0	0	0	0	0	0	-0.00186667	-0.337867	-0.2866	0.524467	0.0529	0.0119	0.995092	0.226637	0.266031	0.147706	0.937587	0.97883
TMEM87A	Q8NBN3;Q8NBN3-3;Q8NBN3-2	Transmembrane protein 87A	0	0	0	0	0	0	0.0175333	-0.0273667	-0.537367	0.0934667	-0.1633	-0.271267	0.976654	0.928345	0.013615	0.854818	0.598085	0.291699
TMEM87B	Q96K49-2;Q96K49	Transmembrane protein 87B	0	0	0	0	0	0	-0.1148	-0.4761	-0.513133	-0.0116667	-0.138467	-0.2431	0.879554	0.184646	0.120378	0.993579	0.832704	0.619626
TMEM8A	Q9HCN3	Transmembrane protein 8A	0	0	0	0	0	0	0.0709333	-0.0892333	-0.0871333	0.333567	-0.0476667	-0.2485	0.954381	0.881297	0.851216	0.665101	0.970369	0.695956
TMEM9	Q9P0T7	Transmembrane protein 9	0	0	0	0	0	0	3.51453	0.356067	0.1342	2.0016	-0.9078	-0.611767	0.257589	0.902399	0.945805	0.586565	0.822306	0.86623
TMEM9B	Q9NQ34;Q9NQ34-2	Transmembrane protein 9B	0	0	0	0	0	0	0.3662	0.0137	0.7479	0.245633	-0.271067	0.8576	0.72717	0.988809	0.174847	0.855759	0.787131	0.193317
TMPRSS4	Q9NRS4-4;Q9NRS4-2;Q9NRS4-3;Q9NRS4	Transmembrane protease serine 4	0	0	0	0	0	0	-1.61313	-0.606833	-0.301533	-1.72333	-1.35883	1.1652	0.611638	0.797889	0.881758	0.588159	0.614366	0.6655
TMTC3	Q6ZXV5-2;Q6ZXV5	Transmembrane and TPR repeat-containing protein 3	0	0	0	0	0	0	-0.0904667	0.0365333	-0.290533	-0.0778	0.0829333	-0.212533	0.868385	0.913034	0.220273	0.904249	0.868139	0.523657
TMX3	Q96JJ7;Q96JJ7-2	Protein disulfide-isomerase TMX3	0	0	0	0	0	0	-0.116467	-0.0044	-0.0853333	-0.106533	-0.0353333	0.0398	0.629211	0.984432	0.553506	0.676429	0.921432	0.874413
TNFRSF10A	O00220	Tumor necrosis factor receptor superfamily member 10A	0	0	0	0	0	0	-1.24393	-0.553567	0.3121	-0.999633	-1.05207	0.354167	0.455279	0.664994	0.77975	0.586565	0.479352	0.833575
TNFRSF1A	P19438-2;P19438;P19438-3;P19438-5;P19438-4	Tumor necrosis factor receptor superfamily member 1A;Tumor necrosis factor receptor superfamily member 1A, membrane form;Tumor necrosis factor-binding protein 1	0	0	0	0	0	0	-1.77637	0.2987	-0.9919	-0.715467	-0.0949667	-1.08327	0.551658	0.904485	0.592832	0.876516	0.982126	0.689983
TNFRSF1B	P20333;P20333-2	Tumor necrosis factor receptor superfamily member 1B;Tumor necrosis factor receptor superfamily member 1b, membrane form;Tumor necrosis factor-binding protein 2	0	0	0	0	0	0	-0.322367	0.670467	0.257433	-0.785067	0.607167	0.469833	0.592113	0.0668217	0.474062	0.100631	0.153422	0.277888
TNFRSF25	Q93038-10;Q93038;Q93038-2;Q93038-11;Q93038-5;Q93038-3;Q93038-8;Q93038-4;Q93038-12;Q93038-9	Tumor necrosis factor receptor superfamily member 25	0	0	0	0	0	0	-0.396067	-0.811833	1.15367	-1.29543	-0.3092	2.13403	0.931897	0.700588	0.524251	0.691614	0.94863	0.335649
TNFSF14	O43557;O43557-2	Tumor necrosis factor ligand superfamily member 14;Tumor necrosis factor ligand superfamily member 14, membrane form;Tumor necrosis factor ligand superfamily member 14, soluble form	0	0	0	0	0	1	1.043	0.160367	-1.05573	1.13243	-0.299233	-1.62287	0.243554	0.842143	0.077928	0.187647	0.781181	0.0204584
TNN	Q9UQP3	Tenascin-N	1	0	0	1	0	0	1.81447	-0.326333	-0.359167	1.92727	-0.927133	-0.220833	0.00362547	0.511389	0.40668	0.00236051	0.0673728	0.729972
TOR1A	O14656;O14656-2	Torsin-1A	0	0	0	0	0	0	0.0345	0.0871667	0.254467	0.206567	-0.0362	0.0792667	0.93133	0.618014	0.0791558	0.360927	0.925703	0.720969
TOR1AIP1	Q5JTV8	Torsin-1A-interacting protein 1	0	0	0	0	0	0	0.00733333	-0.0825667	-0.0500667	-0.0657	-0.229333	0.0704333	0.984243	0.657246	0.754841	0.858416	0.238258	0.771513
TOR1AIP2	Q8NFQ8	Torsin-1A-interacting protein 2	0	0	0	0	0	0	0.418167	0.356733	0.515067	-0.000966667	-0.113667	-0.1372	0.132722	0.0836479	0.0127325	0.999577	0.731773	0.637196
TOR1B	O14657	Torsin-1B	0	0	1	0	0	0	0.369633	0.8425	1.06693	0.1081	0.419133	0.615333	0.33996	0.00364992	0.000451173	0.863635	0.179773	0.0348643
TOR2A	Q5JU69;Q8N2E6;Q5JU69-2	Torsin-2A;Prosalusin;Salusin-alpha;Salusin-beta	0	0	0	0	0	0	0.481133	0.179133	0.322767	0.453733	-0.0813667	0.178	0.254735	0.599326	0.24924	0.273591	0.90689	0.671978
TOR3A	Q9H497;Q9H497-2;Q9H497-3	Torsin-3A	0	0	0	0	0	0	0.3221	0.174567	0.384367	0.4698	-0.0428	0.341667	0.243554	0.395157	0.0407327	0.0623827	0.926821	0.110843
TPBG	Q13641	Trophoblast glycoprotein	0	0	0	0	0	0	0.0998333	-0.286	-0.379667	-0.320767	-0.5303	-0.3922	0.769466	0.114312	0.0307451	0.19402	0.0101768	0.0477951
TPCN1	Q9ULQ1-3;Q9ULQ1;Q9ULQ1-2	Two pore calcium channel protein 1	0	0	0	0	0	0	0.119233	0.171667	0.0451	-0.0819667	0.0553	-0.0548333	0.670673	0.316977	0.793251	0.816244	0.867361	0.832715
TPCN2	Q8NHX9	Two pore calcium channel protein 2	0	0	0	0	0	0	-0.3568	-0.279033	-0.428167	0.0942667	0.3088	0.299867	0.516798	0.458373	0.191213	0.910045	0.51672	0.512423
TPP1	O14773;O14773-2	Tripeptidyl-peptidase 1	0	0	0	0	0	0	0.0560667	0.0371333	0.404233	-0.0043	-0.106933	0.2232	0.857779	0.842143	0.00654691	0.994163	0.608621	0.172309
TPRA1	Q86W33-2;Q86W33-3;Q86W33	Transmembrane protein adipocyte-associated 1	0	0	1	0	0	0	-2.37317	-1.86063	-4.01413	0.0191333	-0.419433	-1.19663	0.099268	0.0836479	0.00083646	0.997591	0.83619	0.364176
TPST1	O60507	Protein-tyrosine sulfotransferase 1	0	0	0	0	0	0	0.401767	0.8914	0.585633	1.99473	1.46517	0.0766333	0.93133	0.674639	0.74632	0.494137	0.551604	0.978881
TPST2	O60704	Protein-tyrosine sulfotransferase 2	0	0	0	0	0	0	-0.170333	0.1788	-0.0057	-0.113033	0.113133	0.2258	0.554731	0.344971	0.973657	0.740505	0.684482	0.291386
TRAM1	Q15629-2;Q15629	Translocating chain-associated membrane protein 1	0	0	0	0	0	0	-0.0261667	-0.181333	0.0405	0.0266667	0.377967	0.3576	0.980737	0.68159	0.916572	0.97791	0.470853	0.460218
TRAM2	Q15035	Translocating chain-associated membrane protein 2	0	0	0	0	0	0	-0.0294	0.0156667	0.1541	-0.0726333	-0.1431	0.132133	0.974369	0.976417	0.667839	0.93296	0.831789	0.811639
TREM2	Q9NZC2;Q9NZC2-2;Q9NZC2-3	Triggering receptor expressed on myeloid cells 2	0	0	0	0	0	0	0.9751	0.5046	0.792533	0.4246	-0.155667	0.4941	0.0563095	0.205506	0.0370773	0.505587	0.832704	0.284397
TREML2	Q5T2D2	Trem-like transcript 2 protein	0	0	0	0	0	0	1.18393	0.391733	1.89073	-0.952433	-0.918667	-0.0348	0.466882	0.757481	0.0615564	0.588159	0.530018	0.983657
TRHDE	Q9UKU6	Thyrotropin-releasing hormone-degrading ectoenzyme	0	0	0	0	0	0	0.0745667	0.217367	0.1855	-0.115867	0.00906667	0.0803667	0.78907	0.126982	0.163406	0.635755	0.981137	0.69125
TRPV2	Q9Y5S1	Transient receptor potential cation channel subfamily V member 2	0	0	0	0	0	0	0.206033	0.313967	0.3251	0.0577667	0.177967	0.2286	0.431743	0.0664864	0.0489892	0.889775	0.453844	0.251679
TSPAN14	Q8NG11-2;Q8NG11;Q8NG11-3	Tetraspanin-14	0	0	0	0	0	0	-0.378467	-0.0072	-0.0717333	-0.118	0.0435667	0.180433	0.310913	0.985889	0.78396	0.832957	0.948151	0.607631
TSPAN15	O95858	Tetraspanin-15	0	0	0	0	0	0	-0.148567	-0.0776	-0.1392	-0.256867	-0.346167	0.205833	0.868385	0.888054	0.741058	0.740505	0.541817	0.729187
TSPAN3	O60637-3;O60637-2;O60637	Tetraspanin-3	0	0	1	0	0	0	-0.525333	-0.8957	-1.4169	0.0738	0.00976667	0.215767	0.169814	0.00338222	4.94751e-05	0.910045	0.989092	0.573668
TSPAN31	Q12999	Tetraspanin-31	0	0	0	0	0	0	0.0630667	-0.550633	-0.902267	0.8393	-0.2078	-0.2675	0.957601	0.301489	0.0677391	0.247275	0.832704	0.723101
TSPAN33	Q86UF1	Tetraspanin-33	0	0	1	0	0	0	-0.434433	-0.0576	-1.113	-0.230333	0.1506	-0.4401	0.254109	0.870439	0.000329988	0.613637	0.72604	0.136526
TSPAN4	O14817	Tetraspanin-4	0	1	0	0	0	0	0.292467	1.198	0.214867	0.380933	0.538467	0.816233	0.754462	0.0189693	0.672805	0.665011	0.440989	0.143861
TSPAN5	P62079	Tetraspanin-5	0	0	0	0	0	0	-0.950267	-1.73917	-0.974467	-0.203033	-1.77337	-1.40703	0.515577	0.0580532	0.262719	0.928625	0.0882555	0.172309
TTYH3	Q9C0H2-2;Q9C0H2;Q9C0H2-4	Protein tweety homolog 3	0	0	0	0	0	0	0.237767	-0.241767	-0.126633	0.375533	0.241333	0.1418	0.535245	0.334396	0.595169	0.259807	0.4623	0.68041
TWSG1	Q9GZX9;Q9GZX9-2	Twisted gastrulation protein homolog 1	0	0	0	0	0	0	0.366767	0.0764667	-0.522667	0.0143333	-0.0843	-0.133933	0.292884	0.797889	0.026296	0.982859	0.853569	0.697414
TXNDC15	Q96J42;Q96J42-2	Thioredoxin domain-containing protein 15	0	0	0	0	0	0	0.0172667	-0.0274	-0.348267	-0.114367	-0.119167	-0.0767	0.973231	0.917427	0.0713824	0.770777	0.709386	0.810999
TXNDC16	Q9P2K2	Thioredoxin domain-containing protein 16	0	0	0	0	0	0	0.1144	0.1735	0.198033	0.351633	0.0122	0.2085	0.774458	0.437729	0.316199	0.225868	0.981137	0.42372
TYRO3	Q06418	Tyrosine-protein kinase receptor TYRO3	0	0	0	0	0	0	-0.199867	-0.139567	-0.6954	-0.145733	-0.0269333	-0.537	0.704152	0.693548	0.0193766	0.822166	0.971035	0.10474
UBAC2	Q8NBM4;Q8NBM4-3;Q8NBM4-2;Q8NBM4-4;Q8NBM4-5	Ubiquitin-associated domain-containing protein 2	0	0	0	0	0	0	-0.551767	0.382733	0.796567	-0.3898	-0.00926667	0.306567	0.588249	0.587555	0.170474	0.737329	0.995927	0.729187
UGGT1	Q9NYU2-2;Q9NYU2	UDP-glucose:glycoprotein glucosyltransferase 1	0	0	0	0	0	0	0.172933	0.128467	0.0749667	0.1053	-0.0300333	0.0707667	0.515577	0.484549	0.659676	0.737329	0.946213	0.783245
UGGT2	Q9NYU1;Q9NYU1-2	UDP-glucose:glycoprotein glucosyltransferase 2	0	0	0	0	0	0	-0.691933	0.3343	1.14993	-0.266333	0.0673	0.9306	0.554731	0.695918	0.0986875	0.879104	0.971035	0.285229
UGT3A2	Q3SY77;Q3SY77-2	UDP-glucuronosyltransferase 3A2	0	0	0	0	0	0	0.251733	-0.384667	-0.859733	0.296667	-0.509633	-0.916367	0.535245	0.137283	0.00196823	0.464311	0.0783563	0.00223138
UGT8	Q16880	2-hydroxyacylsphingosine 1-beta-galactosyltransferase	0	0	0	0	0	0	0.2564	0.721733	0.3013	0.0622333	0.188067	0.270667	0.344243	0.000747069	0.0887171	0.889775	0.46007	0.197613
ULBP2	Q9BZM5	NKG2D ligand 2	0	0	0	0	0	0	0.793067	0.766933	0.7211	0.2774	0.704667	0.0473667	0.166869	0.064929	0.0697636	0.710742	0.141344	0.95566
ULBP3	Q9BZM4	NKG2D ligand 3	1	1	1	0	0	0	2.5126	2.63487	2.9275	0.128	-0.114533	0.1449	0.0322545	0.00506618	0.00201634	0.957319	0.961402	0.933162
UNC93B1	Q9H1C4	Protein unc-93 homolog B1	0	0	0	0	0	0	-0.0184667	0.338433	0.2918	0.0819	0.546	0.380267	0.980737	0.198371	0.229418	0.896534	0.060681	0.191104
UST	Q9Y2C2	Uronyl 2-sulfotransferase	0	0	0	0	0	0	0.592367	-3.72103	-0.101133	5.1443	-3.25213	5.8049	0.941049	0.233507	0.973141	0.225868	0.441201	0.0841201
UXS1	Q8NBZ7;Q8NBZ7-2;Q8NBZ7-3	UDP-glucuronic acid decarboxylase 1	0	0	0	0	0	0	0.1972	0.357367	0.4127	0.0193333	0.0624333	0.312067	0.57197	0.0978608	0.0466988	0.974161	0.898057	0.200716
VCAM1	P19320-3;P19320;P19320-2	Vascular cell adhesion protein 1	0	1	1	0	1	1	-0.0879667	7.77037	6.62493	-0.256867	8.15003	7.6607	0.957601	2.54672e-08	9.99185e-08	0.889775	1.52971e-08	3.75313e-08
VCAN	P13611-5;P13611;P13611-2;P13611-3;P13611-4	Versican core protein	0	0	0	0	0	0	0.825133	0.696267	-0.513633	-0.405433	2.45127	-0.203733	0.682619	0.611233	0.669652	0.889775	0.0692736	0.930188
VIT	Q6UXI7-2;Q6UXI7-5;Q6UXI7;Q6UXI7-4	Vitrin	0	1	1	0	0	0	3.0662	3.74063	3.9998	1.11537	-1.13123	1.37277	0.0609379	0.00524488	0.00268913	0.588762	0.505589	0.368833
VLDLR	P98155	Very low-density lipoprotein receptor	0	0	0	0	0	0	0.478	0.288767	0.0832333	0.140167	0.334867	1.23227	0.623571	0.675606	0.893699	0.920167	0.72604	0.0567028
VSIG10	Q8N0Z9-2;Q8N0Z9	V-set and immunoglobulin domain-containing protein 10	0	0	0	0	0	0	-0.219567	-0.2208	-0.621233	-0.367967	-0.183733	-0.250633	0.591008	0.405193	0.0128004	0.297291	0.607	0.420668
VSTM5	A8MXK1	V-set and transmembrane domain-containing protein 5	0	0	0	0	0	0	0.596033	-0.887333	-1.07057	-2.2148	-3.58413	-1.15677	0.879059	0.675606	0.549996	0.430095	0.0796288	0.651991
VWA8	A3KMH1-3;A3KMH1;A3KMH1-2	von Willebrand factor A domain-containing protein 8	0	0	0	0	0	0	-0.405733	0.0463667	0.101767	-0.1614	-0.0618	0.0822333	0.316359	0.902399	0.724355	0.770777	0.926821	0.862362
XYLT2	Q9H1B5;Q9H1B5-2	Xylosyltransferase 2	0	0	0	0	0	0	-0.903967	0.208333	-0.0455	-0.503633	0.179467	0.193167	0.104245	0.674639	0.916407	0.438827	0.817515	0.759213
YIPF1	Q9Y548	Protein YIPF1	0	0	0	0	0	0	-0.1758	-0.359333	-0.813233	0.102133	0.328867	-0.273667	0.868385	0.498145	0.0753815	0.932	0.635124	0.690984
YIPF3	Q9GZM5	Protein YIPF3;Protein YIPF3, 36 kDa form III	0	0	0	0	0	0	-0.437033	-0.000966667	0.336333	-0.4291	-0.0879333	0.526833	0.099268	0.997536	0.0769931	0.0985548	0.810096	0.0178742
YIPF6	Q96EC8	Protein YIPF6	0	0	0	0	0	0	1.17873	1.6934	1.37277	-0.2718	0.374	-0.304067	0.626645	0.257602	0.320741	0.939277	0.916024	0.911825

## Sheet: Monocytes
Gene.ID	Protein.ID	Protein.Name	Significant in LPS..24h.vs.Ctrl.24h	Significant in LPS..48h.vs.Ctrl.24h	Significant in LPS..48h.vs.LPS..24h	log(2) FC.LPS..24h.vs.Ctrl.24h	log(2) FC.LPS..48h.vs.Ctrl.24h	log(2) FC.LPS..48h.vs.LPS..24h	p.value.LPS..24h.vs.Ctrl.24h	p.value.LPS..48h.vs.Ctrl.24h	p.value.LPS..48h.vs.LPS..24h
A1BG	P04217;P04217-2	Alpha-1B-glycoprotein	0	0	0	-1.27655	-0.556287	0.72026	0.114858	0.409087	0.613018
A2M	P01023	Alpha-2-macroglobulin	1	0	0	-2.77181	-0.67683	2.09498	0.0234586	0.401554	0.337431
ABCA1	O95477	ATP-binding cassette sub-family A member 1	1	1	0	2.50475	2.06612	-0.438633	0.0122612	0.0290871	0.637049
ABCA2	Q9BZC7;Q9BZC7-3;Q9BZC7-2	ATP-binding cassette sub-family A member 2	0	0	0	-0.164423	-1.34741	-1.18298	0.971439	0.552326	0.735121
ABCA7	Q8IZY2;Q8IZY2-2	ATP-binding cassette sub-family A member 7	0	0	0	-0.526993	-0.70741	-0.180417	0.535332	0.343539	0.854585
ABCC1	P33527;P33527-9;P33527-4;P33527-2;P33527-3;P33527-6;P33527-7;P33527-5;P33527-8	Multidrug resistance-associated protein 1	0	0	0	0.450987	0.46589	0.0149033	0.580284	0.449621	0.98475
ABCC3	O15438;O15438-4;O15438-2;O15438-5;O15438-3	Canalicular multispecific organic anion transporter 2	0	0	0	0.597467	1.85151	1.25404	0.528859	0.0616428	0.508095
ABCC4	O15439;O15439-2;O15439-4;O15439-3	Multidrug resistance-associated protein 4	0	0	0	-0.103337	-0.515113	-0.411777	0.945753	0.447229	0.699086
ABCC5	O15440-5;O15440	Multidrug resistance-associated protein 5	0	0	0	-2.19776	-1.74782	0.44994	0.2078	0.299766	0.834097
ABCD1	P33897	ATP-binding cassette sub-family D member 1	0	0	0	0.525203	0.91463	0.389427	0.46441	0.182536	0.671673
ABCD3	P28288;P28288-2;P28288-3	ATP-binding cassette sub-family D member 3	0	0	0	0.25513	0.44961	0.19448	0.915739	0.647091	0.89652
ACKR3	P25106	Atypical chemokine receptor 3	1	1	0	5.52782	5.93865	0.410827	0.00619714	0.0103633	0.785903
ACP2	P11117;P11117-2	Lysosomal acid phosphatase	0	0	0	0.643837	0.844697	0.20086	0.460454	0.29738	0.847745
ACP5	P13686	Tartrate-resistant acid phosphatase type 5	0	0	0	-1.67565	-2.40701	-0.731363	0.257703	0.125658	0.718696
ACPP	P15309-2;P15309;P15309-3	Prostatic acid phosphatase;PAPf39	0	0	0	-0.31939	-0.671257	-0.351867	0.686061	0.263108	0.667808
ACVR1	Q04771	Activin receptor type-1	0	0	0	0.775387	0.60852	-0.166867	0.580284	0.55845	0.914662
ACVR1B;ACVR1C	P36896-5;P36896-2;P36896-3;P36896;P36896-4;Q8NER5-3;Q8NER5-4;Q8NER5	Activin receptor type-1B;Activin receptor type-1C	0	0	0	1.96156	2.01577	0.0542033	0.34371	0.309558	0.98475
ACVRL1	P37023	Serine/threonine-protein kinase receptor R3	1	1	0	2.79213	2.57193	-0.2202	0.034335	0.0466075	0.859466
ADAM10	O14672;O14672-2	Disintegrin and metalloproteinase domain-containing protein 10	0	0	0	-0.362703	-0.509623	-0.14692	0.873631	0.611781	0.921329
ADAM15	Q13444-10;Q13444-9;Q13444-8;Q13444-2;Q13444-7;Q13444-6;Q13444-12;Q13444-5;Q13444-4;Q13444-3;Q13444;Q13444-13;Q13444-11	Disintegrin and metalloproteinase domain-containing protein 15	0	0	0	-0.540937	-0.668953	-0.128017	0.497094	0.34514	0.888266
ADAM17	P78536;P78536-2	Disintegrin and metalloproteinase domain-containing protein 17	0	0	0	0.267077	0.305577	0.0385	0.746117	0.555218	0.965167
ADAM19	Q9H013-2;Q9H013	Disintegrin and metalloproteinase domain-containing protein 19	0	0	0	-0.641647	-1.40294	-0.761293	0.663745	0.217614	0.637049
ADAM28	Q9UKQ2;Q9UKQ2-2	Disintegrin and metalloproteinase domain-containing protein 28	0	0	0	-0.131553	0.456083	0.587637	0.945753	0.590066	0.667808
ADAM8	P78325;P78325-3;P78325-2	Disintegrin and metalloproteinase domain-containing protein 8	0	0	0	0.398497	-0.16529	-0.563787	0.71274	0.799004	0.637049
ADAM9	Q13443;Q13443-2	Disintegrin and metalloproteinase domain-containing protein 9	0	0	0	0.00189333	0.227197	0.225303	0.998265	0.696161	0.798245
ADAMDEC1	O15204;O15204-2	ADAM DEC1	0	1	0	2.03095	3.0884	1.05745	0.120162	0.047393	0.613018
ADAMTS2	O95450;O95450-2	A disintegrin and metalloproteinase with thrombospondin motifs 2	0	0	0	1.59946	0.00131667	-1.59815	0.420051	0.998894	0.613018
ADAMTS20	P59510-3;P59510	A disintegrin and metalloproteinase with thrombospondin motifs 20	0	0	0	-0.44847	0.345133	0.793603	0.723268	0.662441	0.613018
ADAMTSL4	Q6UY14-2;Q6UY14;Q6UY14-3	ADAMTS-like protein 4	0	0	0	0.418507	0.0885567	-0.32995	0.863665	0.946438	0.844707
ADCY3	O60266-2;O60266	Adenylate cyclase type 3	0	0	0	-0.211663	-1.31636	-1.1047	0.938476	0.34285	0.621604
ADCY7	P51828;O95622-2;O95622	Adenylate cyclase type 7	0	0	0	-0.141797	-0.241103	-0.0993067	0.915739	0.664884	0.907366
ADCY9	O60503	Adenylate cyclase type 9	0	0	0	-0.0339367	-0.254087	-0.22015	0.987253	0.844693	0.913121
ADRB2	P07550	Beta-2 adrenergic receptor	0	0	0	0.83765	1.26763	0.429983	0.507737	0.276306	0.779864
AGA	P20933	N(4)-(beta-N-acetylglucosaminyl)-L-asparaginase;Glycosylasparaginase alpha chain;Glycosylasparaginase beta chain	0	0	0	-0.55227	-1.62861	-1.07634	0.915739	0.476841	0.750668
AGPAT6	Q86UL3	Glycerol-3-phosphate acyltransferase 4	0	0	0	0.416307	-0.13417	-0.550477	0.895714	0.924436	0.779864
AGRN	O00468-6;O00468-7;O00468-3;O00468-5;O00468-4;O00468;O00468-2	Agrin;Agrin N-terminal 110 kDa subunit;Agrin C-terminal 110 kDa subunit;Agrin C-terminal 90 kDa fragment;Agrin C-terminal 22 kDa fragment	0	0	0	2.67367	1.41762	-1.25604	0.18636	0.424973	0.644476
AGT	P01019	Angiotensinogen;Angiotensin-1;Angiotensin-2;Angiotensin-3;Angiotensin-4;Angiotensin 1-9;Angiotensin 1-7;Angiotensin 1-5;Angiotensin 1-4	0	0	0	-0.982117	-0.489717	0.4924	0.166671	0.424012	0.637049
AHSG	P02765	Alpha-2-HS-glycoprotein;Alpha-2-HS-glycoprotein chain A;Alpha-2-HS-glycoprotein chain B	0	0	0	0.303147	0.945827	0.64268	0.735247	0.166786	0.613018
ALCAM	Q13740;Q13740-2;Q13740-3	CD166 antigen	0	0	0	-1.03251	-1.04513	-0.0126133	0.201576	0.191245	0.987073
ALCAM	Q13740-4	CD166 antigen	0	0	0	-0.878317	0.595207	1.47352	0.332674	0.441422	0.403472
ALG9	Q9H6U8;Q9H6U8-3;Q9H6U8-2;Q9H6U8-4	Alpha-1,2-mannosyltransferase ALG9	0	0	0	-0.24062	-0.583587	-0.342967	0.935633	0.647818	0.859466
AMBP	P02760	Protein AMBP;Alpha-1-microglobulin;Inter-alpha-trypsin inhibitor light chain;Trypstatin	0	0	0	-0.948757	-0.970403	-0.0216467	0.239177	0.234122	0.98475
AMICA1	Q86YT9-4;Q86YT9-2;Q86YT9;Q86YT9-3	Junctional adhesion molecule-like	0	0	0	-2.32304	0.95867	3.28171	0.0667593	0.356725	0.337431
ANGPTL4	Q9BY76;Q9BY76-2;Q9BY76-3	Angiopoietin-related protein 4	0	0	0	2.77423	1.86628	-0.90795	0.0642698	0.155399	0.637049
ANO6	Q4KMQ2;Q4KMQ2-3;Q4KMQ2-4	Anoctamin-6	0	0	0	0.281617	0.44255	0.160933	0.737465	0.424973	0.838738
ANO6	Q4KMQ2-2	Anoctamin-6	0	0	0	2.81696	3.02742	0.210467	0.239177	0.210462	0.947257
ANPEP	P15144	Aminopeptidase N	0	0	0	0.79256	1.4048	0.612237	0.2078	0.0544422	0.611229
ANTXR2	P58335-4;P58335;P58335-2;P58335-3;Q9H6X2-5;Q9H6X2	Anthrax toxin receptor 2	0	0	0	-0.226873	-0.00302667	0.223847	0.831279	0.9966	0.787761
AOAH	P28039-2;P28039	Acyloxyacyl hydrolase;Acyloxyacyl hydrolase small subunit;Acyloxyacyl hydrolase large subunit	0	0	0	-0.831813	-0.448923	0.38289	0.766593	0.777459	0.871737
APMAP	Q9HDC9;Q9HDC9-2	Adipocyte plasma membrane-associated protein	0	0	0	-0.17795	-1.32243	-1.14448	0.964959	0.401554	0.639932
APOA1	P02647	Apolipoprotein A-I;Proapolipoprotein A-I;Truncated apolipoprotein A-I	0	0	0	0.18612	-0.76468	-0.9508	0.915739	0.34514	0.569825
APOB	P04114	Apolipoprotein B-100;Apolipoprotein B-48	0	0	0	0.84903	0.58457	-0.26446	0.18636	0.343539	0.747003
APOC3	P02656	Apolipoprotein C-III	0	0	0	-0.572303	-0.765837	-0.193533	0.844768	0.592198	0.926407
APOD	P05090	Apolipoprotein D	0	0	0	0.255767	0.701213	0.445447	0.814332	0.297632	0.639932
APOE	P02649	Apolipoprotein E	0	0	0	-0.916877	-0.967673	-0.0507967	0.742908	0.577237	0.98475
APOH	P02749	Beta-2-glycoprotein 1	0	0	0	-1.1671	-0.384063	0.783037	0.125655	0.536236	0.569825
APP	P05067-7;P05067-11;P05067-8;P05067-9;P05067;P05067-10;P05067-3;P05067-4;P05067-5;P05067-6;P05067-2	Amyloid beta A4 protein;N-APP;Soluble APP-alpha;Soluble APP-beta;C99;Beta-amyloid protein 42;Beta-amyloid protein 40;C83;P3(42);P3(40);C80;Gamma-secretase C-terminal fragment 59;Gamma-secretase C-terminal fragment 57;Gamma-secretase C-terminal fragment 50;C31	0	0	0	-0.528787	0.01754	0.546327	0.528859	0.980489	0.637049
ARSA	P15289-2;P15289	Arylsulfatase A;Arylsulfatase A component B;Arylsulfatase A component C	0	0	0	-0.485647	-0.793047	-0.3074	0.705472	0.37795	0.798245
ARSB	P15848;P15848-2	Arylsulfatase B	0	0	0	-0.321203	-1.43608	-1.11488	0.932961	0.408501	0.671673
ARSD	P51689;P51689-3;P51689-2	Arylsulfatase D	0	0	0	-0.0974433	-2.02816	-1.93071	0.981382	0.425465	0.637049
ARSE	P51690	Arylsulfatase E	0	0	0	-1.53233	-1.20739	0.324943	0.34371	0.400929	0.865844
ASAH1	Q13510;Q13510-2;Q13510-3	Acid ceramidase;Acid ceramidase subunit alpha;Acid ceramidase subunit beta	0	0	0	-0.262487	-0.58899	-0.326503	0.900395	0.482074	0.787761
ASGR2	P07307-3;P07307-2;P07307	Asialoglycoprotein receptor 2	0	0	0	-0.375377	1.73583	2.11121	0.9686	0.629291	0.716593
ASPH	Q12797-10;Q12797;Q12797-2;Q12797-6;Q12797-4	Aspartyl/asparaginyl beta-hydroxylase	0	0	0	-0.12595	-0.746293	-0.620343	0.9686	0.55845	0.749034
ASPH	Q12797-5;Q12797-8;Q12797-9;Q12797-7;Q12797-3	Aspartyl/asparaginyl beta-hydroxylase	0	0	0	0.25967	-0.549307	-0.808977	0.932961	0.665369	0.69837
ASPN	Q9BXN1	Asporin	0	0	0	-1.13179	-1.00711	0.124683	0.719148	0.611781	0.971862
ATF6	P18850	Cyclic AMP-dependent transcription factor ATF-6 alpha;Processed cyclic AMP-dependent transcription factor ATF-6 alpha	0	0	0	0.339047	-0.437193	-0.77624	0.915739	0.732543	0.714883
ATF6B	Q99941;Q99941-2	Cyclic AMP-dependent transcription factor ATF-6 beta;Processed cyclic AMP-dependent transcription factor ATF-6 beta	0	0	0	0.536947	-3.13185	-3.6688	0.929171	0.273227	0.562342
ATG9A	Q7Z3C6;Q7Z3C6-2;Q7Z3C6-3	Autophagy-related protein 9A	0	0	0	0.06044	0.1942	0.13376	0.965787	0.707005	0.862122
ATP13A1	Q9HD20;Q9HD20-2;Q9HD20-3	Manganese-transporting ATPase 13A1	0	0	0	0.03149	0.0360433	0.00455333	0.981382	0.968877	0.99407
ATP1B1	P05026-2;P05026	Sodium/potassium-transporting ATPase subunit beta-1	0	0	0	0.05251	0.33746	0.28495	0.9686	0.598676	0.777808
ATP1B3	P54709;P54709-2	Sodium/potassium-transporting ATPase subunit beta-3	0	0	0	0.46697	0.67918	0.21221	0.481676	0.273825	0.787761
ATP6AP1	Q15904	V-type proton ATPase subunit S1	0	0	0	0.0508367	-0.507963	-0.5588	0.9686	0.416222	0.618777
ATP6V0A2	Q9Y487	V-type proton ATPase 116 kDa subunit a isoform 2	0	0	0	-0.33302	-0.51947	-0.18645	0.718872	0.407523	0.826329
ATP7A	Q04656-5;Q04656;Q04656-2;Q04656-3;Q04656-4	Copper-transporting ATPase 1	0	0	0	0.02195	0.51196	0.49001	0.981306	0.37795	0.618777
ATRAID	Q6UW56-2;Q6UW56;Q6UW56-3	All-trans retinoic acid-induced differentiation factor	0	0	0	0.532807	-1.73669	-2.2695	0.914171	0.399875	0.610449
ATRN	O75882;O75882-3;O75882-2	Attractin	0	0	0	-0.191367	-0.399053	-0.207687	0.860968	0.446193	0.787761
AZGP1	P25311	Zinc-alpha-2-glycoprotein	0	0	0	-0.206903	0.616507	0.82341	0.952913	0.671354	0.730479
AZU1	P20160	Azurocidin	0	0	0	-0.96393	-1.24927	-0.28534	0.559118	0.364015	0.871737
B2M	P61769	Beta-2-microglobulin;Beta-2-microglobulin form pI 5.3	0	0	0	-0.672867	-1.04589	-0.373023	0.915739	0.66383	0.918084
B3GALT4	O96024	Beta-1,3-galactosyltransferase 4	0	0	0	2.00523	1.41354	-0.591687	0.0805078	0.171801	0.667808
B3GALT6	Q96L58	Beta-1,3-galactosyltransferase 6	0	0	0	0.389863	-0.462363	-0.852227	0.724687	0.513475	0.603514
B3GALTL	Q6Y288	Beta-1,3-glucosyltransferase	0	0	0	-0.13704	-2.40764	-2.2706	0.977344	0.428119	0.639932
B3GAT3	O94766-2;O94766	Galactosylgalactosylxylosylprotein 3-beta-glucuronosyltransferase 3	0	0	0	0.537873	-0.26146	-0.799333	0.714321	0.770701	0.637041
B3GNT2	Q9NY97-2;Q9NY97	N-acetyllactosaminide beta-1,3-N-acetylglucosaminyltransferase 2	0	0	0	0.83713	0.16551	-0.67162	0.389294	0.830224	0.637041
B3GNT8	Q7Z7M8	UDP-GlcNAc:betaGal beta-1,3-N-acetylglucosaminyltransferase 8	0	0	0	0.474317	-0.519317	-0.993633	0.730358	0.556412	0.613018
B4GALT1	P15291;P15291-2	Beta-1,4-galactosyltransferase 1;Lactose synthase A protein;N-acetyllactosamine synthase;Beta-N-acetylglucosaminylglycopeptide beta-1,4-galactosyltransferase;Beta-N-acetylglucosaminyl-glycolipid beta-1,4-galactosyltransferase;Processed beta-1,4-galactosyltransferase 1	0	0	0	0.884067	0.10141	-0.782657	0.2078	0.864814	0.569825
B4GALT3	O60512;O60512-2	Beta-1,4-galactosyltransferase 3;N-acetyllactosamine synthase;Beta-N-acetylglucosaminylglycopeptide beta-1,4-galactosyltransferase;Beta-N-acetylglucosaminyl-glycolipid beta-1,4-galactosyltransferase	0	0	0	0.354977	-0.00495	-0.359927	0.71274	0.994878	0.714883
B4GALT4	O60513	Beta-1,4-galactosyltransferase 4;N-acetyllactosamine synthase;Lactotriaosylceramide beta-1,4-galactosyltransferase	0	0	0	0.423037	-0.571137	-0.994173	0.856348	0.600803	0.633849
B4GALT5	O43286	Beta-1,4-galactosyltransferase 5	0	0	0	1.32806	0.616233	-0.711827	0.240103	0.534586	0.649788
B4GALT7	Q9UBV7	Beta-1,4-galactosyltransferase 7;Xylosylprotein 4-beta-galactosyltransferase	0	0	0	0.216607	-0.288373	-0.50498	0.915739	0.727343	0.711046
BAI1	O14514	Brain-specific angiogenesis inhibitor 1	0	0	0	0.930503	-0.190547	-1.12105	0.224118	0.762805	0.508095
BMPR2	Q13873;Q13873-2	Bone morphogenetic protein receptor type-2	0	0	0	0.386387	0.10472	-0.281667	0.725096	0.887875	0.787761
BPI	P17213	Bactericidal permeability-increasing protein	0	0	0	-2.21329	-1.05554	1.15774	0.213596	0.49755	0.639932
BSCL2	Q96G97-3;Q96G97	Seipin	0	0	0	0.180007	-1.08466	-1.26467	0.952913	0.429515	0.616067
BSCL2	Q96G97-4	Seipin	0	0	0	-0.805467	-1.38682	-0.581353	0.746117	0.401554	0.798245
BSG	P35613-2;P35613;P35613-4;P35613-3	Basigin	0	0	0	0.0684033	0.284873	0.21647	0.965787	0.644946	0.80871
BST1	Q10588;Q10588-2	ADP-ribosyl cyclase/cyclic ADP-ribose hydrolase 2	0	0	0	-0.156457	0.275387	0.431843	0.913738	0.606695	0.637049
BST2	Q10589-2;Q10589	Bone marrow stromal antigen 2	0	0	0	0.887087	1.23865	0.351567	0.524179	0.318588	0.823868
BTD	P43251-4;P43251;P43251-3;P43251-2	Biotinidase	0	0	0	-1.17285	-1.31251	-0.13966	0.346852	0.279319	0.92657
BTN2A1	Q7KYR7-5;Q7KYR7;Q7KYR7-3;Q7KYR7-6;Q7KYR7-4	Butyrophilin subfamily 2 member A1	0	0	0	0.905257	0.674107	-0.23115	0.571901	0.56524	0.89652
BTN2A1	Q7KYR7-1	Butyrophilin subfamily 2 member A1	0	0	0	0.78908	0.127387	-0.661693	0.572256	0.911982	0.688291
BTN3A1	O00481;O00481-2;O00481-3;O00481-4	Butyrophilin subfamily 3 member A1	0	0	0	-1.25502	0.539247	1.79426	0.20733	0.522542	0.354358
BTN3A2	P78410-3;P78410-2;P78410	Butyrophilin subfamily 3 member A2	0	0	0	0.450253	-0.244847	-0.6951	0.828647	0.809305	0.680695
BTN3A3	O00478-2;O00478	Butyrophilin subfamily 3 member A3	0	0	0	-0.00952333	0.0697	0.0792233	0.987421	0.910693	0.922982
C10orf54	Q9H7M9	Platelet receptor Gi24	0	0	0	-0.19902	-0.18511	0.01391	0.89217	0.750301	0.98475
C12orf49	Q9H741	UPF0454 protein C12orf49	0	0	0	0.378543	-0.06995	-0.448493	0.786736	0.936972	0.723968
C16orf54	Q6UWD8	Transmembrane protein C16orf54	0	0	0	-1.86169	-1.48544	0.37625	0.0937659	0.156954	0.779864
C1QA	P02745	Complement C1q subcomponent subunit A	0	0	0	-1.9839	-1.99897	-0.0150667	0.587331	0.467082	0.99407
C1QTNF1	Q9BXJ1;Q9BXJ1-2	Complement C1q tumor necrosis factor-related protein 1	0	0	0	1.16959	-0.0400967	-1.20969	0.570592	0.980489	0.637049
C1R	P00736	Complement C1r subcomponent;Complement C1r subcomponent heavy chain;Complement C1r subcomponent light chain	1	0	0	-2.34011	-0.716017	1.6241	0.0178335	0.290504	0.337431
C1RL	Q9NZP8	Complement C1r subcomponent-like protein	0	0	0	1.19471	1.62232	0.427613	0.856348	0.600058	0.926407
C1S	P09871	Complement C1s subcomponent;Complement C1s subcomponent heavy chain;Complement C1s subcomponent light chain	0	0	0	-2.18034	0.291653	2.472	0.407807	0.899944	0.611229
C3	P01024	Complement C3;Complement C3 beta chain;C3-beta-c;Complement C3 alpha chain;C3a anaphylatoxin;Acylation stimulating protein;Complement C3b alpha chain;Complement C3c alpha chain fragment 1;Complement C3dg fragment;Complement C3g fragment;Complement C3d fragment;Complement C3f fragment;Complement C3c alpha chain fragment 2	0	0	0	-0.9577	-0.382997	0.574703	0.712513	0.806171	0.807127
C3AR1	Q16581	C3a anaphylatoxin chemotactic receptor	0	0	0	0.246173	-0.17942	-0.425593	0.790788	0.727343	0.637049
C4A	P0C0L4;P0C0L4-2	Complement C4-A;Complement C4 beta chain;Complement C4-A alpha chain;C4a anaphylatoxin;C4b-A;C4d-A;Complement C4 gamma chain	0	0	0	-1.81213	-0.65736	1.15477	0.0666422	0.399628	0.538303
C4B	P0C0L5	Complement C4-B;Complement C4 beta chain;Complement C4-B alpha chain;C4a anaphylatoxin;C4b-B;C4d-B;Complement C4 gamma chain	0	0	0	-1.31546	-0.29367	1.02179	0.159898	0.690102	0.569825
C4BPA	P04003	C4b-binding protein alpha chain	0	0	0	0.169553	0.833787	0.664233	0.90484	0.20746	0.610449
C4BPB	P20851-2;P20851	C4b-binding protein beta chain	0	0	0	1.02483	0.299277	-0.725557	0.875344	0.924436	0.859466
C5	P01031	Complement C5;Complement C5 beta chain;Complement C5 alpha chain;C5a anaphylatoxin;Complement C5 alpha chain	0	0	0	-0.35328	-0.206323	0.146957	0.790788	0.775457	0.89652
C5AR1	P21730	C5a anaphylatoxin chemotactic receptor 1	0	0	0	0.19868	-0.81577	-1.01445	0.944272	0.513475	0.637049
C5AR2	Q9P296	C5a anaphylatoxin chemotactic receptor 2	0	0	0	-1.73368	-2.33888	-0.6052	0.471736	0.29738	0.828206
C6orf120	Q7Z4R8	UPF0669 protein C6orf120	0	0	0	-0.569223	-1.4023	-0.83308	0.907174	0.481316	0.781151
C9	P02748;CON__Q3MHN2	Complement component C9;Complement component C9a;Complement component C9b	0	0	0	-2.7191	0.11496	2.83406	0.491804	0.97547	0.62972
CA12	O43570-2;O43570	Carbonic anhydrase 12	1	1	0	8.04873	7.62319	-0.425543	0.00196592	0.00406535	0.769622
CACNA1I	Q9P0X4-3;Q9P0X4-2;Q9P0X4-4;Q9P0X4	Voltage-dependent T-type calcium channel subunit alpha-1I	0	0	0	1.50019	1.63141	0.131217	0.115289	0.0888576	0.907751
CADM1	Q9BY67-2;Q9BY67-5;Q9BY67;Q9BY67-4;Q9BY67-3	Cell adhesion molecule 1	0	0	0	0.909937	2.43577	1.52584	0.900395	0.417565	0.735121
CADM4	Q8NFZ8	Cell adhesion molecule 4	0	0	0	0.40563	0.53698	0.13135	0.84792	0.598676	0.931302
CALR	P27797	Calreticulin	0	0	0	0.175997	0.44715	0.271153	0.932961	0.618491	0.839211
CALU	O43852;O43852-3;O43852-6;O43852-5;O43852-10;O43852-15;O43852-11;O43852-13;O43852-14;O43852-9;O43852-12	Calumenin	0	0	0	0.350297	-0.13532	-0.485617	0.714354	0.819444	0.637049
CALU	O43852-2;O43852-4;O43852-8;O43852-7	Calumenin	0	0	0	0.0590333	0.578223	0.51919	0.9686	0.386914	0.637041
CANT1	Q8WVQ1;Q8WVQ1-3;Q8WVQ1-2	Soluble calcium-activated nucleotidase 1	0	0	0	0.329187	-0.221353	-0.55054	0.900395	0.826089	0.735121
CCDC126	Q96EE4	Coiled-coil domain-containing protein 126	0	0	0	1.33886	-0.438947	-1.77781	0.436202	0.74576	0.569825
CCDC47	Q96A33-2;Q96A33	Coiled-coil domain-containing protein 47	0	0	0	0.786693	0.770237	-0.0164567	0.30354	0.299766	0.98475
CCR1	P32246;P51677;P51677-2	C-C chemokine receptor type 1	0	0	0	-1.43986	-1.58877	-0.148907	0.0891708	0.0645226	0.871737
CCR2	P41597-2;P41597	C-C chemokine receptor type 2	0	0	0	-0.39578	0.389387	0.785167	0.66766	0.520244	0.569825
CCR5	P51681	C-C chemokine receptor type 5	0	0	0	0.667533	0.66621	-0.00132333	0.46441	0.399875	0.997571
CCRL2	O00421;O00421-2	C-C chemokine receptor-like 2	0	0	0	1.31027	1.3188	0.00852667	0.125655	0.124783	0.991585
CD101	Q93033	Immunoglobulin superfamily member 2	0	0	0	-1.03662	-0.0234133	1.01321	0.213596	0.97801	0.569825
CD109	Q6YHK3;Q6YHK3-4;Q6YHK3-2;Q6YHK3-3	CD109 antigen	0	0	0	-2.69752	-2.48317	0.214347	0.0501359	0.0544422	0.871737
CD14	P08571	Monocyte differentiation antigen CD14;Monocyte differentiation antigen CD14, urinary form;Monocyte differentiation antigen CD14, membrane-bound form	0	0	0	0.152417	0.686983	0.534567	0.90484	0.243228	0.613018
CD151	P48509	CD151 antigen	0	0	0	0.820683	1.33012	0.509433	0.744175	0.419967	0.823868
CD163	Q86VB7;Q86VB7-2	Scavenger receptor cysteine-rich type 1 protein M130;Soluble CD163	0	0	0	1.15008	-0.124137	-1.27422	0.818756	0.968114	0.752202
CD163	Q86VB7-3;Q86VB7-4	Scavenger receptor cysteine-rich type 1 protein M130;Soluble CD163	0	0	0	0.710017	0.82784	0.117823	0.464596	0.34514	0.919154
CD164	Q04900-5;Q04900-4;Q04900-3;Q04900-2;Q04900	Sialomucin core protein 24	0	0	0	2.02103	2.55576	0.534727	0.257703	0.164246	0.807127
CD180	Q99467	CD180 antigen	0	0	0	-0.176887	-0.03538	0.141507	0.915739	0.964521	0.880077
CD1D	P15813	Antigen-presenting glycoprotein CD1d	0	0	0	-0.718827	-1.08111	-0.36228	0.239177	0.104007	0.667808
CD200	P41217-2;P41217;P41217-3	OX-2 membrane glycoprotein	0	0	0	-1.5094	-0.556197	0.953207	0.83872	0.887233	0.859466
CD200R1	Q8TD46;Q8TD46-4;Q8TD46-3;Q8TD46-2;Q6Q8B3-2;Q6Q8B3	Cell surface glycoprotein CD200 receptor 1	0	0	0	-0.55148	-0.169483	0.381997	0.421583	0.755609	0.667808
CD22	P20273-2;P20273-4;P20273-3;P20273;P20273-5	B-cell receptor CD22	0	0	0	-0.11057	1.04138	1.15195	0.965787	0.34514	0.610449
CD226	Q15762	CD226 antigen	0	0	0	1.22798	1.43602	0.20804	0.100659	0.0645226	0.803742
CD244	Q9BZW8-2;Q9BZW8-3;Q9BZW8;Q9BZW8-4	Natural killer cell receptor 2B4	0	1	0	-1.70623	-2.53263	-0.8264	0.108698	0.0441729	0.613018
CD274	Q9NZQ7;Q9NZQ7-2;Q9NZQ7-3	Programmed cell death 1 ligand 1	1	1	0	11.2291	10.8593	-0.369763	4.3089e-05	5.27243e-05	0.683413
CD276	Q5ZPR3-3;Q5ZPR3-4;Q5ZPR3;Q5ZPR3-2	CD276 antigen	1	1	0	4.85269	4.36092	-0.49177	0.00617209	0.0136889	0.711046
CD300A	Q9UGN4;Q9UGN4-3;Q9UGN4-2;Q9UGN4-4	CMRF35-like molecule 8	0	0	0	-0.402547	0.105513	0.50806	0.686061	0.874113	0.637049
CD300C	Q08708	CMRF35-like molecule 6	0	0	0	0.129163	-0.152377	-0.28154	0.931696	0.799004	0.777375
CD300E	Q496F6	CMRF35-like molecule 2	0	0	0	1.02529	0.873567	-0.15172	0.346852	0.378029	0.913121
CD300LF	Q8TDQ1;Q8TDQ1-6;Q8TDQ1-3;Q8TDQ1-4;Q8TDQ1-2;Q8TDQ1-5	CMRF35-like molecule 1	0	0	0	0.01029	0.584053	0.573763	0.987421	0.370411	0.613018
CD33	P20138;P20138-2;P20138-3	Myeloid cell surface antigen CD33	0	0	0	-0.571967	-0.210747	0.36122	0.497094	0.745978	0.733629
CD34	P28906-2;P28906	Hematopoietic progenitor cell antigen CD34	0	0	0	0.185083	-1.33959	-1.52468	0.949999	0.343539	0.586186
CD36	P16671;P16671-4;P16671-3;P16671-2	Platelet glycoprotein 4	1	1	0	-2.05277	-2.21705	-0.164277	0.0349878	0.0383148	0.859466
CD37	P11049;P11049-3;P11049-2	Leukocyte antigen CD37	0	0	0	-0.970507	-1.09047	-0.11996	0.46441	0.357906	0.944751
CD38	P28907;P28907-2	ADP-ribosyl cyclase/cyclic ADP-ribose hydrolase 1	0	0	0	-0.0613333	-0.457973	-0.39664	0.971591	0.606695	0.778617
CD4	P01730	T-cell surface glycoprotein CD4	0	0	0	-1.21216	-0.862153	0.350003	0.140194	0.273422	0.736168
CD40	P25942;P25942-2	Tumor necrosis factor receptor superfamily member 5	0	0	0	1.61691	1.60703	-0.00988	0.0805078	0.0749961	0.990781
CD44	P16070-10;P16070-17;P16070-6;P16070-4;P16070-5;P16070;P16070-11;P16070-16;P16070-3;P16070-7;P16070-18;P16070-9;P16070-19	CD44 antigen	0	1	0	1.6092	1.92684	0.317643	0.0625353	0.0435857	0.7398
CD44	P16070-12;P16070-14;P16070-13;P16070-8;P16070-15	CD44 antigen	0	0	0	-0.820627	-0.3454	0.475227	0.590253	0.750607	0.783708
CD46	P15529-15;P15529-9;P15529-7;P15529-12;P15529-14;P15529-8;P15529-4;P15529-6;P15529-11;P15529-13;P15529-3;P15529-5;P15529-10;P15529;P15529-2;P15529-16	Membrane cofactor protein	0	0	0	-0.190303	0.20036	0.390663	0.892118	0.71355	0.667808
CD47	Q08722-2;Q08722-3;Q08722-4;Q08722	Leukocyte surface antigen CD47	0	0	0	-0.33714	0.217273	0.554413	0.831279	0.777459	0.667808
CD48	P09326;P09326-2	CD48 antigen	0	0	0	0.12789	0.0103767	-0.117513	0.932961	0.988332	0.904815
CD53	P19397	Leukocyte surface antigen CD53	0	0	0	0.738917	1.14368	0.404767	0.845016	0.538901	0.878226
CD55	P08174-4;P08174;P08174-3;P08174-5;P08174-2;P08174-6;P08174-7	Complement decay-accelerating factor	0	0	0	-0.201983	0.292077	0.49406	0.915739	0.706571	0.705055
CD58	P19256-2;P19256-3;P19256	Lymphocyte function-associated antigen 3	0	0	0	1.23225	1.83069	0.59844	0.4646	0.249761	0.778803
CD59	P13987	CD59 glycoprotein	0	0	0	1.36251	1.96291	0.6004	0.163429	0.0645226	0.639932
CD63	P08962-3;P08962-2;P08962	CD63 antigen	0	0	0	0.3044	0.844737	0.540337	0.852667	0.343539	0.667808
CD68	P34810;P34810-2;P34810-3	Macrosialin	0	0	0	-0.171053	-0.368853	-0.1978	0.90484	0.513475	0.803742
CD69	Q07108	Early activation antigen CD69	0	0	0	2.70378	-0.762537	-3.46632	0.421583	0.770701	0.569825
CD72	P21854	B-cell differentiation antigen CD72	0	0	0	-3.34919	-2.92866	0.420537	0.130336	0.172766	0.871737
CD74	P04233;P04233-3	HLA class II histocompatibility antigen gamma chain	0	0	0	-1.68646	-1.17875	0.50771	0.193122	0.343539	0.765609
CD74	P04233-2	HLA class II histocompatibility antigen gamma chain	0	0	0	-2.77599	-0.79389	1.9821	0.169206	0.634664	0.610449
CD80	P33681-2;P33681;P33681-3	T-lymphocyte activation antigen CD80	1	1	0	5.37541	5.68238	0.306967	0.0245884	0.0277425	0.887853
CD82	P27701;P27701-2	CD82 antigen	0	1	0	1.95999	2.09954	0.139557	0.0501359	0.0435857	0.887853
CD83	Q01151	CD83 antigen	0	0	0	-2.26665	-2.85233	-0.58568	0.480976	0.33374	0.871737
CD84	Q9UIB8-3;Q9UIB8-2;Q9UIB8;Q9UIB8-7;Q9UIB8-5;Q9UIB8-4;Q9UIB8-6	SLAM family member 5	0	0	0	-1.29199	-0.844063	0.447927	0.151702	0.318588	0.707148
CD86	P42081-6;P42081-4;P42081-3;P42081;P42081-5	T-lymphocyte activation antigen CD86	0	1	0	-0.507177	-1.64249	-1.13532	0.488418	0.0487919	0.403472
CD9	P21926	CD9 antigen	1	0	0	-3.37084	-1.27826	2.09258	0.0349878	0.299766	0.403472
CD93	Q9NPY3;Q9UHG2	Complement component C1q receptor	0	0	0	0.390153	-0.33431	-0.724463	0.683938	0.590902	0.610449
CD97	P48960;P48960-3;P48960-2	CD97 antigen;CD97 antigen subunit alpha;CD97 antigen subunit beta	0	0	0	0.000423333	0.0549033	0.05448	0.999185	0.924436	0.947193
CDCP1	Q9H5V8;Q9H5V8-2;Q9H5V8-3	CUB domain-containing protein 1	0	0	0	1.22308	0.953713	-0.269363	0.137451	0.224086	0.787761
CDH6	P55285-2;P55285	Cadherin-6	0	0	0	-1.63985	0.809917	2.44977	0.688917	0.756327	0.62768
CEACAM1	P13688-2;P13688-8;P13688-10;P13688;P13688-3;P13688-4;P13688-11;P13688-9;P13688-6;P13688-5	Carcinoembryonic antigen-related cell adhesion molecule 1	0	0	0	-0.268017	-1.69446	-1.42644	0.938476	0.330684	0.616067
CEACAM3	P40198	Carcinoembryonic antigen-related cell adhesion molecule 3	0	0	0	0.68309	1.37727	0.694177	0.404593	0.0990677	0.613018
CEACAM4	O75871	Carcinoembryonic antigen-related cell adhesion molecule 4	0	0	0	0.203497	-0.453173	-0.65667	0.931327	0.637329	0.671961
CEACAM6	P40199;P13688-7	Carcinoembryonic antigen-related cell adhesion molecule 6	0	0	0	1.02419	0.6899	-0.334287	0.174024	0.343363	0.735121
CEACAM8	P31997	Carcinoembryonic antigen-related cell adhesion molecule 8	0	0	0	0.597827	-0.313023	-0.91085	0.690001	0.74576	0.618777
CECR1	Q9NZK5;Q9NZK5-2	Adenosine deaminase CECR1	0	0	0	-1.75748	-2.36808	-0.610597	0.164528	0.0766113	0.714883
CEMIP	Q8WUJ3;Q8WUJ3-2	Cell migration-inducing and hyaluronan-binding protein	0	0	0	6.544	3.94751	-2.59649	0.0579915	0.169756	0.613018
CEPT1	Q9Y6K0	Choline/ethanolaminephosphotransferase 1	0	0	0	2.03463	2.11178	0.0771467	0.225454	0.21229	0.975763
CERS2	Q96G23	Ceramide synthase 2	0	0	0	-0.24607	-0.602013	-0.355943	0.931327	0.600803	0.83538
CERS5	Q8N5B7;Q8N5B7-2	Ceramide synthase 5	0	0	0	-0.156053	-1.99396	-1.8379	0.9686	0.285713	0.611742
CERS6	Q6ZMG9;Q6ZMG9-2	Ceramide synthase 6	0	0	0	0.559617	-0.436093	-0.99571	0.590253	0.561951	0.569825
CES1	P23141;P23141-2;Q9UKY3;Q9UKY3-2	Liver carboxylesterase 1	0	0	0	-0.0527133	-1.09853	-1.04581	0.987253	0.539896	0.714883
CES1	P23141-3	Liver carboxylesterase 1	0	0	0	-0.0969667	-3.01356	-2.91659	0.986779	0.369471	0.616067
CES2	O00748;O00748-2	Cocaine esterase	0	0	0	-0.0559767	-0.919247	-0.86327	0.987253	0.69022	0.803742
CFB	P00751;P00751-2	Complement factor B;Complement factor B Ba fragment;Complement factor B Bb fragment	0	0	0	-0.95578	0.03305	0.98883	0.208638	0.966696	0.561273
CFH	P08603;P08603-2	Complement factor H	1	0	0	-2.12907	-0.836397	1.29267	0.0275351	0.23958	0.357249
CFHR1;CFHR5	Q03591;Q9BXR6	Complement factor H-related protein 1;Complement factor H-related protein 5	0	0	0	0.19664	1.04003	0.843393	0.930524	0.318588	0.618777
CFI	P05156	Complement factor I;Complement factor I heavy chain;Complement factor I light chain	0	0	0	-2.02935	1.0578	3.08715	0.40556	0.592198	0.561273
CFP	P27918	Properdin	0	0	0	-1.25079	-1.24596	0.00483	0.166671	0.164246	0.99407
CHPF2	Q9P2E5;Q9P2E5-2	Chondroitin sulfate glucuronyltransferase	0	0	0	0.301177	-0.562787	-0.863963	0.915739	0.606695	0.639932
CHST11	Q9NPF2-2;Q9NPF2	Carbohydrate sulfotransferase 11	0	0	0	0.24326	0.841087	0.597827	0.905059	0.355366	0.64582
CHST12	Q9NRB3	Carbohydrate sulfotransferase 12	0	0	0	0.60133	-0.41181	-1.01314	0.688139	0.666025	0.613018
CHST13	Q8NET6;Q8NET6-2	Carbohydrate sulfotransferase 13	0	0	0	-0.326267	-3.27706	-2.9508	0.949999	0.209848	0.569825
CHST14	Q8NCH0	Carbohydrate sulfotransferase 14	0	0	0	0.369623	-0.743743	-1.11337	0.90484	0.538901	0.618777
CHST15	Q7LFX5;Q7LFX5-2	Carbohydrate sulfotransferase 15	0	0	0	1.21364	-0.17551	-1.38915	0.10462	0.756327	0.337431
CHST2	Q9Y4C5-2;Q9Y4C5	Carbohydrate sulfotransferase 2	1	0	0	2.75609	0.215337	-2.54075	0.034335	0.791237	0.337431
CHST7	Q9NS84	Carbohydrate sulfotransferase 7	0	0	0	-0.702927	-1.0176	-0.314677	0.332902	0.164246	0.737295
CHSY1	Q86X52	Chondroitin sulfate synthase 1	0	0	0	0.61186	0.15891	-0.45295	0.551399	0.833527	0.715988
CLCN3	P51790-4;P51790-5;P51790;P51790-2	H(+)/Cl(-) exchange transporter 3	0	0	0	0.302737	0.101657	-0.20108	0.816477	0.889403	0.844858
CLCN6	P51797-6;P51797;P51797-5;P51797-4;P51797-2;P51797-3	Chloride transport protein 6	0	0	0	-0.487023	-0.360417	0.126607	0.453041	0.499879	0.865844
CLDND1	Q9NY35-2;Q9NY35;Q9NY35-3	Claudin domain-containing protein 1	0	0	0	0.128537	0.439067	0.31053	0.922186	0.427591	0.715988
CLEC10A	Q8IUN9;Q8IUN9-2;Q8IUN9-3	C-type lectin domain family 10 member A	0	0	0	-3.88866	-2.65105	1.23762	0.0667593	0.158504	0.637049
CLEC12A	Q5QGZ9-4;Q5QGZ9;Q5QGZ9-1;Q5QGZ9-5	C-type lectin domain family 12 member A	0	0	0	-0.977247	-1.22441	-0.247167	0.157204	0.0871961	0.778803
CLEC1B	Q9P126-2;Q9P126	C-type lectin domain family 1 member B	0	0	0	2.38272	2.69493	0.312207	0.0970903	0.06681	0.852796
CLEC2B	Q92478	C-type lectin domain family 2 member B	0	0	0	-0.06829	-0.1243	-0.05601	0.976313	0.928694	0.982518
CLEC4A	Q9UMR7-3;Q9UMR7;Q9UMR7-4;Q9UMR7-2	C-type lectin domain family 4 member A	0	0	0	0.330787	0.57683	0.246043	0.858495	0.513475	0.851697
CLEC4D	Q8WXI8	C-type lectin domain family 4 member D	0	0	0	1.89157	2.14336	0.25179	0.0849555	0.0616428	0.839211
CLEC4E	Q9ULY5	C-type lectin domain family 4 member E	0	0	0	1.57132	0.95516	-0.616157	0.169179	0.36476	0.680695
CLEC5A	Q9NY25	C-type lectin domain family 5 member A	0	0	0	0.91118	0.651407	-0.259773	0.223218	0.357906	0.787761
CLEC5A	Q9NY25-2	C-type lectin domain family 5 member A	0	0	0	1.90759	0.0390567	-1.86854	0.240103	0.9804	0.569825
CLEC6A	Q6EIG7-2;Q6EIG7	C-type lectin domain family 6 member A	0	0	0	1.16299	2.20217	1.03919	0.34375	0.0888576	0.613018
CLEC7A	Q9BXN2;Q9BXN2-5;Q9BXN2-2;Q9BXN2-4;Q9BXN2-6	C-type lectin domain family 7 member A	0	0	0	-1.16657	-0.31954	0.84703	0.169151	0.641887	0.610449
CLN3	Q13286-5;Q13286-2;Q13286-3;Q13286;Q13286-4;Q13286-7;Q13286-6	Battenin	0	0	0	0.553947	-2.40995	-2.9639	0.923316	0.357906	0.576679
CLN5	O75503	Ceroid-lipofuscinosis neuronal protein 5	0	0	0	-0.313813	0.187657	0.50147	0.786736	0.768516	0.639932
CLPTM1	O96005;O96005-4;O96005-3	Cleft lip and palate transmembrane protein 1	0	0	0	0.518727	-0.409847	-0.928573	0.844768	0.74576	0.65699
CLPTM1L	Q96KA5-2;Q96KA5	Cleft lip and palate transmembrane protein 1-like protein	0	0	0	0.659637	-0.377527	-1.03716	0.488661	0.611781	0.569825
CLU	P10909-4;P10909;P10909-5;P10909-2;P10909-3	Clusterin;Clusterin beta chain;Clusterin alpha chain	0	0	0	-0.92427	-0.483597	0.440673	0.216306	0.457855	0.667808
CNNM3	Q8NE01;Q8NE01-2;Q8NE01-3	Metal transporter CNNM3	0	0	0	-0.350213	0.125457	0.47567	0.72817	0.842661	0.644476
CNNM4	Q6P4Q7;Q6P4Q7-2;Q9H8M5-3;Q9H8M5-2;Q9H8M5	Metal transporter CNNM4	0	0	0	0.16668	0.304377	0.137697	0.913738	0.602486	0.871737
CNPY3	Q9BT09	Protein canopy homolog 3	0	0	0	-0.0968433	-0.89174	-0.794897	0.971591	0.545426	0.733455
COL7A1	Q02388-2;Q02388	Collagen alpha-1(VII) chain	0	0	0	2.67317	3.5405	0.867333	0.349502	0.209848	0.802811
COLEC12	Q5KU26	Collectin-12	1	0	0	-5.59531	-4.5575	1.03781	0.0295067	0.0508734	0.690525
COLGALT1	Q8NBJ5	Procollagen galactosyltransferase 1	0	0	0	-0.0446867	-0.599113	-0.554427	0.986779	0.662441	0.787761
CP	P00450;CON__ENSEMBL:ENSBTAP00000031900	Ceruloplasmin	0	0	0	-0.886287	-0.0197733	0.866513	0.20733	0.97801	0.569825
CPD	O75976;O75976-2	Carboxypeptidase D	0	0	0	0.42	-0.0171633	-0.437163	0.681002	0.980489	0.67885
CPM	P14384	Carboxypeptidase M	0	0	0	0.348497	0.601163	0.252667	0.674432	0.333895	0.765609
CPQ	Q9Y646	Carboxypeptidase Q	0	0	0	-0.599597	-0.726567	-0.12697	0.677156	0.447229	0.926407
CPVL	Q9H3G5	Probable serine carboxypeptidase CPVL	0	0	0	-0.364297	-0.816103	-0.451807	0.711122	0.263108	0.650264
CR1	P17927;Q2VPA4;Q2VPA4-3;Q2VPA4-2	Complement receptor type 1	0	0	0	-1.52009	-1.32451	0.195583	0.058151	0.0739984	0.80871
CREG1	O75629	Protein CREG1	0	0	0	0.162377	-1.39202	-1.5544	0.965787	0.378029	0.613018
CRELD1	Q96HD1	Cysteine-rich with EGF-like domain protein 1	0	0	0	-0.46185	-1.28853	-0.826683	0.923316	0.513475	0.782126
CRELD1	Q96HD1-2	Cysteine-rich with EGF-like domain protein 1	0	0	0	1.37454	1.67881	0.304267	0.0923935	0.0544422	0.752202
CRELD2	Q6UXH1-3;Q6UXH1-2;Q6UXH1-4;Q6UXH1;Q6UXH1-6;Q6UXH1-5	Cysteine-rich with EGF-like domain protein 2	0	0	0	-0.174803	-2.05063	-1.87583	0.971591	0.451844	0.66746
CRISPLD2	Q9H0B8;Q9H0B8-3;Q9H0B8-2	Cysteine-rich secretory protein LCCL domain-containing 2	0	0	0	-0.465503	-0.380907	0.0845967	0.881522	0.768516	0.971862
CRLF2	Q9HC73-3;Q9HC73	Cytokine receptor-like factor 2	0	0	0	4.87107	3.41071	-1.46036	0.058151	0.129631	0.637049
CRTAP	O75718	Cartilage-associated protein	0	0	0	-0.173287	-2.0679	-1.89461	0.9686	0.330684	0.613018
CSF1	P09603-3;P09603-2;P09603	Macrophage colony-stimulating factor 1;Processed macrophage colony-stimulating factor 1	0	0	0	-3.29566	-0.553287	2.74238	0.169206	0.772575	0.569825
CSF1R	P07333;P07333-2	Macrophage colony-stimulating factor 1 receptor	0	0	0	-0.994253	-0.23332	0.760933	0.224118	0.732543	0.613018
CSF2RA	P15509;P15509-7;P15509-2;P15509-8;P15509-3;P15509-5;P15509-4;P15509-6	Granulocyte-macrophage colony-stimulating factor receptor subunit alpha	0	0	0	-0.205307	0.41494	0.620247	0.856348	0.449486	0.611229
CSF2RB	P32927;P32927-2	Cytokine receptor common subunit beta	0	0	0	-0.0186033	0.9046	0.923203	0.987253	0.318588	0.610449
CSF3R	Q99062;Q99062-3;Q99062-2;Q99062-4	Granulocyte colony-stimulating factor receptor	0	0	0	-1.95758	-0.488903	1.46867	0.105603	0.600803	0.561273
CSGALNACT1	Q8TDX6;Q8TDX6-3;Q8TDX6-2	Chondroitin sulfate N-acetylgalactosaminyltransferase 1	0	0	0	2.62508	3.49548	0.870403	0.169179	0.0841291	0.730177
CSGALNACT2	Q8N6G5;Q8N6G5-2	Chondroitin sulfate N-acetylgalactosaminyltransferase 2	0	0	0	0.4336	0.0766833	-0.356917	0.669663	0.91998	0.735121
CST7	O76096	Cystatin-F	0	0	0	-1.16693	-1.71266	-0.545733	0.172305	0.0681431	0.639932
CTBS	Q01459	Di-N-acetylchitobiase	0	0	0	-0.52009	-1.36046	-0.840373	0.90484	0.438918	0.74636
CTNS	O60931;O60931-2	Cystinosin	0	0	0	-1.00207	-1.49486	-0.492793	0.374795	0.17588	0.735121
CTSA	P10619-2;P10619	Lysosomal protective protein;Lysosomal protective protein 32 kDa chain;Lysosomal protective protein 20 kDa chain	0	0	0	-0.50996	-0.73087	-0.22091	0.841987	0.559874	0.907435
CTSB	P07858	Cathepsin B;Cathepsin B light chain;Cathepsin B heavy chain	0	0	0	-0.375433	-0.342647	0.0327867	0.892118	0.752888	0.98475
CTSC	P53634;P53634-2;P53634-3	Dipeptidyl peptidase 1;Dipeptidyl peptidase 1 exclusion domain chain;Dipeptidyl peptidase 1 heavy chain;Dipeptidyl peptidase 1 light chain	0	0	0	-0.00715	-0.76666	-0.75951	0.993733	0.357906	0.613018
CTSD	P07339	Cathepsin D;Cathepsin D light chain;Cathepsin D heavy chain	0	0	0	-1.73343	-2.00356	-0.27013	0.346852	0.266647	0.907366
CTSG	P08311	Cathepsin G	0	0	0	-0.673493	-0.473863	0.19963	0.687415	0.6621	0.904815
CTSH	P09668	Pro-cathepsin H;Cathepsin H mini chain;Cathepsin H;Cathepsin H heavy chain;Cathepsin H light chain	0	0	0	-0.28524	-1.13053	-0.845287	0.942119	0.513475	0.74636
CTSL	P07711	Cathepsin L1;Cathepsin L1 heavy chain;Cathepsin L1 light chain	0	0	0	1.05671	-0.19956	-1.25627	0.420051	0.850862	0.610449
CTSS	P25774;P25774-2	Cathepsin S	0	0	0	-1.08343	-0.539903	0.543527	0.315338	0.552326	0.710792
CTSZ	Q9UBR2	Cathepsin Z	0	0	0	-0.57022	-0.97614	-0.40592	0.90484	0.600058	0.878499
CXCL16	Q9H2A7	C-X-C motif chemokine 16	0	0	0	0.78532	1.17564	0.390317	0.46441	0.242451	0.769845
CXCR2	P25025	C-X-C chemokine receptor type 2	0	0	0	-0.54059	-1.52989	-0.9893	0.63547	0.117049	0.569825
CXCR4	P61073;P61073-2	C-X-C chemokine receptor type 4	0	0	0	-4.18051	-0.844537	3.33597	0.421583	0.839343	0.637049
CYBB	P04839;Q9Y5S8-2;Q9Y5S8-3;Q9Y5S8	Cytochrome b-245 heavy chain	0	0	0	-0.0946	0.106263	0.200863	0.932961	0.821556	0.787761
DAG1	Q14118	Dystroglycan;Alpha-dystroglycan;Beta-dystroglycan	0	0	0	-2.01646	-1.03435	0.982107	0.058151	0.23958	0.569825
DCBLD1	Q8N8Z6-2;Q8N8Z6	Discoidin, CUB and LCCL domain-containing protein 1	0	0	0	2.68529	2.32811	-0.357187	0.30354	0.34514	0.913837
DDR1	Q08345-4;Q08345-2;Q08345-6;Q08345;Q08345-5	Epithelial discoidin domain-containing receptor 1	0	0	0	0.95772	0.0451667	-0.912553	0.288423	0.95847	0.610449
DIRC2	Q96SL1-2;Q96SL1	Disrupted in renal carcinoma protein 2	0	0	0	-0.298343	-0.242947	0.0553967	0.726686	0.647091	0.947257
DNAH14	Q0VDD8-4;Q0VDD8	Dynein heavy chain 14, axonemal	0	0	0	0.0536467	3.82113	3.76748	0.9889	0.34514	0.613018
DNAJB11	Q9UBS4	DnaJ homolog subfamily B member 11	0	0	0	-0.0884067	-0.792287	-0.70388	0.976313	0.638217	0.787761
DNAJC10	Q8IXB1;Q8IXB1-2;Q8IXB1-3	DnaJ homolog subfamily C member 10	0	0	0	-0.497797	-1.36193	-0.86413	0.900395	0.408343	0.728484
DNASE1L1	P49184	Deoxyribonuclease-1-like 1	0	0	0	-0.109837	-0.479913	-0.370077	0.931327	0.395486	0.65699
DNASE2	O00115-2;O00115	Deoxyribonuclease-2-alpha	0	0	0	1.07073	-0.72071	-1.79144	0.51876	0.572749	0.569825
DNER	Q8NFT8	Delta and Notch-like epidermal growth factor-related receptor	1	0	0	5.3099	2.39206	-2.91783	0.0122612	0.105244	0.337431
DPEP2	Q9H4A9;Q9H4A9-2;Q9H4B8	Dipeptidase 2	1	1	0	-5.65234	-3.30253	2.3498	0.00617209	0.0325176	0.337431
DPP4	P27487	Dipeptidyl peptidase 4;Dipeptidyl peptidase 4 membrane form;Dipeptidyl peptidase 4 soluble form	0	0	0	0.889553	0.680663	-0.20889	0.20733	0.318588	0.805671
DPP7	Q9UHL4	Dipeptidyl peptidase 2	0	0	0	-0.300253	-1.38236	-1.0821	0.915739	0.290504	0.613018
DSC1	Q08554-2;Q08554	Desmocollin-1	0	0	0	-0.58225	0.84225	1.4245	0.929049	0.74087	0.728798
DSC2	Q02487;Q02487-2	Desmocollin-2	0	1	0	1.54514	1.67576	0.130617	0.058151	0.047393	0.871737
DSC3	Q14574-2;Q14574	Desmocollin-3	0	0	0	-0.29274	1.77149	2.06423	0.965787	0.496663	0.637049
DSE	Q9UL01	Dermatan-sulfate epimerase	0	0	0	1.42311	0.666307	-0.756803	0.0666422	0.299766	0.569825
DSG1	Q02413;Q02413-2	Desmoglein-1	0	0	0	-0.46526	1.11721	1.58247	0.932961	0.63418	0.677367
ECE1	P42892-4;P42892-3;P42892;P42892-2	Endothelin-converting enzyme 1	0	0	0	1.05036	-0.316083	-1.36645	0.375934	0.742084	0.569825
EDEM1	Q92611;Q92611-2	ER degradation-enhancing alpha-mannosidase-like protein 1	0	0	0	-0.14189	-1.55532	-1.41343	0.9686	0.388254	0.637041
EDEM2	Q9BV94-2;Q9BV94	ER degradation-enhancing alpha-mannosidase-like protein 2	0	0	0	0.171093	-1.34565	-1.51674	0.952913	0.34514	0.610449
EDEM3	Q9BZQ6-2;Q9BZQ6	ER degradation-enhancing alpha-mannosidase-like protein 3	0	0	0	0.281737	-1.1085	-1.39023	0.932961	0.441422	0.613018
EFNA5	P52803	Ephrin-A5	0	0	0	0.528783	1.63565	1.10686	0.793494	0.221821	0.613018
EFNB1	P98172	Ephrin-B1	0	0	0	-0.3018	-0.0930733	0.208727	0.864378	0.91998	0.859466
EIF2AK3	Q9NZJ5	Eukaryotic translation initiation factor 2-alpha kinase 3	0	0	0	-0.600907	-3.13781	-2.5369	0.786736	0.0645226	0.391503
ELANE	P08246	Neutrophil elastase	0	0	0	-0.870017	-1.16158	-0.291563	0.683525	0.420437	0.882486
EMB	Q6PCB8	Embigin	0	0	0	1.43286	0.5984	-0.83446	0.71274	0.79831	0.813755
EMB	Q6PCB8-2	Embigin	0	0	0	0.15904	0.49398	0.33494	0.915739	0.440149	0.735121
EMC1	Q8N766-2;Q8N766;Q8N766-4	ER membrane protein complex subunit 1	0	0	0	-0.20045	-1.61819	-1.41774	0.957819	0.351354	0.62768
EMC1	Q8N766-3	ER membrane protein complex subunit 1	0	0	0	-0.585	-1.1625	-0.577503	0.792007	0.392649	0.768633
EMC10	Q5UCC4-2;Q5UCC4	ER membrane protein complex subunit 10	0	0	0	-0.293977	-2.24822	-1.95424	0.9686	0.437389	0.667808
EMILIN2	Q9BXX0	EMILIN-2	0	0	0	-0.640017	-1.01222	-0.372203	0.373932	0.158445	0.693468
EMP1	P54849-2;P54849	Epithelial membrane protein 1	0	0	0	0.815117	1.18318	0.36806	0.711122	0.417565	0.859466
EMP3	P54852	Epithelial membrane protein 3	0	0	0	-0.13686	-0.102927	0.0339333	0.915739	0.850862	0.971862
EMR1	Q14246-2;Q14246-3;Q14246;Q14246-5	EGF-like module-containing mucin-like hormone receptor-like 1	0	0	0	2.08566	1.42124	-0.664423	0.0805078	0.182536	0.644476
EMR1	Q14246-4	EGF-like module-containing mucin-like hormone receptor-like 1	0	0	0	4.31502	2.27085	-2.04417	0.169151	0.408343	0.637049
EMR2	Q9UHX3;Q9UHX3-6;Q9UHX3-3;Q9UHX3-2;Q9UHX3-4;Q9UHX3-5	EGF-like module-containing mucin-like hormone receptor-like 2	0	0	0	1.96119	1.73887	-0.222327	0.058151	0.0694117	0.838146
EMR3	Q9BY15-2;Q9BY15	EGF-like module-containing mucin-like hormone receptor-like 3;EGF-like module-containing mucin-like hormone receptor-like 3 subunit alpha;EGF-like module-containing mucin-like hormone receptor-like 3 subunit beta	0	0	0	1.05872	1.49099	0.432267	0.494587	0.29738	0.805671
ENG	P17813;P17813-2	Endoglin	0	0	0	0.550157	0.517637	-0.03252	0.416904	0.386914	0.972206
ENPP4	Q9Y6X5	Bis(5-adenosyl)-triphosphatase ENPP4	0	0	0	0.160267	-0.0454333	-0.2057	0.915739	0.949986	0.823868
ENTPD1	P49961;P49961-2;P49961-6;P49961-5;P49961-4;P49961-3	Ectonucleoside triphosphate diphosphohydrolase 1	0	0	0	-0.323043	-0.130817	0.192227	0.686339	0.789491	0.798245
ENTPD4	Q9Y227-2;Q9Y227	Ectonucleoside triphosphate diphosphohydrolase 4	0	0	0	1.76162	0.18428	-1.57734	0.407807	0.924436	0.625604
ENTPD5	O75356;REV__Q8N2N9-4;REV__Q5VUR7;REV__Q5TYW2;REV__Q5SQ80;REV__Q5CZ79;REV__Q4UJ75	Ectonucleoside triphosphate diphosphohydrolase 5	0	0	0	-0.00692	-0.805577	-0.798657	0.998079	0.619298	0.749034
ENTPD6	O75354-2;O75354-3;O75354	Ectonucleoside triphosphate diphosphohydrolase 6	0	0	0	0.6667	-0.298	-0.9647	0.410621	0.643477	0.569825
ENTPD7	Q9NQZ7	Ectonucleoside triphosphate diphosphohydrolase 7	0	0	0	2.91328	-0.192837	-3.10612	0.0805078	0.884011	0.337431
EOGT	Q5NDL2;Q5NDL2-3;Q5NDL2-2	EGF domain-specific O-linked N-acetylglucosamine transferase	0	0	0	-0.0671833	-1.5396	-1.47242	0.987253	0.552326	0.722685
EPDR1	Q9UM22;Q9UM22-3;Q9UM22-2	Mammalian ependymin-related protein 1	0	0	0	-0.69141	-0.661637	0.0297733	0.660235	0.527115	0.98475
EPHB2	P29323-2;P29323-3;P29323;Q15375-2;Q15375-4;Q15375	Ephrin type-B receptor 2	0	0	0	-1.48489	-0.48289	1.002	0.102087	0.504645	0.569825
EPX	P11678	Eosinophil peroxidase;Eosinophil peroxidase light chain;Eosinophil peroxidase heavy chain	0	0	0	1.08061	0.294233	-0.786373	0.224318	0.690102	0.613018
ERAP1	Q9NZ08;Q9NZ08-2	Endoplasmic reticulum aminopeptidase 1	0	0	0	-0.265063	-1.52209	-1.25703	0.951016	0.432023	0.67308
ERAP2	Q6P179;Q6P179-3;Q6P179-2;Q6P179-4	Endoplasmic reticulum aminopeptidase 2	0	0	0	0.273463	-1.11104	-1.3845	0.941541	0.504645	0.637041
EREG	O14944	Proepiregulin;Epiregulin	0	0	0	3.1627	3.7816	0.618897	0.13617	0.0846652	0.803742
ERGIC1	Q969X5-2;Q969X5	Endoplasmic reticulum-Golgi intermediate compartment protein 1	0	0	0	1.67181	0.43269	-1.23912	0.294247	0.742084	0.618777
ERGIC3	Q9Y282;Q9Y282-3;Q9Y282-2	Endoplasmic reticulum-Golgi intermediate compartment protein 3	0	0	0	-0.11568	-0.331473	-0.215793	0.959359	0.709328	0.871737
ERLEC1	Q96DZ1;Q96DZ1-3;Q96DZ1-2	Endoplasmic reticulum lectin 1	0	0	0	0.232197	0.09861	-0.133587	0.935633	0.946154	0.946415
ERLIN1	O75477	Erlin-1	0	0	0	-0.39466	-1.23065	-0.83599	0.915739	0.424973	0.725056
ERLIN2	O94905;O94905-2;O94905-3	Erlin-2	0	0	0	-0.55769	-0.980437	-0.422747	0.892118	0.554903	0.859466
ERMP1	Q7Z2K6;Q7Z2K6-2	Endoplasmic reticulum metallopeptidase 1	0	0	0	-0.55232	-0.950227	-0.397907	0.766593	0.413061	0.803742
ERN1	O75460	Serine/threonine-protein kinase/endoribonuclease IRE1;Serine/threonine-protein kinase;Endoribonuclease	0	0	0	0.42414	-1.78197	-2.20611	0.950868	0.552326	0.644476
ERO1L	Q96HE7	ERO1-like protein alpha	0	0	0	-0.130147	-0.649573	-0.519427	0.9686	0.662441	0.80871
ERO1LB	Q86YB8	ERO1-like protein beta	0	0	0	0.217353	-0.91737	-1.13472	0.935633	0.447229	0.614541
ESAM	Q96AP7	Endothelial cell-selective adhesion molecule	0	0	0	-1.15885	-3.3428	-2.18394	0.711122	0.162507	0.613018
EVI2A	P22794;P22794-2	Protein EVI2A	0	0	0	-0.691203	-0.406013	0.28519	0.421258	0.55845	0.787761
EVI2B	P34910;P34910-2	Protein EVI2B	0	0	0	-0.318293	0.305497	0.62379	0.759646	0.622991	0.613018
EXT1	Q16394	Exostosin-1	0	0	0	0.519143	0.21706	-0.302083	0.681002	0.779062	0.798245
EXT2	Q93063;Q93063-2;Q93063-3	Exostosin-2	0	0	0	-0.258677	-1.37381	-1.11513	0.935633	0.369266	0.637049
EXTL2	Q9UBQ6	Exostosin-like 2;Processed exostosin-like 2	0	0	0	-0.837917	-2.12291	-1.28499	0.686061	0.182536	0.616067
EXTL3	O43909	Exostosin-like 3	0	0	0	0.964203	0.41614	-0.548063	0.404593	0.648133	0.714883
F11R	Q9Y624;Q9Y624-2	Junctional adhesion molecule A	0	0	0	-0.338853	0.479923	0.818777	0.814332	0.536055	0.613018
F13A1	P00488	Coagulation factor XIII A chain	0	0	0	0.11512	0.60803	0.49291	0.9686	0.66383	0.807127
F2	P00734	Prothrombin;Activation peptide fragment 1;Activation peptide fragment 2;Thrombin light chain;Thrombin heavy chain	0	0	0	-1.71692	-0.461827	1.25509	0.114858	0.592198	0.569825
F3	P13726-2;P13726	Tissue factor	0	0	0	3.50452	3.61279	0.108263	0.216306	0.20825	0.982518
F5	P12259	Coagulation factor V;Coagulation factor V heavy chain;Coagulation factor V light chain	0	0	0	-1.52203	-2.67913	-1.1571	0.233335	0.0645226	0.613018
FAM174A	Q8TBP5	Membrane protein FAM174A	0	0	0	-1.38667	-1.62394	-0.23727	0.711122	0.504645	0.948797
FAM198B	Q6UWH4;Q6UWH4-2;Q6UWH4-3	Protein FAM198B	0	0	0	-0.282837	-0.897	-0.614163	0.915739	0.439987	0.733152
FAM20A	Q96MK3	Protein FAM20A	1	0	0	6.50171	5.37888	-1.12284	0.0327123	0.0538765	0.723968
FAM20B	O75063	Glycosaminoglycan xylosylkinase	0	0	0	0.00831333	-0.278087	-0.2864	0.990894	0.662441	0.777808
FAM20C	Q8IXL6;Q8IXL6-2	Extracellular serine/threonine protein kinase FAM20C	0	0	0	1.56162	1.4693	-0.0923267	0.0666422	0.0683754	0.919154
FAS	P25445-6;P25445;P25445-7;P25445-5;P25445-4	Tumor necrosis factor receptor superfamily member 6	0	0	0	0.09838	0.417533	0.319153	0.938476	0.472772	0.725056
FCAR	P24071-10;P24071;P24071-11;P24071-2;P24071-6;P24071-8;P24071-9;P24071-3;P24071-7	Immunoglobulin alpha Fc receptor	0	0	0	0.74919	1.02962	0.280427	0.346852	0.191245	0.786843
FCAR	P24071-5;P24071-4	Immunoglobulin alpha Fc receptor	0	0	0	-0.08408	-0.135607	-0.0515267	0.974569	0.928694	0.98475
FCER1A	P12319	High affinity immunoglobulin epsilon receptor subunit alpha	0	0	0	1.15488	0.486527	-0.668353	0.654462	0.768516	0.789855
FCGR1A	P12314;P12314-2;Q92637-2;Q92637;A6NKC4;Q92637-3	High affinity immunoglobulin gamma Fc receptor I	0	0	0	0.186267	0.0602567	-0.12601	0.900395	0.924436	0.878499
FCGR2A	P12318-2;P12318	Low affinity immunoglobulin gamma Fc region receptor II-a	0	0	0	0.472343	0.77041	0.298067	0.521562	0.248513	0.736168
FCGR2B	P31994-3;P31994	Low affinity immunoglobulin gamma Fc region receptor II-b	0	0	0	-1.7248	-0.791297	0.933503	0.11793	0.401554	0.613018
FCGR2B	P31994-2	Low affinity immunoglobulin gamma Fc region receptor II-b	0	0	0	-1.97866	-0.02132	1.95734	0.224118	0.988332	0.569825
FCGR2C	P31995;P31995-4;P31995-3;P31995-2	Low affinity immunoglobulin gamma Fc region receptor II-c	0	0	0	-1.06692	0.04367	1.11059	0.687415	0.980666	0.686353
FCGR3A	P08637;O75015	Low affinity immunoglobulin gamma Fc region receptor III-A	0	0	0	0.224293	2.19203	1.96774	0.913738	0.0508734	0.337431
FCGRT	P55899	IgG receptor FcRn large subunit p51	0	0	0	-0.558157	-0.30282	0.255337	0.63547	0.695899	0.826329
FCN1	O00602	Ficolin-1	0	0	0	-2.34699	-2.50877	-0.161777	0.0923935	0.0739984	0.919154
FCN2	Q15485-2;Q15485	Ficolin-2	0	0	0	-1.75633	-0.98636	0.769967	0.453041	0.597746	0.787761
FCRLB	Q6BAA4;Q6BAA4-3;Q6BAA4-2;Q6BAA4-5;Q6BAA4-4	Fc receptor-like B	0	0	0	3.00854	1.12554	-1.883	0.125655	0.487112	0.610449
FFAR2	O15552	Free fatty acid receptor 2	0	0	0	0.81432	0.985817	0.171497	0.239177	0.169756	0.847745
FFAR3	O14843	Free fatty acid receptor 3	0	0	0	0.423927	-0.117693	-0.54162	0.744175	0.890143	0.676314
FGA	P02671-2;P02671	Fibrinogen alpha chain;Fibrinopeptide A;Fibrinogen alpha chain	0	0	0	-1.3934	-1.19207	0.201333	0.651902	0.559874	0.950717
FGB	P02675	Fibrinogen beta chain;Fibrinopeptide B;Fibrinogen beta chain	1	1	0	-2.20308	-3.6134	-1.41032	0.0205423	0.0103633	0.337431
FGG	P02679-2;P02679	Fibrinogen gamma chain	1	1	0	-1.88228	-2.43322	-0.550937	0.0323722	0.0172446	0.613018
FGL2	Q14314	Fibroleukin	1	1	0	-2.49738	-2.7921	-0.294723	0.0122612	0.0136889	0.735121
FKBP7	Q9Y680-3;Q9Y680-2;Q9Y680	Peptidyl-prolyl cis-trans isomerase FKBP7	0	0	0	-0.707813	-1.89814	-1.19033	0.903776	0.424012	0.735121
FKBP9	O95302;O95302-3;O95302-2	Peptidyl-prolyl cis-trans isomerase FKBP9	0	0	0	1.28205	-1.18433	-2.46638	0.613697	0.514364	0.569825
FKRP	Q9H9S5	Fukutin-related protein	0	0	0	0.364683	-0.59638	-0.961063	0.841987	0.513475	0.613018
FLRT2	O43155	Leucine-rich repeat transmembrane protein FLRT2	0	0	0	-0.979927	-0.59099	0.388937	0.540167	0.622991	0.826329
FLT1	P17948-2;P17948-3;P17948;P17948-4	Vascular endothelial growth factor receptor 1	0	0	0	2.26071	0.483043	-1.77767	0.10141	0.645881	0.508095
FLVCR1	Q9Y5Y0;Q9Y5Y0-2	Feline leukemia virus subgroup C receptor-related protein 1	0	0	0	0.235897	0.17667	-0.0592267	0.915739	0.84012	0.97094
FN1	P02751;P02751-15;P02751-11;P02751-6;P02751-5;P02751-4;P02751-16;P02751-2	Fibronectin;Anastellin;Ugl-Y1;Ugl-Y2;Ugl-Y3	1	0	0	-2.07735	-1.51687	0.560483	0.041108	0.0827593	0.637049
FN1	P02751-3;P02751-17;P02751-7	Fibronectin;Anastellin;Ugl-Y1;Ugl-Y2;Ugl-Y3	0	0	0	-1.74006	-2.9789	-1.23884	0.472534	0.193513	0.688333
FN1	P02751-8	Fibronectin;Anastellin;Ugl-Y1;Ugl-Y2;Ugl-Y3	0	0	0	-2.6301	-2.27603	0.35407	0.460454	0.438918	0.934934
FOLR2	P14207	Folate receptor beta	0	0	0	-0.184737	-0.779673	-0.594937	0.90484	0.278251	0.613018
FOLR3	P41439;P41439-2	Folate receptor gamma	0	0	0	-2.12208	-1.90518	0.2169	0.460454	0.425638	0.953181
FOXRED2	Q8IWF2	FAD-dependent oxidoreductase domain-containing protein 2	1	0	0	-4.56891	-1.97531	2.5936	0.0153218	0.135385	0.337431
FPR1	P21462	fMet-Leu-Phe receptor	0	0	0	1.12745	0.654213	-0.47324	0.460454	0.592198	0.789855
FPR2	P25090	N-formyl peptide receptor 2	0	0	0	1.45241	1.52989	0.0774867	0.073896	0.0616428	0.931173
FPR3	P25089	N-formyl peptide receptor 3	0	0	0	-1.13524	-1.54677	-0.411533	0.344551	0.191245	0.787761
FRRS1	Q6ZNA5;Q6ZNA5-2	Ferric-chelate reductase 1	0	0	0	-1.07156	-1.33255	-0.260993	0.224118	0.147493	0.807127
FUCA1	P04066	Tissue alpha-L-fucosidase	0	1	0	-2.08872	-2.60285	-0.514137	0.0667593	0.0435857	0.705055
FUCA2	Q9BTY2;Q9BTY2-2	Plasma alpha-L-fucosidase	0	0	0	-0.39641	-1.24538	-0.848973	0.70161	0.129631	0.569825
FURIN	P09958	Furin	0	0	0	0.544387	-0.220707	-0.765093	0.590253	0.758512	0.613018
FUT11	Q495W5;Q495W5-2	Alpha-(1,3)-fucosyltransferase 11	0	0	0	-0.333867	-1.62992	-1.29605	0.915739	0.29738	0.613018
FUT4	P22083	Alpha-(1,3)-fucosyltransferase 4	0	0	0	0.26077	-1.12181	-1.38258	0.951016	0.548857	0.644476
FZD1	Q9UP38	Frizzled-1	0	0	0	-1.49317	-1.00998	0.483187	0.327836	0.440149	0.79466
FZD2	Q14332	Frizzled-2	0	0	0	-1.42169	-0.848993	0.572693	0.185754	0.386914	0.689884
GAA	P10253	Lysosomal alpha-glucosidase;76 kDa lysosomal alpha-glucosidase;70 kDa lysosomal alpha-glucosidase	0	0	0	-0.496917	-0.566027	-0.06911	0.818756	0.617175	0.971862
GABRA1	P14867	Gamma-aminobutyric acid receptor subunit alpha-1	0	0	0	0.356233	2.58333	2.2271	0.930524	0.184635	0.569825
GALC	P54803;P54803-4;P54803-5;P54803-3	Galactocerebrosidase	0	0	0	0.148587	-0.7545	-0.903087	0.949999	0.457893	0.629361
GALNS	P34059	N-acetylgalactosamine-6-sulfatase	0	0	0	-0.852923	-1.65563	-0.80271	0.72817	0.34514	0.742629
GALNT1	Q10472;Q8IUC8;Q8IUC8-2;Q8IUC8-3;Q10472-2	Polypeptide N-acetylgalactosaminyltransferase 1;Polypeptide N-acetylgalactosaminyltransferase 1 soluble form	0	0	0	0.256993	-0.425593	-0.682587	0.915739	0.669105	0.67885
GALNT10	Q86SR1;Q86SR1-3;Q86SR1-2;Q86SR1-4;Q49A17-2;Q49A17	Polypeptide N-acetylgalactosaminyltransferase 10	0	0	0	0.0922967	-1.47417	-1.56646	0.965787	0.155399	0.467155
GALNT3	Q14435;Q14435-2	Polypeptide N-acetylgalactosaminyltransferase 3	0	0	0	-0.308333	-1.08763	-0.7793	0.828647	0.209848	0.613018
GALNT4	Q8N4A0;Q8N4A0-2	Polypeptide N-acetylgalactosaminyltransferase 4	0	0	0	0.364117	-0.907317	-1.27143	0.915739	0.514494	0.621604
GALNT6	Q8NCL4	Polypeptide N-acetylgalactosaminyltransferase 6	0	0	0	0.8041	-0.0837933	-0.887893	0.198331	0.876592	0.508095
GANAB	Q14697	Neutral alpha-glucosidase AB	0	0	0	-2.06732	2.74098	4.8083	0.711122	0.447229	0.569825
GANAB	Q14697-2	Neutral alpha-glucosidase AB	0	0	0	-0.394197	-1.04813	-0.653937	0.915739	0.513475	0.787761
GBA	P04062-2;P04062;P04062-4;P04062-5;P04062-3	Glucosylceramidase	0	0	0	0.42439	0.95236	0.52797	0.601455	0.173987	0.633849
GCNT1	Q02742	Beta-1,3-galactosyl-O-glycosyl-glycoprotein beta-1,6-N-acetylglucosaminyltransferase	0	0	0	1.52218	-0.00719667	-1.52937	0.73327	0.998235	0.735121
GDE1	Q9NZC3	Glycerophosphodiester phosphodiesterase 1	0	0	0	-0.600553	-1.86744	-1.26689	0.913738	0.408501	0.714883
GGCX	P38435;P38435-2	Vitamin K-dependent gamma-carboxylase	0	0	0	0.27382	-1.94256	-2.21638	0.9686	0.487485	0.637049
GGH	Q92820	Gamma-glutamyl hydrolase	0	0	0	0.10412	-0.640433	-0.744553	0.9686	0.567852	0.67885
GGT1;GGT2;GGT3P	P19440;P36268-2;A6NGU5;P36268;P36268-3;P19440-2;P19440-3;Q14390;B5MD39;Q9BX51	Gamma-glutamyltranspeptidase 1;Gamma-glutamyltranspeptidase 1 heavy chain;Gamma-glutamyltranspeptidase 1 light chain;Inactive gamma-glutamyltranspeptidase 2;Putative gamma-glutamyltranspeptidase 3;Putative gamma-glutamyltranspeptidase 3 heavy chain;Putative gamma-glutamyltranspeptidase 3 light chain	0	0	0	-0.11656	0.34259	0.45915	0.943365	0.626266	0.686205
GGT5	P36269;P36269-3;P36269-2	Gamma-glutamyltransferase 5;Gamma-glutamyltransferase 5 heavy chain;Gamma-glutamyltransferase 5 light chain	1	1	0	5.68439	4.25531	-1.42908	0.0167259	0.0441729	0.613018
GGT7	Q9UJ14;Q9UJ14-5;Q9UJ14-4	Gamma-glutamyltransferase 7;Gamma-glutamyltransferase 7 heavy chain;Gamma-glutamyltransferase 7 light chain	0	0	0	-0.619747	-1.93284	-1.31309	0.900395	0.369278	0.674876
GHDC	Q8N2G8-2;Q8N2G8-3;Q8N2G8	GH3 domain-containing protein	0	0	0	-0.01489	-0.108183	-0.0932933	0.987253	0.863953	0.919392
GINM1	Q9NU53	Glycoprotein integral membrane protein 1	0	0	0	0.319193	-0.0866467	-0.40584	0.938476	0.967729	0.871737
GLA	P06280	Alpha-galactosidase A	0	0	0	-0.332573	-0.564587	-0.232013	0.757241	0.411517	0.805671
GLB1	P16278-3;P16278;P16278-2	Beta-galactosidase	0	0	0	-0.206493	-0.0785367	0.127957	0.849164	0.887875	0.865844
GLB1L	Q6UWU2;Q6UWU2-2	Beta-galactosidase-1-like protein	0	0	0	-0.0497067	-0.798043	-0.748337	0.981382	0.51848	0.707148
GLCE	O94923	D-glucuronyl C5-epimerase	0	0	0	0.502993	-0.97464	-1.47763	0.72817	0.346724	0.54403
GLG1	Q92896;Q92896-2;Q92896-3	Golgi apparatus protein 1	0	0	0	0.219363	0.0459633	-0.1734	0.814332	0.932561	0.807127
GLMP	Q8WWB7	Glycosylated lysosomal membrane protein	0	0	0	-0.544023	-0.44978	0.0942433	0.389705	0.409087	0.904815
GLMP	Q8WWB7-2	Glycosylated lysosomal membrane protein	0	0	0	-0.306097	3.18694	3.49304	0.9686	0.34514	0.611229
GLT8D1	Q68CQ7;Q68CQ7-2	Glycosyltransferase 8 domain-containing protein 1	0	0	0	0.100217	-0.594207	-0.694423	0.9686	0.623429	0.725056
GM2A	P17900	Ganglioside GM2 activator;Ganglioside GM2 activator isoform short	0	0	0	-0.56414	-3.37033	-2.80619	0.915739	0.175701	0.569825
GNPTAB	Q3T906;Q3T906-2	N-acetylglucosamine-1-phosphotransferase subunits alpha/beta;N-acetylglucosamine-1-phosphotransferase subunit alpha;N-acetylglucosamine-1-phosphotransferase subunit beta	0	0	0	0.399897	0.0646567	-0.33524	0.68715	0.928414	0.739596
GNPTG	Q9UJJ9	N-acetylglucosamine-1-phosphotransferase subunit gamma	0	0	0	-0.333953	-0.717677	-0.383723	0.773862	0.346724	0.725587
GNS	P15586;P15586-2	N-acetylglucosamine-6-sulfatase	0	0	0	-0.16988	-0.27139	-0.10151	0.938476	0.770701	0.947193
GOLIM4	O00461	Golgi integral membrane protein 4	0	0	0	0.506793	-0.186297	-0.69309	0.674432	0.801635	0.634571
GOLM1	Q8NBJ4-2;Q8NBJ4	Golgi membrane protein 1	0	0	0	-0.554063	-0.665443	-0.11138	0.913738	0.727343	0.97296
GP1BA	P07359	Platelet glycoprotein Ib alpha chain;Glycocalicin	0	0	0	-2.27793	-3.07789	-0.79996	0.116207	0.0544422	0.667808
GP1BB	P13224;P13224-2	Platelet glycoprotein Ib beta chain	0	0	0	-1.23886	-2.07674	-0.837877	0.169206	0.052325	0.613018
GP6	Q9HCN6-2;Q9HCN6;Q9HCN6-3	Platelet glycoprotein VI	0	0	0	-1.4174	-1.56255	-0.145147	0.607246	0.440223	0.96573
GP9	P14770	Platelet glycoprotein IX	0	0	0	-1.45445	-1.92019	-0.465737	0.115327	0.0575346	0.690947
GPA33	Q99795	Cell surface A33 antigen	0	0	0	0.736443	0.881423	0.14498	0.711172	0.49755	0.94362
GPAA1	O43292;O43292-2	Glycosylphosphatidylinositol anchor attachment 1 protein	0	0	0	-0.330097	-0.870743	-0.540647	0.932961	0.606695	0.826329
GPBAR1	Q8TDU6	G-protein coupled bile acid receptor 1	0	0	0	0.23123	-0.639737	-0.870967	0.915739	0.479952	0.613018
GPNMB	Q14956	Transmembrane glycoprotein NMB	1	1	0	-3.39601	-3.14233	0.253677	0.0122612	0.0172446	0.807127
GPNMB	Q14956-2	Transmembrane glycoprotein NMB	1	1	0	-3.2168	-2.19477	1.02203	0.00617209	0.0167899	0.357249
GPR107	Q5VW38-2;Q5VW38;Q5VW38-3	Protein GPR107	0	0	0	0.22105	0.583587	0.362537	0.867065	0.378029	0.711046
GPR108	Q9NPR9	Protein GPR108	0	0	0	0.354977	0.96973	0.614753	0.747853	0.229644	0.634571
GPR132	Q9UNW8-3;Q9UNW8;Q9UNW8-2	Probable G-protein coupled receptor 132	0	0	0	0.782253	0.719473	-0.06278	0.528859	0.466507	0.971403
GPR137B	O60478	Integral membrane protein GPR137B	0	0	0	1.31914	1.61697	0.297833	0.151702	0.0888576	0.787761
GPR141	Q7Z602	Probable G-protein coupled receptor 141	0	0	0	-0.329703	-0.331217	-0.00151333	0.790788	0.632674	0.997571
GPR180	Q86V85	Integral membrane protein GPR180	0	0	0	-0.0421033	-0.703477	-0.661373	0.977344	0.438862	0.639932
GPR35	Q9HC97;Q9HC97-2	G-protein coupled receptor 35	0	0	0	0.440187	1.0722	0.632013	0.637862	0.164246	0.613018
GPR65	Q8IYL9	Psychosine receptor	0	0	0	-0.211683	-0.75215	-0.540467	0.891948	0.29738	0.637041
GPR68	Q15743	Ovarian cancer G-protein coupled receptor 1	1	1	0	3.17788	3.76311	0.585223	0.0225186	0.0167899	0.667808
GPR84	Q9NQS5	G-protein coupled receptor 84	0	1	0	2.04954	2.84516	0.795617	0.0642698	0.0325176	0.613018
GPR89A;GPR89B	B7ZAQ6-2;B7ZAQ6-3;P0CG08;B7ZAQ6	Golgi pH regulator A;Golgi pH regulator B	0	0	0	-0.09833	0.190773	0.289103	0.952913	0.783508	0.789855
GPR97	Q86Y34	Probable G-protein coupled receptor 97	0	0	0	1.64966	0.308893	-1.34077	0.164162	0.74576	0.569825
GRN	P28799;P28799-2	Granulins;Acrogranin;Paragranulin;Granulin-1;Granulin-2;Granulin-3;Granulin-4;Granulin-5;Granulin-6;Granulin-7	0	0	0	-0.378453	-1.62129	-1.24284	0.860967	0.17588	0.586769
GUSB	P08236;P08236-2;P08236-3	Beta-glucuronidase	0	0	0	-0.69299	-1.57187	-0.87888	0.767257	0.330684	0.693468
GXYLT1	Q4G148-2;Q4G148	Glucoside xylosyltransferase 1	0	0	0	0.434803	-1.12006	-1.55487	0.929049	0.560591	0.637049
GYG1	P46976-2;P46976;P46976-3	Glycogenin-1	0	0	0	-0.894143	-0.244047	0.650097	0.572256	0.83081	0.728798
GYPC	P04921-2;P04921-3;P04921	Glycophorin-C	0	0	0	-0.694357	-0.649137	0.04522	0.407175	0.378029	0.970934
H6PD	O95479	GDH/6PGL endoplasmic bifunctional protein;Glucose 1-dehydrogenase;6-phosphogluconolactonase	0	0	0	-0.256797	-0.594193	-0.337397	0.938476	0.677603	0.871737
HACD2	Q6Y1H2	Very-long-chain (3R)-3-hydroxyacyl-CoA dehydratase 2	0	0	0	0.05424	0.117133	0.0628933	0.971591	0.895079	0.964412
HAVCR2	Q8TDQ0;Q8TDQ0-2	Hepatitis A virus cellular receptor 2	1	1	0	-2.2931	-1.91138	0.381717	0.0188002	0.0384818	0.67885
HBA1	P69905	Hemoglobin subunit alpha	0	0	0	-1.47248	0.398793	1.87127	0.316302	0.742084	0.561273
HBB;HBD	P68871;P02042;P69892;P69891;P02100	Hemoglobin subunit beta;LVV-hemorphin-7;Spinorphin;Hemoglobin subunit delta	0	0	0	-0.734423	-0.469807	0.264617	0.719148	0.708218	0.888266
HEG1	Q9ULI3	Protein HEG homolog 1	0	0	0	-0.336587	1.33879	1.67538	0.915574	0.338185	0.569825
HERV-Henv	Q9N2J8	HERV-H_2q24.1 provirus ancestral Env polyprotein;Surface protein;Transmembrane protein	0	0	0	0.92339	1.13633	0.212943	0.871179	0.649481	0.958713
HEXA	P06865;P06865-2	Beta-hexosaminidase subunit alpha	0	0	0	-0.505873	-0.870587	-0.364713	0.714321	0.369266	0.787761
HEXB	P07686	Beta-hexosaminidase subunit beta;Beta-hexosaminidase subunit beta chain B;Beta-hexosaminidase subunit beta chain A	0	0	0	-0.561837	-0.95354	-0.391703	0.751041	0.409087	0.803742
HFE	Q30201-8;Q30201-5;Q30201;Q30201-3;Q30201-2;Q30201-4;Q30201-9;Q30201-10;Q30201-7;Q30201-6	Hereditary hemochromatosis protein	0	0	0	-0.54274	-0.348327	0.194413	0.669663	0.666025	0.871737
HGF	P14210-3;P14210	Hepatocyte growth factor;Hepatocyte growth factor alpha chain;Hepatocyte growth factor beta chain	0	0	0	-1.86114	-2.17436	-0.313217	0.455067	0.343363	0.915487
HGFAC	Q04756;CON__ENSEMBL:ENSBTAP00000023055	Hepatocyte growth factor activator;Hepatocyte growth factor activator short chain;Hepatocyte growth factor activator long chain	0	0	0	-1.95454	-0.788677	1.16586	0.163429	0.504545	0.613018
HGSNAT	Q68CP4-2;Q68CP4	Heparan-alpha-glucosaminide N-acetyltransferase	0	0	0	0.0850267	-0.175163	-0.26019	0.950868	0.758512	0.777375
HIAT1	Q96MC6	Hippocampus abundant transcript 1 protein	0	0	0	0.896083	1.09645	0.200367	0.544699	0.375435	0.90686
HIDE1	A8MVS5	Protein HIDE1	0	0	0	-0.50478	-0.440153	0.0646267	0.450546	0.428119	0.937609
HLA-A	P10316;P01891;P30453;P16190;P30457;P30450;P18462	HLA class I histocompatibility antigen, A-69 alpha chain;HLA class I histocompatibility antigen, A-68 alpha chain	0	0	0	-0.55477	-0.374473	0.180297	0.492619	0.55845	0.851697
HLA-A	P05534;P30447	HLA class I histocompatibility antigen, A-24 alpha chain;HLA class I histocompatibility antigen, A-23 alpha chain	0	0	0	-1.22959	-0.82875	0.400843	0.208638	0.36476	0.749034
HLA-A	P01892;P16189;P30456	HLA class I histocompatibility antigen, A-2 alpha chain	0	0	0	-0.365647	0.350273	0.71592	0.73597	0.606695	0.613018
HLA-A	Q09160	HLA class I histocompatibility antigen, A-80 alpha chain	0	0	0	-1.3404	-0.54395	0.796453	0.411291	0.669105	0.710771
HLA-A	P30455;P30443	HLA class I histocompatibility antigen, A-36 alpha chain;HLA class I histocompatibility antigen, A-1 alpha chain	0	0	0	-0.482777	-0.21424	0.268537	0.580284	0.734606	0.787761
HLA-B	P01889	HLA class I histocompatibility antigen, B-7 alpha chain	0	0	0	-0.365667	-0.64841	-0.282743	0.858495	0.510784	0.842574
HLA-B	P30462	HLA class I histocompatibility antigen, B-14 alpha chain	0	0	0	0.729757	-0.382913	-1.11267	0.580284	0.685714	0.613018
HLA-B	P30483;P30488;P30487	HLA class I histocompatibility antigen, B-45 alpha chain;HLA class I histocompatibility antigen, B-50 alpha chain;HLA class I histocompatibility antigen, B-49 alpha chain	0	0	0	-0.745983	-0.463877	0.282107	0.492619	0.591961	0.823868
HLA-B	Q04826	HLA class I histocompatibility antigen, B-40 alpha chain	0	0	0	-2.19476	-0.870483	1.32428	0.509145	0.732543	0.744856
HLA-B	P30481	HLA class I histocompatibility antigen, B-44 alpha chain	0	0	0	-0.959767	-0.859797	0.09997	0.322893	0.34514	0.934934
HLA-C	P10321	HLA class I histocompatibility antigen, Cw-7 alpha chain	0	0	0	-0.3749	-0.926987	-0.552087	0.923316	0.55845	0.807127
HLA-C	Q07000;P04222	HLA class I histocompatibility antigen, Cw-15 alpha chain;HLA class I histocompatibility antigen, Cw-3 alpha chain	0	0	0	0.151587	3.19657	3.04498	0.976313	0.341971	0.613018
HLA-C	P30505	HLA class I histocompatibility antigen, Cw-8 alpha chain	0	0	0	-2.47912	-0.264117	2.21501	0.326493	0.910693	0.613018
HLA-C	P30504	HLA class I histocompatibility antigen, Cw-4 alpha chain	0	0	0	-1.80471	-1.88526	-0.0805467	0.669552	0.504645	0.98475
HLA-DMA	P28067	HLA class II histocompatibility antigen, DM alpha chain	0	1	0	-1.09041	-2.57828	-1.48787	0.163429	0.0222348	0.344647
HLA-DMB	P28068	HLA class II histocompatibility antigen, DM beta chain	0	1	0	-2.07983	-3.09514	-1.01532	0.0517934	0.0173046	0.569825
HLA-DPA1	P20036	HLA class II histocompatibility antigen, DP alpha 1 chain	0	1	0	-1.86846	-2.78137	-0.912917	0.108698	0.0441729	0.613018
HLA-DPB1	P04440	HLA class II histocompatibility antigen, DP beta 1 chain	0	1	0	-2.26685	-4.60973	-2.34288	0.204396	0.0435857	0.561273
HLA-DQA1	P01909	HLA class II histocompatibility antigen, DQ alpha 1 chain	0	0	0	-1.19859	-2.33913	-1.14054	0.238258	0.0544422	0.569825
HLA-DQB1	P01920;P05538-2;P05538	HLA class II histocompatibility antigen, DQ beta 1 chain	0	0	0	-1.32384	-2.07306	-0.749217	0.169206	0.0606479	0.618777
HLA-DRA	P01903	HLA class II histocompatibility antigen, DR alpha chain	0	0	0	-0.358983	-1.80424	-1.44525	0.728694	0.0538765	0.354358
HLA-DRB1	P13760;Q30167	HLA class II histocompatibility antigen, DRB1-4 beta chain	0	0	0	-0.689843	-1.04193	-0.35209	0.472714	0.248513	0.769622
HLA-DRB1	Q9TQE0;P13761	HLA class II histocompatibility antigen, DRB1-9 beta chain;HLA class II histocompatibility antigen, DRB1-7 beta chain	0	0	0	-1.5463	-1.88943	-0.343127	0.609719	0.408501	0.914662
HLA-DRB1	Q30134	HLA class II histocompatibility antigen, DRB1-8 beta chain	0	0	0	-0.76538	-1.54427	-0.77889	0.716376	0.319369	0.716593
HLA-DRB1	P20039	HLA class II histocompatibility antigen, DRB1-11 beta chain	0	0	0	-0.75624	-1.43295	-0.67671	0.497094	0.173987	0.639932
HLA-DRB1	P01911	HLA class II histocompatibility antigen, DRB1-15 beta chain	0	0	0	-0.33543	-0.891253	-0.555823	0.90484	0.438918	0.746351
HLA-DRB3	P79483	HLA class II histocompatibility antigen, DR beta 3 chain	0	0	0	-1.72722	-1.62211	0.105117	0.436202	0.399875	0.972339
HLA-DRB4	P13762	HLA class II histocompatibility antigen, DR beta 4 chain	0	0	0	0.188203	0.336273	0.14807	0.945753	0.770701	0.934934
HLA-DRB5	Q30154	HLA class II histocompatibility antigen, DR beta 5 chain	0	0	0	-3.75114	-2.19233	1.55881	0.0579915	0.181311	0.613018
HLA-E	P13747	HLA class I histocompatibility antigen, alpha chain E	0	0	0	-0.1715	-0.442567	-0.271067	0.935633	0.626266	0.842574
HLA-F	P30511;P30511-3;P30511-2	HLA class I histocompatibility antigen, alpha chain F	0	0	0	-0.282933	-1.14233	-0.859393	0.942198	0.512785	0.744856
HLA-G	P17693	HLA class I histocompatibility antigen, alpha chain G	0	0	0	-0.67354	-0.633837	0.0397033	0.528859	0.451127	0.981853
HM13	Q8TCT9-5;Q8TCT9	Minor histocompatibility antigen H13	0	0	0	0.603963	-0.78047	-1.38443	0.780042	0.536055	0.613018
HM13	Q8TCT9-4;Q8TCT9-2	Minor histocompatibility antigen H13	0	0	0	0.70081	-1.04298	-1.74379	0.892118	0.611781	0.637049
HP	P00738-2;P00738	Haptoglobin;Haptoglobin alpha chain;Haptoglobin beta chain	0	0	0	-1.91339	-1.09508	0.818307	0.0805078	0.263108	0.613018
HPSE	Q9Y251;Q9Y251-2;Q9Y251-3;Q9Y251-4	Heparanase;Heparanase 8 kDa subunit;Heparanase 50 kDa subunit	0	0	0	0.40788	-0.699523	-1.1074	0.68715	0.34514	0.508095
HPX	P02790	Hemopexin	0	0	0	-1.66324	0.359437	2.02268	0.106878	0.648955	0.337431
HRG	P04196	Histidine-rich glycoprotein	0	0	0	-0.24669	1.30959	1.55628	0.932961	0.350523	0.586186
HRH1	P35367	Histamine H1 receptor	0	0	0	1.50636	0.12116	-1.3852	0.446548	0.947915	0.634571
HRH2	P25021;P25021-2	Histamine H2 receptor	0	0	0	3.88049	3.39022	-0.49027	0.0573817	0.0675816	0.807127
HS2ST1	Q7LGA3;Q7LGA3-3;Q7LGA3-2	Heparan sulfate 2-O-sulfotransferase 1	0	0	0	-0.49409	-0.946957	-0.452867	0.790788	0.400929	0.780972
HS3ST6;HS3ST3B1;HS3ST3A1;HS3ST4;ARHGAP40	Q96QI5;Q9Y662;Q9Y663;Q9Y661;Q5TG30	Heparan sulfate glucosamine 3-O-sulfotransferase 6;Heparan sulfate glucosamine 3-O-sulfotransferase 3B1;Heparan sulfate glucosamine 3-O-sulfotransferase 3A1;Heparan sulfate glucosamine 3-O-sulfotransferase 4;Rho GTPase-activating protein 40	0	0	0	-0.89979	-1.10175	-0.201963	0.801264	0.572749	0.947257
HSP90B1	P14625;Q58FF3	Endoplasmin	0	0	0	-0.40391	-1.01473	-0.610823	0.915739	0.529415	0.793783
HYAL2	Q12891	Hyaluronidase-2	0	0	0	-0.231937	-0.197243	0.0346933	0.90484	0.784215	0.982518
HYOU1	Q9Y4L1;Q9Y4L1-2;Q9BXT5	Hypoxia up-regulated protein 1	0	0	0	0.157723	-1.43556	-1.59329	0.965787	0.369278	0.613018
ICAM1	P05362	Intercellular adhesion molecule 1	0	1	0	1.79681	2.3193	0.52249	0.0510701	0.0290871	0.637049
ICAM2	P13598	Intercellular adhesion molecule 2	0	0	0	-0.7192	-0.980537	-0.261337	0.453041	0.276351	0.810409
ICAM3	P32942	Intercellular adhesion molecule 3	0	0	0	-0.01523	0.239703	0.254933	0.987253	0.691442	0.787761
ICOSLG	O75144;O75144-2;O75144-3	ICOS ligand	0	0	0	-1.32033	-1.1719	0.14843	0.17772	0.224086	0.906668
IDS	P22304;P22304-2;P22304-3	Iduronate 2-sulfatase;Iduronate 2-sulfatase 42 kDa chain;Iduronate 2-sulfatase 14 kDa chain	0	0	0	-0.300357	-0.7931	-0.492743	0.865852	0.378029	0.710792
IDUA	P35475;P35475-2	Alpha-L-iduronidase	0	0	0	-0.222013	-1.09464	-0.872627	0.942825	0.432785	0.683413
IER3	P46695	Radiation-inducible immediate-early gene IEX-1	0	0	0	0.207773	1.64084	1.43307	0.89217	0.0547835	0.344647
IFI30	P13284	Gamma-interferon-inducible lysosomal thiol reductase	0	0	0	-0.572207	-2.18593	-1.61373	0.841987	0.192951	0.613018
IFNAR1	P17181;P17181-3;P17181-2;P17181-4	Interferon alpha/beta receptor 1	0	0	0	0.447167	-0.0294	-0.476567	0.790788	0.978675	0.745262
IFNAR2	P48551;P48551-3;P48551-2	Interferon alpha/beta receptor 2	0	0	0	-0.400807	0.141653	0.54246	0.718872	0.839343	0.639932
IFNGR1	P15260	Interferon gamma receptor 1	0	0	0	-0.46573	-0.721503	-0.255773	0.551399	0.295224	0.779864
IFNGR2	P38484	Interferon gamma receptor 2	0	0	0	0.66009	1.93285	1.27276	0.446548	0.0508734	0.467155
IGF1R	P08069;P14616	Insulin-like growth factor 1 receptor;Insulin-like growth factor 1 receptor alpha chain;Insulin-like growth factor 1 receptor beta chain	0	0	0	0.512837	1.20997	0.69713	0.570592	0.141514	0.613018
IGF2R	P11717	Cation-independent mannose-6-phosphate receptor	0	0	0	0.339843	0.270567	-0.0692767	0.660642	0.594579	0.926407
IGFBP7	Q16270-2;Q16270	Insulin-like growth factor-binding protein 7	0	0	0	-1.76398	-1.28086	0.483117	0.125655	0.23958	0.737406
IGHA1	P01876	Ig alpha-1 chain C region	0	0	0	0.16549	0.675583	0.510093	0.90484	0.295224	0.621462
IGHA2	P01877	Ig alpha-2 chain C region	0	0	0	0.55209	0.67125	0.11916	0.524179	0.366703	0.90686
IGHE	P01854	Ig epsilon chain C region	0	0	0	-0.57435	-1.71329	-1.13894	0.686061	0.129631	0.586186
IGHG1	P01857	Ig gamma-1 chain C region	0	0	0	-0.331553	-0.186907	0.144647	0.892705	0.851157	0.921329
IGHG2	P01859	Ig gamma-2 chain C region	0	0	0	0.456277	0.503287	0.04701	0.90484	0.732543	0.98475
IGHG3	P01860	Ig gamma-3 chain C region	0	0	0	-0.0621033	0.5089	0.571003	0.9686	0.482074	0.637049
IGHG4	P01861	Ig gamma-4 chain C region	0	0	0	0.732183	1.40526	0.67308	0.453041	0.141514	0.637041
IGHM	P01871;P01871-2	Ig mu chain C region	0	0	0	0.338103	0.969553	0.63145	0.765175	0.222324	0.618777
IGSF8	Q969P0;Q969P0-3;Q969P0-2	Immunoglobulin superfamily member 8	0	0	0	0.901757	2.82126	1.9195	0.557389	0.0645226	0.508095
IKBIP	Q70UQ0;Q70UQ0-2	Inhibitor of nuclear factor kappa-B kinase-interacting protein	0	0	0	-0.422683	-1.85125	-1.42857	0.924224	0.357962	0.637049
IKBIP	Q70UQ0-4	Inhibitor of nuclear factor kappa-B kinase-interacting protein	0	0	0	-0.799793	-1.56655	-0.766757	0.907137	0.559874	0.851697
IL10RA	Q13651	Interleukin-10 receptor subunit alpha	0	0	0	-0.745437	-1.02788	-0.282443	0.669663	0.400929	0.865133
IL10RB	Q08334	Interleukin-10 receptor subunit beta	0	0	0	-0.320947	-0.3894	-0.0684533	0.754946	0.538901	0.946415
IL13RA1	P78552;P78552-2	Interleukin-13 receptor subunit alpha-1	0	0	0	-0.515367	0.447797	0.963163	0.681002	0.577237	0.610449
IL17RA	Q96F46-2;Q96F46	Interleukin-17 receptor A	0	0	0	0.32666	0.710533	0.383873	0.823353	0.389173	0.744856
IL18BP	O95998;O95998-4	Interleukin-18-binding protein	0	0	0	-0.33126	-0.627163	-0.295903	0.931327	0.688068	0.904815
IL1R1	P14778	Interleukin-1 receptor type 1;Interleukin-1 receptor type 1, membrane form;Interleukin-1 receptor type 1, soluble form	0	0	0	-0.27723	0.63662	0.91385	0.931327	0.622991	0.667808
IL1R2	P27930;P27930-2	Interleukin-1 receptor type 2;Interleukin-1 receptor type 2, membrane form;Interleukin-1 receptor type 2, soluble form	0	0	0	-0.470843	0.546447	1.01729	0.915739	0.762805	0.733455
IL1RAP	Q9NPH3;Q9NPH3-5;Q9NPH3-2;Q9NPH3-3	Interleukin-1 receptor accessory protein	0	0	0	0.283067	0.447173	0.164107	0.803489	0.485925	0.859466
IL1RN	P18510-4;P18510-2;P18510;P18510-3	Interleukin-1 receptor antagonist protein	0	0	0	1.81018	1.13258	-0.677603	0.11304	0.27964	0.639932
IL27RA	Q6UWB1	Interleukin-27 receptor subunit alpha	0	0	0	0.295603	-0.4055	-0.701103	0.896338	0.647091	0.639932
IL2RA	P01589	Interleukin-2 receptor subunit alpha	0	0	0	3.50772	2.77643	-0.731297	0.346852	0.401554	0.871737
IL2RG	P31785;P31785-2	Cytokine receptor common subunit gamma	1	1	0	1.87391	1.92997	0.05606	0.0327123	0.0383148	0.950461
IL3RA	P26951;P26951-2	Interleukin-3 receptor subunit alpha	0	0	0	0.596663	1.18926	0.5926	0.421583	0.117049	0.613018
IL4I1	Q96RQ9;Q96RQ9-2	L-amino-acid oxidase	0	0	0	2.32694	2.1393	-0.18764	0.0805078	0.0943858	0.904815
IL4R	P24394-3;P24394;P24394-2	Interleukin-4 receptor subunit alpha;Soluble interleukin-4 receptor subunit alpha	0	0	0	1.09447	0.84896	-0.245513	0.217987	0.330684	0.823868
IL6R	P08887;P08887-2	Interleukin-6 receptor subunit alpha	0	0	0	-1.16146	-1.04528	0.11618	0.130336	0.164246	0.90453
IL6ST	P40189;P40189-3;P40189-2	Interleukin-6 receptor subunit beta	0	0	0	-0.358863	0.858893	1.21776	0.913738	0.504545	0.613018
IL7R	P16871;P16871-4;P16871-3;P16871-2	Interleukin-7 receptor subunit alpha	1	1	0	8.13246	6.24419	-1.88827	0.00617209	0.0136889	0.569825
IMPAD1	Q9NX62	Inositol monophosphatase 3	0	0	0	0.189307	-0.37043	-0.559737	0.915739	0.611781	0.639932
INSR	P06213-2;P06213	Insulin receptor;Insulin receptor subunit alpha;Insulin receptor subunit beta	0	0	0	-0.690213	-0.00246333	0.68775	0.274781	0.997085	0.569825
ITFG1	Q8TB96	T-cell immunomodulatory protein	0	0	0	0.08931	-0.35571	-0.44502	0.938476	0.504645	0.637041
ITFG3	Q9H0X4-2;Q9H0X4	Protein ITFG3	0	0	0	-0.84285	-0.559183	0.283667	0.274872	0.413709	0.779864
ITGA1	P56199	Integrin alpha-1	0	0	0	0.276557	0.5698	0.293243	0.929049	0.641746	0.871737
ITGA2	P17301	Integrin alpha-2	0	0	0	-0.835383	-0.87626	-0.0408767	0.63547	0.479952	0.98475
ITGA2B	P08514;P08514-2;P08514-3	Integrin alpha-IIb;Integrin alpha-IIb heavy chain;Integrin alpha-IIb light chain, form 1;Integrin alpha-IIb light chain, form 2	0	1	0	-1.33427	-1.91343	-0.57916	0.108698	0.047393	0.634571
ITGA4	P13612;P13612-2	Integrin alpha-4	0	1	0	-1.465	-1.72747	-0.262463	0.0666422	0.0466075	0.773649
ITGA5	P08648	Integrin alpha-5;Integrin alpha-5 heavy chain;Integrin alpha-5 light chain	0	0	0	1.17942	1.26301	0.0835833	0.0937659	0.0740721	0.91765
ITGA6	P23229-7;P23229-4;P23229-2;P23229-5;P23229-3;P23229-9;P23229-6;P23229	Integrin alpha-6;Integrin alpha-6 heavy chain;Integrin alpha-6 light chain;Processed integrin alpha-6	0	0	0	-0.782283	-1.76161	-0.97933	0.418161	0.0782458	0.576679
ITGA7	Q13683-13;Q13683-9;Q13683-7;Q13683-3;Q13683;Q13683-10	Integrin alpha-7;Integrin alpha-7 heavy chain;Integrin alpha-7 light chain;Integrin alpha-7 70 kDa form	0	0	0	-0.16139	0.1959	0.35729	0.949999	0.856561	0.823723
ITGA9	Q13797	Integrin alpha-9	0	0	0	-0.490487	0.80732	1.29781	0.845016	0.516218	0.613018
ITGAD	Q13349	Integrin alpha-D	0	0	0	-1.08042	-1.43374	-0.35332	0.421583	0.263108	0.823868
ITGAE	P38570	Integrin alpha-E;Integrin alpha-E light chain;Integrin alpha-E heavy chain	0	0	0	-1.87679	-0.722767	1.15402	0.149621	0.504645	0.613018
ITGAL	P20701;P20701-2	Integrin alpha-L	0	0	0	-0.00312	0.00989	0.01301	0.996992	0.986223	0.98475
ITGAL	P20701-3	Integrin alpha-L	0	0	0	1.06209	2.74185	1.67976	0.733048	0.237304	0.637041
ITGAM	P11215;P11215-2	Integrin alpha-M	0	0	0	-0.751207	-0.917217	-0.16601	0.20733	0.133895	0.819493
ITGAV	P06756-3;P06756;P06756-2	Integrin alpha-V;Integrin alpha-V heavy chain;Integrin alpha-V light chain	1	1	0	2.42676	2.01	-0.41676	0.0122612	0.0224335	0.637049
ITGAX	P20702	Integrin alpha-X	0	0	0	-0.0605533	-0.15809	-0.0975367	0.9686	0.777459	0.913121
ITGB1	P05556;P05556-2;P05556-5;P05556-4;P05556-3	Integrin beta-1	0	0	0	0.647703	0.6828	0.0350967	0.34603	0.299766	0.971862
ITGB2	P05107	Integrin beta-2	0	0	0	-0.340807	-0.177663	0.163143	0.730358	0.770701	0.859466
ITGB3	P05106;P05106-2;P05106-3	Integrin beta-3	0	1	0	-1.11541	-1.87398	-0.75857	0.125655	0.043107	0.569825
ITGB5	P18084	Integrin beta-5	0	0	0	-0.52762	-0.284473	0.243147	0.383971	0.56145	0.747003
ITGB6	P18564-2;P18564	Integrin beta-6	0	0	0	1.03755	1.68825	0.650703	0.169179	0.0544422	0.613018
ITGB7	P26010;P26010-2	Integrin beta-7	0	0	0	-0.658663	0.194193	0.852857	0.687769	0.856561	0.637049
ITGB8	P26012-2;P26012	Integrin beta-8	1	0	0	7.6999	4.01515	-3.68475	0.0225186	0.117107	0.49165
ITIH1	P19827;P19827-2;P19827-3;CON__Q0VCM5	Inter-alpha-trypsin inhibitor heavy chain H1	0	0	0	-1.3832	-0.492543	0.89066	0.0909478	0.44514	0.569825
ITIH2	P19823	Inter-alpha-trypsin inhibitor heavy chain H2	0	0	0	-0.8591	-0.119533	0.739567	0.326493	0.874113	0.613018
ITIH3	Q06033-2;Q06033	Inter-alpha-trypsin inhibitor heavy chain H3	0	0	0	-1.0852	-0.21069	0.874507	0.30354	0.800826	0.613018
ITIH4	Q14624-3;Q14624-2;Q14624;Q14624-4	Inter-alpha-trypsin inhibitor heavy chain H4;70 kDa inter-alpha-trypsin inhibitor heavy chain H4;35 kDa inter-alpha-trypsin inhibitor heavy chain H4	0	0	0	-1.18106	0.20115	1.38221	0.159898	0.76137	0.391503
ITM2B	Q9Y287;Q9Y287-2	Integral membrane protein 2B;BRI2, membrane form;BRI2 intracellular domain;BRI2C, soluble form;Bri23 peptide	0	0	0	-0.862223	-1.45601	-0.59379	0.383971	0.141514	0.64582
ITPR1	Q14643-4;Q14643-3;Q14643-8;Q14643-7;Q14643-5;Q14643-6;Q14643-2;Q14643	Inositol 1,4,5-trisphosphate receptor type 1	0	0	0	-0.18643	-0.71939	-0.53296	0.9526	0.592198	0.787761
ITPRIP	Q8IWB1;REV__Q96B96;REV__Q96B96-2	Inositol 1,4,5-trisphosphate receptor-interacting protein	0	0	0	0.605313	-0.512183	-1.1175	0.877953	0.758512	0.680695
JAG1	P78504-2;P78504	Protein jagged-1	0	0	0	0.403547	1.95214	1.54859	0.924895	0.330684	0.634571
KCNE3	Q9Y6H6	Potassium voltage-gated channel subfamily E member 3	0	0	0	0.0708467	0.751117	0.68027	0.976313	0.574704	0.744856
KCNH1	O95259-2;O95259	Potassium voltage-gated channel subfamily H member 1	0	0	0	0.21735	4.51129	4.29394	0.981382	0.438918	0.639932
KCNK6	Q9Y257;Q9Y257-2	Potassium channel subfamily K member 6	0	0	0	0.835413	1.83406	0.998643	0.796426	0.363781	0.730167
KCT2	Q8NC54	Keratinocyte-associated transmembrane protein 2	0	0	0	-0.465743	0.960973	1.42672	0.892118	0.499879	0.613018
KDELC2	Q7Z4H8;Q7Z4H8-2;Q7Z4H8-3	KDEL motif-containing protein 2	0	0	0	-0.00600667	-1.28735	-1.28134	0.998079	0.424973	0.637049
KIAA0195	Q12767;Q12767-2	Uncharacterized protein KIAA0195	0	0	0	0.0284167	0.475183	0.446767	0.986779	0.59668	0.746351
KIAA0319L	Q8IZA0-2;Q8IZA0;Q8IZA0-3	Dyslexia-associated protein KIAA0319-like protein	0	0	0	0.19859	0.29106	0.09247	0.900395	0.636936	0.920066
KIAA2013	Q8IYS2-2;Q8IYS2	Uncharacterized protein KIAA2013	0	0	0	0.0460333	-0.245973	-0.292007	0.969936	0.666877	0.74636
KL	Q9UEF7	Klotho;Klotho peptide	0	0	0	-0.24302	0.379823	0.622843	0.9378	0.768516	0.765609
KLKB1	P03952	Plasma kallikrein;Plasma kallikrein heavy chain;Plasma kallikrein light chain	0	0	0	-1.92747	-0.05379	1.87368	0.164528	0.968114	0.521446
KLRG1	Q96E93-2;Q96E93	Killer cell lectin-like receptor subfamily G member 1	0	0	0	0.293537	1.22121	0.927673	0.841987	0.164246	0.569825
KNG1	P01042;P01042-2;P01042-3	Kininogen-1;Kininogen-1 heavy chain;T-kinin;Bradykinin;Lysyl-bradykinin;Kininogen-1 light chain;Low molecular weight growth-promoting factor	0	0	0	-0.709687	0.0540367	0.763723	0.468454	0.952675	0.613018
KREMEN1	Q96MU8-3;Q96MU8;Q96MU8-2	Kremen protein 1	1	1	0	6.10849	5.5865	-0.521997	0.00617209	0.0103633	0.728484
KTN1	Q86UP2-2;Q86UP2-4;Q86UP2;Q86UP2-3	Kinectin	0	0	0	0.406113	1.39766	0.991543	0.859678	0.266647	0.621462
LAIR1	Q6GTX8-3;Q6GTX8-2;Q6GTX8;Q6GTX8-4;Q6ISS4-2;Q6ISS4	Leukocyte-associated immunoglobulin-like receptor 1	0	0	0	0.83474	0.63558	-0.19916	0.174024	0.290504	0.790471
LAMB3	Q13751	Laminin subunit beta-3	0	0	0	2.39588	-0.0107867	-2.40667	0.276213	0.9966	0.569825
LAMC1	P11047	Laminin subunit gamma-1	0	0	0	1.93728	-0.101517	-2.0388	0.551399	0.971673	0.637049
LAMP1	P11279;P11279-2	Lysosome-associated membrane glycoprotein 1	0	0	0	0.22793	0.435057	0.207127	0.929049	0.662441	0.887853
LAMP2	P13473;P13473-3	Lysosome-associated membrane glycoprotein 2	0	0	0	-2.54364	-0.68207	1.86157	0.361821	0.760502	0.637049
LAMP2	P13473-2	Lysosome-associated membrane glycoprotein 2	0	0	0	0.0135233	0.251467	0.237943	0.987421	0.672333	0.790705
LAMP3	Q9UQV4	Lysosome-associated membrane glycoprotein 3	1	1	0	6.90355	6.65113	-0.25242	0.0411684	0.047393	0.946192
LCN2	P80188-2;P80188	Neutrophil gelatinase-associated lipocalin	0	0	0	-0.524797	-3.04602	-2.52122	0.915739	0.217896	0.610449
LDLR	P01130-2;P01130-3;P01130-6;P01130-4;P01130-5;P01130	Low-density lipoprotein receptor	0	0	0	-0.843137	-0.680037	0.1631	0.497094	0.503247	0.913121
LEPRE1	Q32P28;Q32P28-4;Q32P28-3;Q32P28-2	Prolyl 3-hydroxylase 1	0	0	0	-0.42185	-2.02912	-1.60727	0.931327	0.369266	0.637049
LFNG	Q8NES3;Q8NES3-3;Q8NES3-2;Q8NES3-4	Beta-1,3-N-acetylglucosaminyltransferase lunatic fringe	0	0	0	-1.90051	-1.78699	0.11352	0.163429	0.1784	0.947434
LGALS3BP	Q08380	Galectin-3-binding protein	0	0	0	-0.616123	-0.678567	-0.0624433	0.46441	0.36476	0.954036
LGMN	Q99538;Q99538-3;Q99538-2	Legumain	0	0	0	-0.622477	-2.54041	-1.91794	0.900395	0.263335	0.613018
LILRA1	O75019;O75019-2	Leukocyte immunoglobulin-like receptor subfamily A member 1	0	0	0	0.137587	0.03619	-0.101397	0.9686	0.981817	0.971403
LILRA2	Q8N149;Q8N149-3;Q8N149-4	Leukocyte immunoglobulin-like receptor subfamily A member 2	0	0	0	-0.0531	-0.10534	-0.05224	0.983393	0.949986	0.98475
LILRA2	Q8N149-2	Leukocyte immunoglobulin-like receptor subfamily A member 2	0	0	0	-0.360707	-1.00869	-0.64798	0.669552	0.13504	0.610449
LILRA3	Q8N6C8;Q8N6C8-3;Q8N6C8-2	Leukocyte immunoglobulin-like receptor subfamily A member 3	0	0	0	3.57513	0.832437	-2.7427	0.129613	0.657976	0.569825
LILRA5	A6NI73-2;A6NI73;A6NI73-4;A6NI73-3	Leukocyte immunoglobulin-like receptor subfamily A member 5	0	0	0	0.837763	0.124057	-0.713707	0.30354	0.856561	0.613018
LILRA6	Q6PI73;Q6PI73-2	Leukocyte immunoglobulin-like receptor subfamily A member 6	0	0	0	0.413487	-0.04263	-0.456117	0.603224	0.948537	0.637049
LILRB1	Q8NHL6;Q8NHL6-2;Q8NHL6-4;Q8NHL6-3;Q8NHL6-5	Leukocyte immunoglobulin-like receptor subfamily B member 1	0	1	0	1.4417	1.64764	0.205937	0.0556415	0.043107	0.787761
LILRB2	Q8N423-2;Q8N423;Q8N423-3;O75023-2;O75023;O75023-3	Leukocyte immunoglobulin-like receptor subfamily B member 2	0	0	0	0.369473	0.577023	0.20755	0.589315	0.318588	0.787761
LILRB2	Q8N423-4	Leukocyte immunoglobulin-like receptor subfamily B member 2	0	0	0	1.97359	1.22089	-0.752693	0.0805078	0.225765	0.634571
LILRB3	O75022;O75022-2;P59901-2;P59901	Leukocyte immunoglobulin-like receptor subfamily B member 3	0	0	0	-0.0664133	0.69863	0.765043	0.9686	0.37795	0.613018
LILRB3	O75022-3	Leukocyte immunoglobulin-like receptor subfamily B member 3	0	0	0	0.02924	0.441907	0.412667	0.977212	0.455036	0.65699
LIPA	P38571-2;P38571	Lysosomal acid lipase/cholesteryl ester hydrolase	0	0	0	-0.188527	-1.37877	-1.19024	0.943141	0.299766	0.613018
LIPN	Q5VXI9	Lipase member N	0	0	0	3.35209	1.98994	-1.36216	0.169151	0.369266	0.671673
LMAN2	Q12907	Vesicular integral-membrane protein VIP36	0	0	0	-0.0549967	0.0608233	0.11582	0.977344	0.964521	0.947193
LMAN2L	Q9H0V9;Q9H0V9-2;Q9H0V9-3	VIP36-like protein	0	0	0	-0.234787	-0.574467	-0.33968	0.945753	0.690102	0.871737
LMBRD1	Q9NUN5-3;Q9NUN5;Q9NUN5-2;Q9NUN5-4	Probable lysosomal cobalamin transporter	0	0	0	-0.28748	0.163913	0.451393	0.821827	0.796045	0.671673
LMBRD2	Q68DH5	LMBR1 domain-containing protein 2	0	0	0	-0.0569867	0.00841333	0.0654	0.96992	0.990946	0.955284
LMF2	Q9BU23-2;Q9BU23;Q9BU23-3	Lipase maturation factor 2	0	0	0	0.108053	-1.22371	-1.33176	0.9686	0.346724	0.613018
LNPEP	Q9UIQ6;Q9UIQ6-3;Q9UIQ6-2	Leucyl-cystinyl aminopeptidase;Leucyl-cystinyl aminopeptidase, pregnancy serum form	0	0	0	0.173563	0.0505467	-0.123017	0.892299	0.928694	0.871737
LOXL3	P58215;P58215-3;P58215-2	Lysyl oxidase homolog 3	0	0	0	-2.58097	-2.46902	0.111953	0.115289	0.125658	0.956393
LPAR6	P43657	Lysophosphatidic acid receptor 6	0	0	0	-4.52753	-3.9541	0.573427	0.0817462	0.112996	0.847648
LRG1	P02750	Leucine-rich alpha-2-glycoprotein	0	0	0	0.84506	0.46948	-0.37558	0.772996	0.776035	0.878226
LRIG2	O94898	Leucine-rich repeats and immunoglobulin-like domains protein 2	0	0	0	-0.488243	-2.08318	-1.59494	0.89531	0.229644	0.613018
LRP1	Q07954;Q07954-2	Prolow-density lipoprotein receptor-related protein 1;Low-density lipoprotein receptor-related protein 1 85 kDa subunit;Low-density lipoprotein receptor-related protein 1 515 kDa subunit;Low-density lipoprotein receptor-related protein 1 intracellular domain	0	0	0	-0.598193	-0.20736	0.390833	0.378116	0.698522	0.66746
LRP10	Q7Z4F1;Q7Z4F1-2	Low-density lipoprotein receptor-related protein 10	0	0	0	0.44949	-0.472627	-0.922117	0.860968	0.685481	0.639932
LRP12	Q9Y561-2;Q9Y561	Low-density lipoprotein receptor-related protein 12	0	0	0	1.59545	1.99875	0.403293	0.216306	0.137237	0.799337
LRPAP1	P30533	Alpha-2-macroglobulin receptor-associated protein	0	0	0	-0.808077	0.0210633	0.82914	0.464596	0.981817	0.618777
LRRC25	Q8N386	Leucine-rich repeat-containing protein 25	0	0	0	0.358017	0.322193	-0.0358233	0.714241	0.600803	0.97296
LRRC8A	Q8IWT6	Volume-regulated anion channel subunit LRRC8A	0	0	0	-0.0286567	-0.264887	-0.23623	0.979735	0.679215	0.803742
LRRC8C	Q8TDW0;Q6NSJ5	Volume-regulated anion channel subunit LRRC8C	0	0	0	0.415977	-0.22233	-0.638307	0.677156	0.727343	0.613018
LTB4R	Q15722	Leukotriene B4 receptor 1	0	0	0	-0.273137	0.0535367	0.326673	0.813446	0.938101	0.735121
LTBP1	Q14766;Q14766-4;Q14766-3;Q14766-2;Q14766-5	Latent-transforming growth factor beta-binding protein 1	0	0	0	-1.86398	-1.14505	0.71893	0.2093	0.399875	0.722685
LTF	P02788-2;P02788	Lactotransferrin;Lactoferricin-H;Kaliocin-1;Lactoferroxin-A;Lactoferroxin-B;Lactoferroxin-C	0	0	0	0.381197	-1.16835	-1.54955	0.691424	0.131465	0.337431
LUM	P51884	Lumican	0	0	0	-1.14219	0.744103	1.88629	0.669663	0.665369	0.613018
LY6G6F	Q5SQ64;Q5SQ64-2	Lymphocyte antigen 6 complex locus protein G6f	0	0	0	-1.32956	-2.13735	-0.807793	0.30354	0.117102	0.644476
LY6K	Q17RY6	Lymphocyte antigen 6K	0	0	0	-0.155827	0.525657	0.681483	0.976313	0.862343	0.871737
LY75	O60449	Lymphocyte antigen 75	0	0	0	-0.393597	0.468367	0.861963	0.746117	0.539696	0.613018
LY75	O60449-2;O60449-3;Q8IX05;Q8IX05-2	Lymphocyte antigen 75	0	0	0	-0.273507	-0.03253	0.240977	0.744175	0.956666	0.768633
LY86	O95711	Lymphocyte antigen 86	0	0	0	-0.421467	-1.98604	-1.56457	0.915739	0.300785	0.618777
LY96	Q9Y6Y9;Q9Y6Y9-2	Lymphocyte antigen 96	0	0	0	-1.26107	-1.24356	0.01751	0.140194	0.145651	0.98475
LYPD3	O95274	Ly6/PLAUR domain-containing protein 3	0	0	0	1.29368	-2.42351	-3.71718	0.651737	0.278251	0.403472
LYSMD3	Q7Z3D4;Q7Z3D4-2;Q7Z3D4-3	LysM and putative peptidoglycan-binding domain-containing protein 3	0	0	0	0.102563	-0.0722233	-0.174787	0.938476	0.911174	0.839211
M6PR	P20645	Cation-dependent mannose-6-phosphate receptor	0	0	0	0.299033	-0.0309767	-0.33001	0.828647	0.969791	0.765609
MAGT1	Q9H0U3;Q9H0U3-2	Magnesium transporter protein 1	0	0	0	-0.21194	-0.407703	-0.195763	0.931327	0.685481	0.90138
MAN1A1	P33908;P33908-2	Mannosyl-oligosaccharide 1,2-alpha-mannosidase IA	0	0	0	-0.30989	-0.666907	-0.357017	0.793494	0.367416	0.735121
MAN1A2	O60476	Mannosyl-oligosaccharide 1,2-alpha-mannosidase IB	0	0	0	0.2964	-0.61308	-0.90948	0.90484	0.527619	0.617611
MAN1C1	Q9NR34	Mannosyl-oligosaccharide 1,2-alpha-mannosidase IC	0	0	0	0.171727	-0.927903	-1.09963	0.935633	0.36824	0.610449
MAN2A1	Q16706	Alpha-mannosidase 2	0	0	0	0.107657	-0.831577	-0.939233	0.932961	0.209848	0.508095
MAN2A2	P49641;P49641-1;P49641-2	Alpha-mannosidase 2x	0	0	0	-0.249673	-0.36201	-0.112337	0.821827	0.536236	0.89652
MAN2B1	O00754-2;O00754	Lysosomal alpha-mannosidase;Lysosomal alpha-mannosidase A peptide;Lysosomal alpha-mannosidase B peptide;Lysosomal alpha-mannosidase C peptide;Lysosomal alpha-mannosidase D peptide;Lysosomal alpha-mannosidase E peptide	0	0	0	-0.26997	-0.388587	-0.118617	0.871179	0.600803	0.914662
MAN2B2	Q9Y2E5-2;Q9Y2E5	Epididymis-specific alpha-mannosidase	0	0	0	-0.0392867	-0.199223	-0.159937	0.976313	0.775592	0.878226
MANBA	O00462	Beta-mannosidase	0	0	0	-1.05664	-0.80091	0.255733	0.169206	0.283381	0.787761
MARCO	Q9UEW3	Macrophage receptor MARCO	1	1	0	4.07246	3.57303	-0.49943	0.00617209	0.0136889	0.656
MARCO	Q9UEW3-2	Macrophage receptor MARCO	0	0	0	-0.673127	0.485297	1.15842	0.913738	0.831651	0.74636
MASP1	P48740-2;P48740-4;P48740-3;P48740	Mannan-binding lectin serine protease 1;Mannan-binding lectin serine protease 1 heavy chain;Mannan-binding lectin serine protease 1 light chain	0	0	0	-0.874993	-0.639213	0.23578	0.714241	0.666025	0.916458
MBOAT7	Q96N66;Q96N66-3;Q96N66-2	Lysophospholipid acyltransferase 7	0	0	0	0.476623	0.841947	0.365323	0.528859	0.221662	0.69837
MBTPS1	Q14703	Membrane-bound transcription factor site-1 protease	0	0	0	1.26603	-1.28861	-2.55464	0.669663	0.513475	0.569825
MCEMP1	Q8IX19	Mast cell-expressed membrane protein 1	0	0	0	-0.398093	0.02644	0.424533	0.790788	0.978644	0.744856
MCOLN1	Q9GZU1	Mucolipin-1	0	0	0	0.03021	-0.13759	-0.1678	0.977344	0.819792	0.856935
MEGF9	Q9H1U4	Multiple epidermal growth factor-like domains protein 9	0	0	0	-0.33649	-0.0276933	0.308797	0.690001	0.967729	0.728484
MERTK	Q12866	Tyrosine-protein kinase Mer	1	1	0	1.81697	1.69814	-0.118827	0.0323722	0.0435857	0.878226
MESDC2	Q14696	LDLR chaperone MESD	0	0	0	0.337583	0.411583	0.074	0.903609	0.691442	0.97018
MET	P08581;P08581-2;P08581-3;P42685-2;Q9H3Y6;P42685	Hepatocyte growth factor receptor	0	0	0	4.32075	4.33114	0.0103833	0.0743323	0.0675816	0.99407
METTL9	Q9H1A3	Methyltransferase-like protein 9	0	0	0	0.01592	-0.842617	-0.858537	0.993733	0.594579	0.733455
METTL9	Q9H1A3-2	Methyltransferase-like protein 9	0	0	0	-1.29994	-0.559467	0.740477	0.231623	0.55003	0.637049
MFI2	P08582;P08582-2	Melanotransferrin	0	0	0	0.210733	-0.138063	-0.348797	0.861304	0.796912	0.705055
MFSD11	O43934-2;O43934	UNC93-like protein MFSD11	0	0	0	-0.0491033	-1.86752	-1.81842	0.987421	0.462531	0.64582
MFSD8	Q8NHS3;Q8NHS3-2	Major facilitator superfamily domain-containing protein 8	0	0	0	0.125783	0.187577	0.0617933	0.938476	0.788184	0.958713
MGAM	O43451	Maltase-glucoamylase, intestinal;Maltase;Glucoamylase	0	1	0	-1.19438	-2.33742	-1.14304	0.208638	0.047393	0.569825
MGAT2	Q10469	Alpha-1,6-mannosyl-glycoprotein 2-beta-N-acetylglucosaminyltransferase	0	0	0	0.44678	-0.235773	-0.682553	0.63547	0.706571	0.613018
MGAT4A	Q9UM21;Q9UM21-2	Alpha-1,3-mannosyl-glycoprotein 4-beta-N-acetylglucosaminyltransferase A;Alpha-1,3-mannosyl-glycoprotein 4-beta-N-acetylglucosaminyltransferase A soluble form	0	0	0	0.59859	-0.30269	-0.90128	0.686061	0.74576	0.618777
MGAT4B	Q9UQ53-2;Q9UQ53;Q9UQ53-3	Alpha-1,3-mannosyl-glycoprotein 4-beta-N-acetylglucosaminyltransferase B	0	0	0	0.14463	-0.844567	-0.989197	0.929049	0.263108	0.561273
MGAT5	Q09328	Alpha-1,6-mannosylglycoprotein 6-beta-N-acetylglucosaminyltransferase A	0	0	0	1.07669	0.257127	-0.819567	0.152195	0.666025	0.569825
MIA3	Q5JRA6-2;Q5JRA6;Q5JRA6-3;Q5JRA6-4	Melanoma inhibitory activity protein 3	0	0	0	-0.266957	-1.55983	-1.29287	0.949999	0.41107	0.656459
MILR1	Q7Z6M3;Q7Z6M3-2;Q7Z6M3-3	Allergin-1	0	0	0	-0.112157	0.367533	0.47969	0.9378	0.552626	0.639932
MINPP1	Q9UNW1;Q9UNW1-4;Q9UNW1-3;Q9UNW1-2	Multiple inositol polyphosphate phosphatase 1	0	0	0	0.16249	-2.0077	-2.17019	0.9686	0.295224	0.569825
MLEC	Q14165	Malectin	0	0	0	0.74082	1.37094	0.630117	0.46441	0.162719	0.639932
MME	P08473	Neprilysin	0	0	0	-1.27861	-1.34616	-0.0675433	0.169206	0.155403	0.956393
MMP19	Q99542;Q99542-3;Q99542-5	Matrix metalloproteinase-19	0	0	0	-0.553503	-1.04229	-0.48879	0.669663	0.290504	0.716687
MMP9	P14780	Matrix metalloproteinase-9;67 kDa matrix metalloproteinase-9;82 kDa matrix metalloproteinase-9	0	0	0	2.7822	2.70637	-0.0758333	0.0893821	0.0888608	0.971862
MMRN1	Q13201;Q13201-2	Multimerin-1;Platelet glycoprotein Ia*;155 kDa platelet multimerin	0	0	0	-2.63563	-2.69048	-0.05485	0.125655	0.11801	0.98475
MOGS	Q13724;Q13724-2	Mannosyl-oligosaccharide glucosidase	0	0	0	-0.122433	-0.916043	-0.79361	0.9686	0.530196	0.730373
MPEG1	Q2M385	Macrophage-expressed gene 1 protein	0	1	0	-1.93634	-2.94599	-1.00965	0.128079	0.0487919	0.613018
MPO	P05164;P05164-3;P05164-2	Myeloperoxidase;Myeloperoxidase;89 kDa myeloperoxidase;84 kDa myeloperoxidase;Myeloperoxidase light chain;Myeloperoxidase heavy chain	0	0	0	-0.5912	-0.851183	-0.259983	0.669663	0.388254	0.848572
MPZL1	O95297-2;O95297;O95297-3;O95297-5	Myelin protein zero-like protein 1	0	1	0	1.25652	2.48454	1.22802	0.215876	0.0485723	0.569825
MPZL1	O95297-4	Myelin protein zero-like protein 1	0	0	0	-0.589137	2.94998	3.53912	0.90484	0.193513	0.467155
MR1	Q95460-3;Q95460;Q95460-5;Q95460-4;Q95460-2	Major histocompatibility complex class I-related gene protein	0	1	0	-0.164373	-2.09545	-1.93107	0.915739	0.0383148	0.337431
MRC1	P22897;P22897-2	Macrophage mannose receptor 1	0	0	0	-2.73641	-2.67548	0.06093	0.0743323	0.0728621	0.975763
MSR1	P21757;P21757-2;P21757-3	Macrophage scavenger receptor types I and II	1	1	0	-3.13423	-3.55956	-0.425327	0.0153218	0.0136889	0.716593
MUC2	Q02817	Mucin-2	0	0	0	0.118257	-0.694087	-0.812343	0.971439	0.672241	0.755663
NAAA	Q02083-2;Q02083;Q02083-3	N-acylethanolamine-hydrolyzing acid amidase;N-acylethanolamine-hydrolyzing acid amidase subunit alpha;N-acylethanolamine-hydrolyzing acid amidase subunit beta	0	0	0	0.09963	-1.40211	-1.50174	0.971439	0.368081	0.613018
NAGA	P17050	Alpha-N-acetylgalactosaminidase	0	0	0	-0.102583	-1.01264	-0.910057	0.9686	0.388645	0.637049
NAGLU	P54802	Alpha-N-acetylglucosaminidase;Alpha-N-acetylglucosaminidase 82 kDa form;Alpha-N-acetylglucosaminidase 77 kDa form	0	0	0	-0.167803	-0.370553	-0.20275	0.895714	0.479952	0.787761
NAGPA	Q9UK23-2;Q9UK23;Q9UK23-3	N-acetylglucosamine-1-phosphodiester alpha-N-acetylglucosaminidase	0	0	0	-0.741693	-0.113467	0.628227	0.323061	0.856561	0.613018
NCEH1	Q6PIU2;Q6PIU2-2;Q6PIU2-3	Neutral cholesterol ester hydrolase 1	0	0	0	-0.27281	-1.10345	-0.83064	0.931327	0.424973	0.69837
NCLN	Q969V3-2;Q969V3	Nicalin	0	0	0	-0.884193	-1.9948	-1.11061	0.831279	0.386914	0.735121
NCSTN	Q92542-2;Q92542	Nicastrin	0	0	0	-0.197213	-0.268057	-0.0708433	0.871179	0.621595	0.931173
NDST1	P52848;P52848-2;O95803-2;O95803-3;Q9H3R1;O95803	Bifunctional heparan sulfate N-deacetylase/N-sulfotransferase 1;Heparan sulfate N-deacetylase 1;Heparan sulfate N-sulfotransferase 1	0	0	0	1.77023	0.576077	-1.19415	0.0666422	0.428119	0.508095
NDST2	P52849;P52849-2	Bifunctional heparan sulfate N-deacetylase/N-sulfotransferase 2;Heparan sulfate N-deacetylase 2;Heparan sulfate N-sulfotransferase 2	0	0	0	0.883887	0.25118	-0.632707	0.212116	0.666025	0.613018
NEGR1	Q7Z3B1;Q7Z3B1-2	Neuronal growth regulator 1	0	0	0	-0.90691	-0.878567	0.0283433	0.239177	0.260707	0.982518
NEU1	Q99519	Sialidase-1	0	0	0	-0.65136	-0.978177	-0.326817	0.580284	0.330684	0.798245
NFAM1	Q8NET5	NFAT activation molecule 1	0	0	0	-0.546003	-0.18318	0.362823	0.541669	0.777459	0.735121
NHLRC3	Q5JS37;Q5JS37-2	NHL repeat-containing protein 3	0	0	0	-0.116967	-0.171543	-0.0545767	0.923316	0.725629	0.946415
NOMO1	Q15155	Nodal modulator 1	0	0	0	0.663677	-0.501833	-1.16551	0.900395	0.799004	0.728484
NOMO2;NOMO3	Q5JPE7-2;Q5JPE7;P69849;Q5JPE7-3	Nodal modulator 2;Nodal modulator 3	0	0	0	-0.10322	-1.33037	-1.22715	0.971439	0.386914	0.634571
NOTCH1	P46531	Neurogenic locus notch homolog protein 1;Notch 1 extracellular truncation;Notch 1 intracellular domain	0	0	0	-0.786323	-0.625287	0.161037	0.360496	0.408343	0.871737
NOTCH2	Q04721;Q7Z3S9-2	Neurogenic locus notch homolog protein 2;Notch 2 extracellular truncation;Notch 2 intracellular domain	0	0	0	0.221163	-0.497577	-0.71874	0.923316	0.594389	0.639932
NOTCH2NL	Q7Z3S9;Q7Z3S9-3	Notch homolog 2 N-terminal-like protein	0	0	0	-0.295923	-0.549573	-0.25365	0.931327	0.690102	0.90686
NPC1	O15118;O15118-2	Niemann-Pick C1 protein	0	0	0	0.628	0.355487	-0.272513	0.34371	0.522534	0.746351
NPC1L1	Q9UHC9-3;Q9UHC9-4;Q9UHC9-2;Q9UHC9	Niemann-Pick C1-like protein 1	0	0	0	-0.110377	-2.81916	-2.70878	0.987253	0.538901	0.713696
NPC2	P61916;P61916-2	Epididymal secretory protein E1	0	0	0	-0.505123	-1.91484	-1.40971	0.913738	0.343539	0.637049
NPHS1	O60500-2;O60500	Nephrin	0	0	0	1.78369	1.0183	-0.765383	0.415566	0.559874	0.779864
NPTN	Q9Y639-3;Q9Y639-1;Q9Y639-5;Q9Y639;Q9Y639-4	Neuroplastin	0	0	0	0.589533	0.697473	0.10794	0.436202	0.32217	0.90686
NRG1	Q02297-11;Q02297-7;Q02297;Q02297-6;Q02297-2	Pro-neuregulin-1, membrane-bound isoform;Neuregulin-1	1	0	0	-3.91318	-1.82737	2.08581	0.0122612	0.0855074	0.337431
NRP1	O14786;O14786-3;O14786-2	Neuropilin-1	0	0	0	1.4856	1.24087	-0.24473	0.0835043	0.126321	0.798245
NRP2	O60462-3;O60462-4;O60462-5;O60462-2;O60462;O60462-6	Neuropilin-2	0	0	0	0.618837	0.496573	-0.122263	0.528859	0.516329	0.914662
NRROS	Q86YC3	Negative regulator of reactive oxygen species	0	0	0	-3.81002	-2.60617	1.20385	0.151702	0.298753	0.728484
NT5E	P21589;P21589-2	5-nucleotidase	1	1	0	3.96894	3.84082	-0.12812	0.0116257	0.0136889	0.914662
NTSR1	P30989	Neurotensin receptor type 1	0	0	0	-0.08823	0.283853	0.372083	0.9686	0.776312	0.803742
NUP210	Q8TEM1;Q8TEM1-2	Nuclear pore membrane glycoprotein 210	0	0	0	-0.0615833	-1.30075	-1.23916	0.981768	0.439987	0.639932
NXPE3	Q969Y0	NXPE family member 3	0	0	0	-0.431237	0.281017	0.712253	0.803366	0.7588	0.639932
OGFOD3	Q6PK18;Q6PK18-2	2-oxoglutarate and iron-dependent oxygenase domain-containing protein 3	0	0	0	0.146517	-1.20041	-1.34693	0.965787	0.399875	0.613018
OLFM4	Q6UX06	Olfactomedin-4	0	0	0	-1.0648	-0.0742667	0.99053	0.460454	0.956214	0.637041
OLFML2B	Q68BL8;Q68BL8-2	Olfactomedin-like protein 2B	0	0	0	-1.31137	-4.30134	-2.98997	0.572771	0.0645226	0.508095
OLR1	P78380;P78380-3;P78380-2	Oxidized low-density lipoprotein receptor 1;Oxidized low-density lipoprotein receptor 1, soluble form	0	0	0	0.876213	1.22345	0.34724	0.409493	0.224086	0.787761
OR13C5	Q8NGS8	Olfactory receptor 13C5	0	0	0	-1.30436	0.95803	2.26239	0.401285	0.454561	0.481302
OR4D2	P58180	Olfactory receptor 4D2	0	0	0	-2.84156	-0.38349	2.45807	0.450546	0.909577	0.637049
ORAI1	Q96D31-2;Q96D31	Calcium release-activated calcium channel protein 1	0	0	0	-0.331203	0.04707	0.378273	0.73597	0.948329	0.709929
ORM1	P02763	Alpha-1-acid glycoprotein 1	0	0	0	-0.881327	-0.0801333	0.801193	0.30354	0.91998	0.613018
ORM2	P19652	Alpha-1-acid glycoprotein 2	0	0	0	-0.924027	0.60165	1.52568	0.257703	0.411517	0.354358
OS9	Q13438;Q13438-5;Q13438-2;Q13438-7;Q13438-4;Q13438-3;Q13438-8	Protein OS-9	0	0	0	-0.748473	-2.48889	-1.74041	0.900395	0.34514	0.644476
OS9	Q13438-6	Protein OS-9	0	0	0	0.738433	-0.36609	-1.10452	0.669552	0.741888	0.613018
OSCAR	Q8IYS5-4;Q8IYS5;Q8IYS5-7;Q8IYS5-5	Osteoclast-associated immunoglobulin-like receptor	0	0	0	0.406	0.169487	-0.236513	0.681002	0.779389	0.798574
OSCAR	Q8IYS5-6;Q8IYS5-2;Q8IYS5-3	Osteoclast-associated immunoglobulin-like receptor	0	0	0	-0.620683	0.0492	0.669883	0.878339	0.9804	0.79466
OSTM1	Q86WC4	Osteopetrosis-associated transmembrane protein 1	0	0	0	0.06115	-0.11352	-0.17467	0.965787	0.824558	0.823723
OTOGL	Q3ZCN5	Otogelin-like protein	0	0	0	1.62563	2.09013	0.464503	0.239177	0.150266	0.789855
P2RX1	P51575	P2X purinoceptor 1	0	0	0	0.0687767	-0.412343	-0.48112	0.952913	0.432785	0.618578
P2RX4	Q99571;Q99571-2;Q99571-3	P2X purinoceptor 4	0	0	0	0.244993	0.301243	0.05625	0.772114	0.548857	0.944751
P2RX7	Q99572;Q99572-8;Q99572-4;Q99572-6;Q99572-2;Q99572-7;Q99572-5;Q99572-3	P2X purinoceptor 7	0	0	0	0.231593	-0.48995	-0.721543	0.860967	0.439987	0.610449
P2RY13	Q9BPV8-2;Q9BPV8	P2Y purinoceptor 13	0	0	0	-0.945447	-0.806953	0.138493	0.296326	0.34514	0.904815
P2RY2	P41231	P2Y purinoceptor 2	0	0	0	0.495977	0.472173	-0.0238033	0.727796	0.599193	0.98475
P2RY6	Q15077	P2Y purinoceptor 6	0	0	0	-0.875687	-0.548303	0.327383	0.728694	0.729527	0.888362
P2RY8	Q86VZ1	P2Y purinoceptor 8	0	0	0	-0.95553	-1.92319	-0.96766	0.806359	0.399875	0.769622
P4HA1	P13674;P13674-2;P13674-3	Prolyl 4-hydroxylase subunit alpha-1	0	0	0	-0.256753	-1.62455	-1.3678	0.950868	0.399875	0.639932
P4HA2	O15460	Prolyl 4-hydroxylase subunit alpha-2	0	0	0	0.889423	0.812133	-0.07729	0.556658	0.486831	0.97018
P4HA2	O15460-2	Prolyl 4-hydroxylase subunit alpha-2	0	0	0	2.53501	-1.11053	-3.64554	0.204396	0.513475	0.354358
P4HTM	Q9NXG6;Q9NXG6-3;Q9NXG6-2	Transmembrane prolyl 4-hydroxylase	0	0	0	0.97436	-1.20022	-2.17458	0.72817	0.510784	0.603514
PANX1	Q96RD7;Q96RD7-2	Pannexin-1	0	0	0	1.80787	1.28257	-0.525303	0.0579944	0.120069	0.637049
PCYOX1	Q9UHG3	Prenylcysteine oxidase 1	0	0	0	-0.0782233	-0.70055	-0.622327	0.977344	0.654648	0.789855
PCYOX1	Q9UHG3-2	Prenylcysteine oxidase 1	0	0	0	-0.0460867	0.398553	0.44464	0.971439	0.539896	0.667808
PCYOX1L	Q8NBM8	Prenylcysteine oxidase-like	0	0	0	-0.08752	-1.66602	-1.5785	0.977601	0.411517	0.637049
PDGFC	Q9NRA1-4;Q9NRA1;Q9NRA1-2	Platelet-derived growth factor C;Platelet-derived growth factor C, latent form;Platelet-derived growth factor C, receptor-binding form	0	0	0	-1.93274	-0.929767	1.00298	0.169206	0.441422	0.637041
PDGFRB	P09619	Platelet-derived growth factor receptor beta	0	0	0	0.41267	-0.24272	-0.65539	0.900395	0.853084	0.744856
PDPN	Q86YL7-5;Q86YL7-6;Q86YL7;Q86YL7-4;Q86YL7-3	Podoplanin	0	0	0	1.13658	0.59876	-0.537817	0.488661	0.64088	0.787761
PECAM1	P16284-6;P16284;P16284-5;P16284-4;P16284-3	Platelet endothelial cell adhesion molecule	0	0	0	-0.40919	0.468283	0.877473	0.577041	0.411517	0.537146
PECAM1	P16284-2	Platelet endothelial cell adhesion molecule	0	0	0	0.0865833	-0.210263	-0.296847	0.965787	0.775888	0.790705
PGAP1	Q75T13-3;Q75T13;Q75T13-2;Q75T13-4	GPI inositol-deacylase	0	0	0	0.30217	-0.862637	-1.16481	0.931327	0.552626	0.637049
PGAP3	Q96FM1-2;Q96FM1-3;Q96FM1	Post-GPI attachment to proteins factor 3	0	0	0	-0.189607	-0.181803	0.00780333	0.949999	0.890143	0.99407
PIEZO1	Q92508;Q9H5I5-3;Q9H5I5-2;Q9H5I5;Q9H5I5-4	Piezo-type mechanosensitive ion channel component 1	0	0	0	-0.01306	-0.115827	-0.102767	0.987253	0.808383	0.887853
PIGB	Q92521	GPI mannosyltransferase 3	0	0	0	-0.199707	-2.17821	-1.97851	0.938476	0.128668	0.508095
PIGG	Q5H8A4-4;Q5H8A4-2;Q5H8A4;Q5H8A4-5;Q5H8A4-6;Q5H8A4-3	GPI ethanolamine phosphate transferase 2	0	0	0	-0.179873	-0.390903	-0.21103	0.929049	0.617175	0.856935
PIGN	O95427	GPI ethanolamine phosphate transferase 1	0	0	0	-0.25203	-1.09379	-0.841763	0.931327	0.400929	0.667808
PIGO	Q8TEQ8;Q8TEQ8-2	GPI ethanolamine phosphate transferase 3	0	0	0	-0.259623	-0.620333	-0.36071	0.90484	0.481316	0.787761
PIGR	P01833	Polymeric immunoglobulin receptor;Secretory component	0	0	0	1.06466	0.550953	-0.513707	0.915739	0.904324	0.934934
PIGS	Q96S52;Q96S52-2	GPI transamidase component PIG-S	0	0	0	-0.49508	-1.52849	-1.03341	0.913738	0.409087	0.714883
PIGT	Q969N2;Q969N2-5;Q969N2-4;Q969N2-6;Q969N2-3;Q969N2-2	GPI transamidase component PIG-T	0	0	0	-0.153887	-1.30334	-1.14945	0.965787	0.387302	0.637049
PIGW	Q7Z7B1	Phosphatidylinositol-glycan biosynthesis class W protein	0	0	0	0.554327	0.29654	-0.257787	0.712513	0.750301	0.856037
PIGX	Q8TBF5;Q8TBF5-2	Phosphatidylinositol-glycan biosynthesis class X protein	0	0	0	-0.17001	-2.12061	-1.9506	0.971439	0.387302	0.637041
PIK3IP1	Q96FE7;Q96FE7-4;Q96FE7-2;Q96FE7-5;Q96FE7-3	Phosphoinositide-3-kinase-interacting protein 1	0	0	0	-3.49975	0.528403	4.02816	0.073896	0.706571	0.337431
PILRA	Q9UKJ1-3;Q9UKJ1;Q9UKJ1-2;Q9UKJ1-4	Paired immunoglobulin-like type 2 receptor alpha	0	0	0	0.547233	0.816207	0.268973	0.509047	0.280487	0.787761
PIP	P12273	Prolactin-inducible protein	0	0	0	1.06306	0.336697	-0.72636	0.569086	0.797531	0.735121
PKD2	Q13563-3;Q13563;Q13563-5;Q13563-2;Q13563-4	Polycystin-2	0	0	0	0.8705	-0.289157	-1.15966	0.339963	0.691442	0.561273
PLA2G15	Q8NCC3;Q8NCC3-2	Group XV phospholipase A2	0	0	0	-0.52077	-1.62086	-1.10009	0.841987	0.278251	0.637041
PLA2G7	Q13093	Platelet-activating factor acetylhydrolase	0	0	0	-0.999767	-1.35409	-0.35432	0.294247	0.162507	0.777375
PLAU	P00749-2;P00749	Urokinase-type plasminogen activator;Urokinase-type plasminogen activator long chain A;Urokinase-type plasminogen activator short chain A;Urokinase-type plasminogen activator chain B	1	1	0	3.39133	2.73543	-0.6559	0.0134062	0.0325176	0.637041
PLAUR	Q03405	Urokinase plasminogen activator surface receptor	0	1	0	1.44008	1.94338	0.503293	0.0868152	0.0448706	0.639932
PLAUR	Q03405-2	Urokinase plasminogen activator surface receptor	0	0	0	1.82567	1.22433	-0.60134	0.725096	0.698522	0.904815
PLAUR	Q03405-3	Urokinase plasminogen activator surface receptor	0	0	0	1.92133	-0.75485	-2.67618	0.460454	0.706639	0.569825
PLBD1	Q6P4A8	Phospholipase B-like 1;Phospholipase B-like 1 chain A;Phospholipase B-like 1 chain B;Phospholipase B-like 1 chain C	0	0	0	-0.758923	-1.81925	-1.06033	0.68715	0.209848	0.637041
PLBD2	Q8NHP8;Q8NHP8-2	Putative phospholipase B-like 2;Putative phospholipase B-like 2 32 kDa form;Putative phospholipase B-like 2 45 kDa form	0	0	0	-1.14437	-1.89323	-0.748857	0.427521	0.175122	0.686353
PLD3	Q8IV08	Phospholipase D3	0	0	0	-1.47457	-1.26883	0.205743	0.137451	0.184635	0.859466
PLG	P00747;CON__P06868	Plasminogen;Plasmin heavy chain A;Activation peptide;Angiostatin;Plasmin heavy chain A, short form;Plasmin light chain B	0	0	0	-2.19647	-0.624683	1.57178	0.174661	0.64088	0.611229
PLOD1	Q02809;Q02809-2	Procollagen-lysine,2-oxoglutarate 5-dioxygenase 1	0	0	0	-0.347637	-1.33773	-0.99009	0.932961	0.449621	0.722685
PLOD2	O00469-2;O00469;O00469-3	Procollagen-lysine,2-oxoglutarate 5-dioxygenase 2	0	0	0	3.58676	0.793423	-2.79334	0.137451	0.675836	0.569825
PLOD3	O60568	Procollagen-lysine,2-oxoglutarate 5-dioxygenase 3	0	0	0	-0.461593	-1.06454	-0.602943	0.90484	0.503969	0.789855
PLP2	Q04941-2;Q04941	Proteolipid protein 2	0	0	0	0.145803	0.0837233	-0.06208	0.931327	0.915883	0.955808
PLXDC2	Q6UX71;Q6UX71-2;Q6UX71-3	Plexin domain-containing protein 2	0	0	0	-0.761157	0.0362767	0.797433	0.224318	0.953317	0.569825
PLXNA1	Q9UIW2;Q9HCM2-4	Plexin-A1	0	0	0	3.77721	3.96314	0.185923	0.0923935	0.0749961	0.946415
PLXNA2	O75051;O75051-2	Plexin-A2	0	0	0	0.02189	0.364037	0.342147	0.987031	0.604605	0.752202
PLXNA3	P51805	Plexin-A3	0	0	0	0.651923	-0.305597	-0.95752	0.639153	0.744089	0.613018
PLXNB2	O15031	Plexin-B2	0	0	0	-0.0133233	0.312347	0.32567	0.987253	0.55845	0.707148
PLXNC1	O60486	Plexin-C1	0	0	0	0.284747	0.471963	0.187217	0.716376	0.386914	0.798245
PLXND1	Q9Y4D7;Q9Y4D7-2	Plexin-D1	0	0	0	1.13133	1.05439	-0.07694	0.114858	0.13046	0.926407
PNPLA6	Q8IY17-3;Q8IY17;Q8IY17-4;Q8IY17-2;Q8IY17-5;Q6ZV29-3;Q6ZV29-4;Q6ZV29;Q6ZV29-5;Q6ZV29-2	Neuropathy target esterase	0	0	0	-0.162483	-0.589637	-0.427153	0.949999	0.589636	0.789855
POFUT1	Q9H488;Q9H488-2	GDP-fucose protein O-fucosyltransferase 1	0	0	0	-0.134433	-1.07473	-0.940297	0.971439	0.56145	0.744856
POFUT2	Q9Y2G5-1;Q9Y2G5;Q9Y2G5-2	GDP-fucose protein O-fucosyltransferase 2	0	0	0	-0.273873	-2.74504	-2.47117	0.9686	0.424973	0.639932
POGLUT1	Q8NBL1	Protein O-glucosyltransferase 1	0	0	0	-0.23342	-2.8624	-2.62898	0.971591	0.424973	0.639932
POMGNT2	Q8NAT1	Protein O-linked-mannose beta-1,4-N-acetylglucosaminyltransferase 2	0	0	0	-0.10202	-1.78758	-1.68556	0.974569	0.346724	0.613018
POMK	Q9H5K3	Protein O-mannose kinase	0	0	0	0.48595	-3.18086	-3.66681	0.899837	0.0929818	0.337431
POMT1	Q9Y6A1-3;Q9Y6A1-2;Q9Y6A1;Q9Y6A1-4	Protein O-mannosyl-transferase 1	0	0	0	0.19975	-1.05455	-1.2543	0.965787	0.559874	0.667808
POMT2	Q9UKY4	Protein O-mannosyl-transferase 2	0	0	0	-0.30743	-1.28733	-0.9799	0.923316	0.369266	0.639932
PON1	P27169	Serum paraoxonase/arylesterase 1	0	0	0	-0.893217	-0.318837	0.57438	0.208638	0.595733	0.616067
PON2	Q15165;Q15165-3	Serum paraoxonase/arylesterase 2	0	0	0	0.04322	-1.92005	-1.96327	0.987421	0.444693	0.637049
PON2	Q15165-1	Serum paraoxonase/arylesterase 2	0	0	0	-0.322653	0.759987	1.08264	0.932961	0.64088	0.67885
PPAP2A	O14494;O14494-2	Lipid phosphate phosphohydrolase 1	0	0	0	0.238267	0.357513	0.119247	0.965787	0.870026	0.973885
PPIA	P62937;P62937-2;P0DN26;A0A0B4J2A2;A0A075B759;Q9Y536;F5H284	Peptidyl-prolyl cis-trans isomerase A;Peptidyl-prolyl cis-trans isomerase A, N-terminally processed	0	0	0	-0.13479	0.403597	0.538387	0.929049	0.513475	0.634571
PPIB	P23284	Peptidyl-prolyl cis-trans isomerase B	0	0	0	0.284737	0.0385533	-0.246183	0.796426	0.956666	0.787761
PPT1	P50897;P50897-2	Palmitoyl-protein thioesterase 1	0	0	0	-0.686583	-1.20074	-0.51416	0.755323	0.401554	0.79466
PRCP	P42785	Lysosomal Pro-X carboxypeptidase	0	0	0	-0.215397	-1.18031	-0.96491	0.930524	0.300785	0.613018
PRCP	P42785-2	Lysosomal Pro-X carboxypeptidase	0	0	0	0.108723	1.77122	1.66249	0.971591	0.343363	0.613018
PRG2	P13727;P13727-2	Bone marrow proteoglycan;Eosinophil granule major basic protein	0	0	0	-0.0199067	0.04301	0.0629167	0.987253	0.964521	0.962097
PRKCSH	P14314-2;P14314	Glucosidase 2 subunit beta	0	0	0	-0.19955	0.0390933	0.238643	0.915739	0.967729	0.839211
PRNP	P04156-2;P04156	Major prion protein	0	0	0	-0.808097	-0.0571933	0.750903	0.728694	0.97413	0.744856
PROCR	Q9UNN8	Endothelial protein C receptor	1	1	0	3.77673	2.93305	-0.843683	0.00619714	0.0167899	0.572474
PRSS57	Q6UWY2	Serine protease 57	0	0	0	-0.826	-0.94664	-0.12064	0.224118	0.172766	0.887115
PRTN3	P24158	Myeloblastin	0	0	0	-0.811337	-0.942827	-0.13149	0.428522	0.326549	0.914662
PSAP	P07602;P07602-2;P07602-3	Prosaposin;Saposin-A;Saposin-B-Val;Saposin-B;Saposin-C;Saposin-D	0	0	0	-0.352997	-0.87314	-0.520143	0.864378	0.399875	0.733455
PTAFR	P25105	Platelet-activating factor receptor	0	0	0	-0.31385	0.180243	0.494093	0.856348	0.819444	0.710495
PTDSS2	Q9BVG9	Phosphatidylserine synthase 2	0	0	0	-0.329333	-1.11137	-0.782037	0.914176	0.386914	0.678086
PTGER2	P43116	Prostaglandin E2 receptor EP2 subtype	0	0	0	0.65337	0.826593	0.173223	0.500771	0.344588	0.871737
PTGER4	P35408	Prostaglandin E2 receptor EP4 subtype	0	0	0	-0.106673	0.26015	0.366823	0.955864	0.74576	0.774861
PTGFRN	Q9P2B2	Prostaglandin F2 receptor negative regulator	1	0	0	-2.03222	-0.160023	1.8722	0.034335	0.789491	0.337431
PTGIR	P43119	Prostacyclin receptor	0	0	0	2.52046	0.672803	-1.84766	0.416405	0.777459	0.644476
PTGS1	P23219-3;P23219-2;P23219;P23219-6;P23219-5;P23219-4	Prostaglandin G/H synthase 1	0	0	0	0.212937	-0.578267	-0.791203	0.950868	0.690102	0.735121
PTGS2	P35354	Prostaglandin G/H synthase 2	1	1	0	5.87499	3.2553	-2.61969	0.00194002	0.0136889	0.337431
PTPRA	P18433-4;P18433-2;P18433-3;P18433	Receptor-type tyrosine-protein phosphatase alpha	0	0	0	-0.106143	0.110617	0.21676	0.932961	0.839343	0.789855
PTPRB;PTPRO	P23467-4;P23467-2;P23467;P23467-3;Q16827-4;Q16827-3;Q16827-2;Q16827	Receptor-type tyrosine-protein phosphatase beta;Receptor-type tyrosine-protein phosphatase O	0	0	0	-0.405977	-0.04659	0.359387	0.965787	0.990699	0.951115
PTPRC	P08575;P08575-2	Receptor-type tyrosine-protein phosphatase C	0	0	0	-0.0741833	0.482627	0.55681	0.950868	0.386914	0.613018
PTPRE	P23469-3;P23469-2;P23469	Receptor-type tyrosine-protein phosphatase epsilon	0	0	0	0.73128	0.555677	-0.175603	0.208638	0.330684	0.803742
PTPRJ	Q12913;Q12913-2	Receptor-type tyrosine-protein phosphatase eta	0	0	0	0.450687	0.611603	0.160917	0.488661	0.302093	0.828253
PTPRM	P28827;P28827-2;O14522;O14522-1	Receptor-type tyrosine-protein phosphatase mu	0	0	0	3.11744	2.80058	-0.316863	0.453041	0.42246	0.952759
PTTG1IP	P53801	Pituitary tumor-transforming gene 1 protein-interacting protein	0	0	0	0.396733	-0.04673	-0.443463	0.855191	0.968877	0.779864
PTX3	P26022	Pentraxin-related protein PTX3	0	0	0	0.0966867	-0.16962	-0.266307	0.971439	0.908806	0.88856
PVR	P15151-3;P15151-2;P15151-4;P15151	Poliovirus receptor	0	0	0	1.81978	1.73745	-0.0823333	0.108698	0.117107	0.954036
PVRL2	Q92692	Nectin-2	0	0	0	1.60118	1.58207	-0.0191067	0.0805078	0.0771949	0.98475
PVRL2	Q92692-2	Nectin-2	0	0	0	2.82916	2.88687	0.05771	0.239177	0.233523	0.98475
PZP	P20742;P20742-2	Pregnancy zone protein	0	0	0	-0.799987	1.25945	2.05944	0.913738	0.648163	0.648722
QPCT	Q16769;Q16769-2	Glutaminyl-peptide cyclotransferase	0	0	0	-0.0985	-0.113547	-0.0150467	0.965787	0.900087	0.987073
QSOX1	O00391;O00391-2	Sulfhydryl oxidase 1	0	0	0	0.03911	-0.156483	-0.195593	0.976313	0.819815	0.854715
QSOX2	Q6ZRP7	Sulfhydryl oxidase 2	0	0	0	0.19289	-0.178353	-0.371243	0.88228	0.745241	0.676314
RCN1	Q15293;Q15293-2	Reticulocalbin-1	0	0	0	-0.339453	-0.758927	-0.419473	0.929049	0.617175	0.854715
RECK	O95980	Reversion-inducing cysteine-rich protein with Kazal motifs	0	0	0	-0.133143	-0.103467	0.0296767	0.932961	0.887875	0.982518
RELL1	Q8IUW5	RELT-like protein 1	0	0	0	-0.819747	0.8071	1.62685	0.30354	0.299766	0.337431
RELT	Q969Z4	Tumor necrosis factor receptor superfamily member 19L	0	0	0	0.891617	-0.775583	-1.6672	0.744175	0.644946	0.613018
RFNG	Q9Y644	Beta-1,3-N-acetylglucosaminyltransferase radical fringe	0	0	0	-1.00047	-0.329803	0.67067	0.725096	0.856389	0.798245
RHCG	Q9UBD6	Ammonium transporter Rh type C	0	0	0	0.80762	3.54303	2.73541	0.856348	0.163266	0.569825
RNASE1	P07998	Ribonuclease pancreatic	0	0	0	-3.07533	-1.99255	1.08278	0.058151	0.152628	0.616067
RNASE2	P10153	Non-secretory ribonuclease	0	0	0	-0.343297	-0.904397	-0.5611	0.861304	0.370411	0.708538
RNASE3	P12724	Eosinophil cationic protein	0	0	0	-0.119953	-0.63516	-0.515207	0.949027	0.433889	0.67885
RNASE6	Q93091	Ribonuclease K6	0	0	0	-1.59868	-1.7675	-0.168827	0.233335	0.193001	0.920907
RNASET2	O00584;O00584-2	Ribonuclease T2	0	0	0	0.0766	-1.26301	-1.33961	0.974569	0.370411	0.613018
RNF13	O43567;O43567-2	E3 ubiquitin-protein ligase RNF13	0	0	0	-0.13325	0.273933	0.407183	0.923316	0.622991	0.656
RNF130	Q86XS8;Q86XS8-2	E3 ubiquitin-protein ligase RNF130	0	0	0	-0.661147	-0.887767	-0.22662	0.332321	0.186824	0.787761
RNF149	Q8NC42	E3 ubiquitin-protein ligase RNF149	0	0	0	0.578433	0.558063	-0.02037	0.464596	0.408501	0.98475
RNF167	Q9H6Y7	E3 ubiquitin-protein ligase RNF167	0	0	0	-1.04908	-0.584223	0.464853	0.378116	0.552326	0.757834
RPN1	P04843	Dolichyl-diphosphooligosaccharide--protein glycosyltransferase subunit 1	0	0	0	-0.15314	-0.77858	-0.62544	0.961487	0.535802	0.744856
RPN2	P04844;P04844-2	Dolichyl-diphosphooligosaccharide--protein glycosyltransferase subunit 2	0	0	0	-0.583073	-1.22539	-0.64232	0.735247	0.330684	0.714883
RTN4RL2	Q86UN3;Q86UN3-2	Reticulon-4 receptor-like 2	0	0	0	0.492323	2.44438	1.95206	0.821778	0.0897675	0.508095
S1PR4	O95977	Sphingosine 1-phosphate receptor 4	0	0	0	-0.343913	-0.284313	0.0596	0.877953	0.762793	0.971862
SCAP	Q12770;Q12770-3;Q12770-4;Q12770-2	Sterol regulatory element-binding protein cleavage-activating protein	0	0	0	-0.80511	-1.72783	-0.922723	0.771591	0.34514	0.725056
SCARB1	Q8WTV0-4;Q8WTV0-2;Q8WTV0-3;Q8WTV0-5;Q8WTV0	Scavenger receptor class B member 1	0	0	0	-0.47657	0.728337	1.20491	0.915739	0.685714	0.680695
SCARB2	Q14108;Q14108-2	Lysosome membrane protein 2	0	0	0	0.328583	0.338137	0.00955333	0.681002	0.516329	0.987073
SCARF1	Q14162-2;Q14162;Q14162-3;Q14162-4;Q14162-5	Scavenger receptor class F member 1	0	0	0	1.84637	0.14599	-1.70038	0.447189	0.948329	0.634571
SCGB2A2	Q13296-2;Q13296	Mammaglobin-A	0	0	0	0.00732667	2.19164	2.18431	0.998333	0.474147	0.64582
SCPEP1	Q9HB40;Q9HB40-2	Retinoid-inducible serine carboxypeptidase	0	0	0	-0.57778	-1.98864	-1.41086	0.824121	0.211392	0.613018
SDC3	O75056	Syndecan-3	0	0	0	-0.0692	-0.02379	0.04541	0.977361	0.988332	0.98475
SDF4	Q9BRK5;Q9BRK5-2;Q9BRK5-6;Q9BRK5-5;Q9BRK5-4;Q9BRK5-3	45 kDa calcium-binding protein	0	0	0	0.684633	0.0821967	-0.602437	0.346852	0.901172	0.613018
SECTM1	Q8WVN6	Secreted and transmembrane protein 1	0	0	0	-3.21763	-1.62461	1.59302	0.13959	0.399213	0.633849
SEL1L	Q9UBV2;Q9UBV2-2	Protein sel-1 homolog 1	0	0	0	-0.128787	-1.32544	-1.19665	0.9686	0.395948	0.637049
SELL	P14151;P14151-2	L-selectin	0	0	0	-1.83461	-1.36218	0.47243	0.30354	0.399875	0.826329
SELP	P16109	P-selectin	0	0	0	-1.088	-2.89469	-1.80669	0.687613	0.172766	0.613018
SELPLG	Q14242;Q14242-2	P-selectin glycoprotein ligand 1	0	0	0	-0.12857	0.75689	0.88546	0.958158	0.462531	0.634571
SEMA3C	Q99985;Q99985-2	Semaphorin-3C	0	0	0	0.68562	0.594433	-0.0911867	0.63547	0.552326	0.954036
SEMA4A	Q9H3S1;Q9H3S1-2	Semaphorin-4A	0	1	0	2.17228	2.54322	0.37094	0.0628748	0.0441729	0.777375
SEMA4B	Q9NPR2;Q9NPR2-2	Semaphorin-4B	0	0	0	1.16113	1.78348	0.622343	0.179306	0.0645226	0.637041
SEMA4C	Q9C0C4	Semaphorin-4C	0	0	0	3.14811	2.56781	-0.580303	0.238403	0.330684	0.859466
SEMA4D	Q92854;Q92854-2	Semaphorin-4D	0	0	0	0.282787	0.557163	0.274377	0.790788	0.389173	0.768633
SEMA4G	Q9NTN9-3;Q9NTN9;Q9NTN9-2	Semaphorin-4G	0	0	0	-0.212547	0.978147	1.19069	0.9686	0.666025	0.744856
SEMA6B	Q9H3T3;Q9H3T3-3	Semaphorin-6B	0	0	0	0.900803	0.979117	0.0783133	0.185586	0.157993	0.926407
SEPN1	Q9NZV5-2;Q9NZV5	Selenoprotein N	0	0	0	-0.32619	-1.29156	-0.965367	0.906081	0.309558	0.634571
SEPP1	P49908	Selenoprotein P	0	0	0	-0.539557	1.84553	2.38509	0.932961	0.504645	0.634571
SERINC1	Q9NRX5	Serine incorporator 1	0	0	0	-0.0668833	0.33312	0.400003	0.9686	0.606627	0.707148
SERINC3	Q13530-2;Q13530	Serine incorporator 3	0	0	0	-0.77088	-0.352507	0.418373	0.30354	0.572749	0.678086
SERPINA1	P01009;P01009-2;P01009-3	Alpha-1-antitrypsin;Short peptide from AAT	0	0	0	-0.37049	-0.00083	0.36966	0.691424	0.998894	0.710771
SERPINA3	P01011;P01011-2;P01011-3	Alpha-1-antichymotrypsin;Alpha-1-antichymotrypsin His-Pro-less	0	0	0	-0.77387	-0.810323	-0.0364533	0.20733	0.182536	0.967499
SERPINA4	P29622	Kallistatin	0	0	0	-0.646917	0.00482333	0.65174	0.849555	0.998235	0.789855
SERPINA5	P05154	Plasma serine protease inhibitor	0	0	0	-1.12205	-0.725443	0.396603	0.245562	0.409087	0.757834
SERPINA6	P08185	Corticosteroid-binding globulin	0	0	0	-0.753103	-0.77911	-0.0260067	0.723268	0.559874	0.987073
SERPINB2	P05120	Plasminogen activator inhibitor 2	0	0	0	1.20029	0.837633	-0.362653	0.119534	0.248513	0.714883
SERPINC1	P01008	Antithrombin-III	0	0	0	-0.805327	-0.50298	0.302347	0.497094	0.592605	0.824672
SERPIND1	P05546	Heparin cofactor 2	0	0	0	-1.50639	0.488217	1.99461	0.727134	0.857523	0.648722
SERPINE1	P05121-2;P05121	Plasminogen activator inhibitor 1	0	0	0	-0.780763	-0.97324	-0.192477	0.431423	0.29738	0.868851
SERPINE2	P07093-2;P07093;P07093-3	Glia-derived nexin	0	0	0	0.15167	0.457483	0.305813	0.92963	0.513475	0.777375
SERPINF2	P08697-2;P08697	Alpha-2-antiplasmin	0	0	0	-0.62506	-0.66092	-0.03586	0.56417	0.429515	0.982518
SERPING1	P05155-2;P05155;P05155-3	Plasma protease C1 inhibitor	0	0	0	-1.19756	-0.171607	1.02595	0.344551	0.874173	0.613018
SERPINH1	P50454	Serpin H1	0	0	0	0.41261	-0.57187	-0.98448	0.931327	0.765057	0.746351
SF3A3	Q12874	Splicing factor 3A subunit 3	0	0	0	1.01524	1.78516	0.76992	0.687415	0.343539	0.765609
SGSH	P51688	N-sulphoglucosamine sulphohydrolase	0	0	0	-0.296313	-1.39504	-1.09872	0.931327	0.369266	0.639932
SIAE	Q9HAT2;Q9HAT2-2	Sialate O-acetylesterase	0	0	0	-0.227787	-0.816577	-0.58879	0.938476	0.525588	0.768633
SIDT2	Q8NBJ9;Q8NBJ9-2	SID1 transmembrane family member 2	0	0	0	-0.129483	0.0657967	0.19528	0.931327	0.924436	0.832114
SIGIRR	Q6IA17	Single Ig IL-1-related receptor	0	0	0	0.00805	-0.0506033	-0.0586533	0.9889	0.931082	0.946415
SIGIRR	Q6IA17-2	Single Ig IL-1-related receptor	0	0	0	-0.812743	0.203467	1.01621	0.30354	0.755577	0.561273
SIGLEC1	Q9BZZ2;Q9BZZ2-2;Q9BZZ2-3	Sialoadhesin	0	0	0	-0.561317	-0.781167	-0.21985	0.881522	0.622991	0.926407
SIGLEC10	Q96LC7;Q96LC7-4;Q96LC7-5;A6NMB1	Sialic acid-binding Ig-like lectin 10	0	0	0	2.11681	2.54934	0.432527	0.105603	0.0645226	0.785418
SIGLEC10	Q96LC7-7;Q96LC7-2;Q96LC7-9	Sialic acid-binding Ig-like lectin 10	0	0	0	-0.486087	-0.731927	-0.24584	0.913738	0.665369	0.923191
SIGLEC10	Q96LC7-3	Sialic acid-binding Ig-like lectin 10	1	0	0	3.98957	2.28904	-1.70053	0.0120192	0.0505684	0.357249
SIGLEC11	Q96RL6-2;Q96RL6	Sialic acid-binding Ig-like lectin 11	0	0	0	0.883577	3.68676	2.80319	0.892705	0.236787	0.613018
SIGLEC12	Q96PQ1;Q96PQ1-2	Sialic acid-binding Ig-like lectin 12	0	0	0	-0.565543	-0.132297	0.433247	0.813446	0.924436	0.810409
SIGLEC14	Q08ET2	Sialic acid-binding Ig-like lectin 14	0	0	0	0.70279	0.52097	-0.18182	0.30354	0.400929	0.826368
SIGLEC5	O15389	Sialic acid-binding Ig-like lectin 5	0	0	0	0.450603	0.42169	-0.0289133	0.666372	0.538901	0.982518
SIGLEC7	Q9Y286;Q9Y286-2;Q9Y286-4;Q9Y286-3	Sialic acid-binding Ig-like lectin 7	0	0	0	0.495133	0.787357	0.292223	0.51876	0.260707	0.747003
SIGLEC9	Q9Y336;Q9Y336-2	Sialic acid-binding Ig-like lectin 9	0	0	0	0.0582333	0.338553	0.28032	0.9686	0.622991	0.787761
SIL1	Q9H173	Nucleotide exchange factor SIL1	0	0	0	-0.0547	-1.07482	-1.02012	0.974569	0.318588	0.613018
SIRPA	P78324-4;P78324;Q9P1W8-3;Q9P1W8-4;Q9P1W8-2;Q9P1W8	Tyrosine-protein phosphatase non-receptor type substrate 1	0	0	0	-0.0284667	0.40251	0.430977	0.977344	0.513475	0.65699
SIRPA	P78324-2	Tyrosine-protein phosphatase non-receptor type substrate 1	0	0	0	-0.11557	0.549727	0.665297	0.938476	0.432785	0.613018
SIRPB1	O00241	Signal-regulatory protein beta-1	0	0	0	-1.61115	-1.70124	-0.0900833	0.0805078	0.0645226	0.931097
SIRPB1	O00241-2	Signal-regulatory protein beta-1	0	0	0	0.25584	-0.200877	-0.456717	0.950868	0.91998	0.859466
SIRPB1	Q5TFQ8	Signal-regulatory protein beta-1 isoform 3	0	0	0	-0.752903	-1.33363	-0.580727	0.271818	0.0749961	0.613018
SIRPB2	Q5JXA9;Q5JXA9-3;Q5JXA9-2	Signal-regulatory protein beta-2	0	0	0	-0.725737	-0.512317	0.21342	0.66766	0.636936	0.89652
SLAMF1	Q13291-3;Q13291;Q13291-2;Q13291-4	Signaling lymphocytic activation molecule	1	0	0	7.60108	5.39708	-2.204	0.0234586	0.058846	0.613018
SLAMF7	Q9NQ25;Q9NQ25-7;Q9NQ25-6;Q9NQ25-2;Q9NQ25-3;Q9NQ25-5;Q9NQ25-4	SLAM family member 7	0	0	0	1.13996	1.29595	0.155993	0.294247	0.224086	0.909168
SLAMF8	Q9P0V8;Q9P0V8-2	SLAM family member 8	0	0	0	3.54782	2.192	-1.35582	0.11793	0.298293	0.644476
SLC11A1	P49279;P49279-2	Natural resistance-associated macrophage protein 1	0	0	0	0.590037	1.1729	0.58286	0.4646	0.141514	0.634571
SLC11A2	P49281-5;P49281-2;P49281;P49281-3;P49281-4	Natural resistance-associated macrophage protein 2	0	0	0	0.700287	1.00465	0.304363	0.404593	0.209848	0.774861
SLC12A4	Q9UP95;Q9UP95-2;Q9UP95-3;Q9UP95-5;Q9UP95-6;Q9UP95-7;Q9UP95-4	Solute carrier family 12 member 4	0	0	0	0.42727	0.523123	0.0958533	0.63547	0.419187	0.916458
SLC12A6	Q9UHW9-4;Q9UHW9;Q9UHW9-5;Q9UHW9-3	Solute carrier family 12 member 6	0	0	0	0.232717	0.175873	-0.0568433	0.814332	0.732543	0.946415
SLC12A6	Q9UHW9-2;Q9UHW9-6	Solute carrier family 12 member 6	0	0	0	0.145307	0.479583	0.334277	0.932961	0.513475	0.768633
SLC12A7	Q9Y666;Q9Y666-2	Solute carrier family 12 member 7	0	0	0	0.344707	0.15078	-0.193927	0.669663	0.768516	0.800898
SLC12A9	Q9BXP2;Q9BXP2-2;Q9BXP2-3;Q9BXP2-4	Solute carrier family 12 member 9	0	0	0	-0.0320267	-0.0439267	-0.0119	0.974569	0.946154	0.986489
SLC15A3	Q8IY34	Solute carrier family 15 member 3	0	0	0	0.57291	0.504947	-0.0679633	0.335285	0.357906	0.926407
SLC17A5	Q9NRA2;Q9NRA2-2	Sialin	0	0	0	-0.722647	-0.422213	0.300433	0.224118	0.424973	0.714883
SLC19A1	P41440;P41440-2;P41440-3	Folate transporter 1	0	0	0	-0.989757	-0.0398133	0.949943	0.208638	0.95847	0.569825
SLC1A2	P43004-3;P43004-2;P43004	Excitatory amino acid transporter 2	0	0	0	3.2513	1.53792	-1.71338	0.420051	0.632674	0.735121
SLC1A4	P43007;P43007-2	Neutral amino acid transporter A	0	0	0	-0.29737	-1.30068	-1.00331	0.727796	0.0675816	0.467155
SLC1A5	Q15758;Q15758-3;Q15758-2	Neutral amino acid transporter B(0)	0	0	0	-0.0110567	-0.617037	-0.60598	0.987421	0.311614	0.611742
SLC20A2	Q08357	Sodium-dependent phosphate transporter 2	0	0	0	0.80182	1.01194	0.210123	0.23293	0.149436	0.800898
SLC22A15	Q8IZD6	Solute carrier family 22 member 15	0	0	0	-0.00610333	-0.609653	-0.60355	0.99469	0.429515	0.637049
SLC22A4	Q9H015;O76082;O76082-3	Solute carrier family 22 member 4	0	0	0	0.77749	0.817623	0.0401333	0.562513	0.429515	0.98475
SLC23A2	Q9UGH3;Q9UGH3-2	Solute carrier family 23 member 2	0	1	0	-1.29577	-2.49291	-1.19714	0.0666422	0.0136889	0.344647
SLC24A4	Q8NFF2-2;Q8NFF2-3;Q8NFF2;Q8NFF2-4	Sodium/potassium/calcium exchanger 4	0	0	0	0.624763	0.53508	-0.0896833	0.68715	0.596659	0.955808
SLC26A2	P50443	Sulfate transporter	0	0	0	0.82645	0.697743	-0.128707	0.383971	0.400929	0.913121
SLC29A1	Q99808;Q99808-2	Equilibrative nucleoside transporter 1	0	0	0	-0.17886	1.39052	1.56938	0.915739	0.112996	0.354358
SLC29A3	Q9BZD2;Q9BZD2-2	Equilibrative nucleoside transporter 3	0	0	0	-0.415027	-0.239747	0.17528	0.574097	0.657268	0.826329
SLC2A1	P11166	Solute carrier family 2, facilitated glucose transporter member 1	0	0	0	-0.218463	0.374913	0.593377	0.89217	0.560591	0.62768
SLC2A13	Q96QE2	Proton myo-inositol cotransporter	0	0	0	0.13716	-0.116197	-0.253357	0.938476	0.88919	0.823995
SLC2A3	P11169;Q8TDB8-4;Q8TDB8-2;Q8TDB8;Q8TDB8-5	Solute carrier family 2, facilitated glucose transporter member 3	0	0	0	0.314013	0.674133	0.36012	0.716376	0.295224	0.680695
SLC2A5	P22732;P22732-2	Solute carrier family 2, facilitated glucose transporter member 5	0	0	0	-0.155817	0.57754	0.733357	0.911798	0.344588	0.569825
SLC2A6	Q9UGQ3-2;Q9UGQ3	Solute carrier family 2, facilitated glucose transporter member 6	0	0	0	2.64115	0.590033	-2.05112	0.34371	0.786855	0.634571
SLC2A8	Q9NY64	Solute carrier family 2, facilitated glucose transporter member 8	0	0	0	-0.18752	-0.08277	0.10475	0.923499	0.924436	0.931083
SLC2A9	Q9NRM0;Q9NRM0-2	Solute carrier family 2, facilitated glucose transporter member 9	0	0	0	-0.05756	-0.576997	-0.519437	0.9686	0.400929	0.637049
SLC30A1	Q9Y6M5	Zinc transporter 1	0	0	0	-0.141693	-0.229257	-0.0875633	0.915739	0.666877	0.914662
SLC33A1	O00400	Acetyl-coenzyme A transporter 1	0	0	0	0.68108	-0.09084	-0.77192	0.590253	0.928694	0.637049
SLC35A5	Q9BS91	Probable UDP-sugar transporter protein SLC35A5	0	0	0	2.01693	0.218337	-1.7986	0.563926	0.941984	0.667808
SLC35B3	Q9H1N7	Adenosine 3-phospho 5-phosphosulfate transporter 2	0	0	0	-1.19853	-0.0825767	1.11595	0.139969	0.910693	0.508095
SLC36A1	Q7Z2H8;Q7Z2H8-3;Q7Z2H8-4	Proton-coupled amino acid transporter 1	0	0	0	-0.308717	-0.46073	-0.152013	0.693652	0.400929	0.841071
SLC36A4	Q6YBV0;Q6YBV0-2	Proton-coupled amino acid transporter 4	0	0	0	1.3379	0.551663	-0.78624	0.421583	0.672476	0.716593
SLC37A2	Q8TED4-3;Q8TED4;Q8TED4-2	Sugar phosphate exchanger 2	0	0	0	-1.58779	-0.85927	0.72852	0.0579915	0.209848	0.576679
SLC38A2	Q96QD8;Q96QD8-2	Sodium-coupled neutral amino acid transporter 2	0	0	0	-0.363253	0.0642867	0.42754	0.68715	0.922936	0.649315
SLC38A9	Q8NBW4-2;Q8NBW4;Q8NBW4-4;Q8NBW4-3	Sodium-coupled neutral amino acid transporter 9	0	0	0	0.437823	1.27475	0.83693	0.818756	0.278251	0.637049
SLC39A10	Q9ULF5;Q9ULF5-2	Zinc transporter ZIP10	0	0	0	-1.38787	-2.61333	-1.22545	0.592713	0.23958	0.683413
SLC39A6	Q13433	Zinc transporter ZIP6	0	0	0	-0.516047	-1.26278	-0.746733	0.690711	0.209848	0.634571
SLC39A8	Q9C0K1-3;Q9C0K1;Q9C0K1-2	Zinc transporter ZIP8	0	0	0	3.03022	1.69712	-1.33309	0.11793	0.343363	0.637041
SLC39A9	Q9NUM3-3;Q9NUM3-2;Q9NUM3	Zinc transporter ZIP9	0	0	0	-0.136967	-0.458147	-0.32118	0.971439	0.804822	0.913837
SLC3A2	P08195-2;P08195-3;P08195;P08195-4	4F2 cell-surface antigen heavy chain	0	0	0	1.06307	1.02206	-0.0410167	0.105603	0.112996	0.96188
SLC40A1	Q9NP59	Solute carrier family 40 member 1	0	0	0	-1.05601	-0.651893	0.40412	0.421258	0.540605	0.79466
SLC43A2	Q8N370-4;Q8N370-2;Q8N370;Q8N370-3	Large neutral amino acids transporter small subunit 4	1	0	0	1.82033	1.07786	-0.742473	0.0349878	0.129631	0.569825
SLC43A3	Q8NBI5	Solute carrier family 43 member 3	0	0	0	1.36364	1.57687	0.21323	0.0805078	0.0544422	0.803742
SLC43A3	Q8NBI5-2	Solute carrier family 43 member 3	1	1	0	2.60071	2.10485	-0.49586	0.0167259	0.0384818	0.639493
SLC44A2	Q8IWA5-3;Q8IWA5;Q8IWA5-2	Choline transporter-like protein 2	0	0	0	-0.321727	-0.191183	0.130543	0.735247	0.74576	0.878499
SLC46A1	Q96NT5-2;Q96NT5	Proton-coupled folate transporter	0	0	0	-0.8285	-0.58614	0.24236	0.204396	0.344588	0.777375
SLC46A2	Q9BY10	Thymic stromal cotransporter homolog	0	0	0	-1.62908	-1.28397	0.345113	0.169151	0.263108	0.805671
SLC46A3	Q7Z3Q1;Q7Z3Q1-2;Q7Z3Q1-3	Solute carrier family 46 member 3	0	0	0	0.12862	-0.802837	-0.931457	0.971439	0.632674	0.730479
SLC4A2	P04920;P04920-2;P04920-3;P48751-2;P48751;P48751-3	Anion exchange protein 2	0	0	0	0.09558	0.537837	0.442257	0.938476	0.378029	0.637049
SLC4A7	Q9Y6M7-6;Q9Y6M7-13;Q9Y6M7-8;Q9Y6M7-7;Q9Y6M7-9;Q9Y6M7-12;Q9Y6M7-2;Q9Y6M7;Q9Y6M7-4;Q9Y6M7-3;Q9Y6M7-11;Q9Y6M7-14;Q9Y6M7-10;Q9Y6M7-5	Sodium bicarbonate cotransporter 3	0	0	0	0.87951	0.68561	-0.1939	0.30354	0.378029	0.856037
SLC5A3	P53794	Sodium/myo-inositol cotransporter	0	0	0	1.44726	0.6627	-0.784563	0.290669	0.559874	0.667808
SLC5A6	Q9Y289	Sodium-dependent multivitamin transporter	0	0	0	0.108433	-0.0456033	-0.154037	0.938476	0.949695	0.865844
SLC6A6	P31641	Sodium- and chloride-dependent taurine transporter	0	0	0	0.16212	-0.343077	-0.505197	0.90484	0.529082	0.618777
SLC6A8	P48029-4;P48029;P48029-3;P48029-2	Sodium- and chloride-dependent creatine transporter 1	0	0	0	1.61455	0.760373	-0.85418	0.418733	0.632674	0.735121
SLC7A1	P30825	High affinity cationic amino acid transporter 1	0	0	0	3.639	1.43566	-2.20334	0.0708955	0.378029	0.569825
SLC7A11	Q9UPY5	Cystine/glutamate transporter	0	0	0	4.7973	3.32882	-1.46848	0.0805078	0.177935	0.661707
SLC7A5	Q01650	Large neutral amino acids transporter small subunit 1	1	0	0	2.85853	1.8944	-0.96413	0.0205423	0.0616428	0.569825
SLC7A7	Q9UM01	Y+L amino acid transporter 1	0	0	0	0.842517	1.17753	0.335017	0.233335	0.117107	0.728798
SLC8A1	P32418-2;P32418-3;P32418-4;P32418-5;P32418	Sodium/calcium exchanger 1	0	0	0	0.15771	0.3908	0.23309	0.913738	0.496564	0.787761
SLC8B1	Q6J4K2-2;Q6J4K2	Sodium/potassium/calcium exchanger 6, mitochondrial	0	0	0	0.181327	-0.0749833	-0.25631	0.932961	0.944851	0.854426
SLC9A1	P19634;P19634-2;Q9UBY0	Sodium/hydrogen exchanger 1	0	0	0	-0.0861433	0.523567	0.60971	0.952913	0.429515	0.616067
SLC9A6	Q92581-3;Q92581-2;Q92581	Sodium/hydrogen exchanger 6	0	0	0	-0.12576	0.0382167	0.163977	0.931327	0.956214	0.854585
SLC9A9	Q8IVB4	Sodium/hydrogen exchanger 9	0	0	0	-0.172903	0.26205	0.434953	0.90484	0.64088	0.639932
SLCO2B1	O94956-3;O94956;O94956-2;O94956-4	Solute carrier organic anion transporter family member 2B1	1	0	0	-3.38989	-2.80976	0.58013	0.034335	0.0544422	0.730167
SLCO3A1	Q9UIG8-3;Q9UIG8-2;Q9UIG8;Q9UIG8-4	Solute carrier organic anion transporter family member 3A1	0	0	0	0.978447	0.82221	-0.156237	0.159898	0.218252	0.854608
SLCO4A1	Q96BD0-4;Q96BD0;Q96BD0-2;Q96BD0-3	Solute carrier organic anion transporter family member 4A1	1	1	0	5.57953	4.74972	-0.829807	0.0195236	0.0384818	0.716593
SLIT2	O94813-3;O94813-2;O94813	Slit homolog 2 protein;Slit homolog 2 protein N-product;Slit homolog 2 protein C-product	0	0	0	-1.74237	-0.64575	1.09662	0.378116	0.68172	0.671673
SLITRK4	Q8IW52	SLIT and NTRK-like protein 4	0	0	0	-0.583273	0.638653	1.22193	0.450546	0.352881	0.403472
SMAGP	Q0VAQ4	Small cell adhesion glycoprotein	0	0	0	0.87838	1.3759	0.497517	0.744175	0.429515	0.842273
SMPD1	P17405-4;P17405;P17405-3;P17405-2	Sphingomyelin phosphodiesterase	0	0	0	0.204843	-0.474143	-0.678987	0.906081	0.504645	0.613018
SMPDL3A	Q92484;Q92484-2	Acid sphingomyelinase-like phosphodiesterase 3a	0	0	0	0.64135	-2.34905	-2.9904	0.90484	0.338735	0.569825
SMPDL3B	Q92485;Q92485-2	Acid sphingomyelinase-like phosphodiesterase 3b	0	0	0	-0.0644433	-0.07547	-0.0110267	0.973842	0.948537	0.992831
SORL1	Q92673	Sortilin-related receptor	0	0	0	-1.72667	-0.216337	1.51034	0.068877	0.750607	0.354358
SORT1	Q99523;Q99523-2	Sortilin	0	0	0	-0.538817	-0.82107	-0.282253	0.415841	0.193001	0.735121
SPARC	P09486	SPARC	0	0	0	-2.23253	-0.341567	1.89096	0.115289	0.75573	0.508095
SPCS3	P61009	Signal peptidase complex subunit 3	0	0	0	-0.39683	-0.85127	-0.45444	0.900395	0.505309	0.802811
SPINT1	O43278-2;O43278	Kunitz-type protease inhibitor 1	0	0	0	0.684133	0.189233	-0.4949	0.450546	0.783132	0.667808
SPN	P16150	Leukosialin	0	0	0	-0.448853	-0.0593567	0.389497	0.491804	0.91998	0.639932
SPP1	P10451-4;P10451	Osteopontin	0	0	0	-1.31935	-1.86472	-0.54537	0.238258	0.117107	0.72352
SPP1	P10451-5;P10451-2;P10451-3	Osteopontin	0	0	0	-1.63979	-1.9418	-0.302007	0.10462	0.0645226	0.792028
SPPL2A	Q8TCT8	Signal peptide peptidase-like 2A	0	0	0	0.42956	0.713183	0.283623	0.572771	0.27964	0.744856
SPPL2B	Q8TCT7-4;Q8TCT7;Q8TCT7-2	Signal peptide peptidase-like 2B	0	0	0	0.0334967	-0.846507	-0.880003	0.987253	0.530118	0.67885
SRGN	P10124	Serglycin	0	0	0	-0.187567	0.43513	0.622697	0.931327	0.618791	0.665851
SSR1	P43307;P43307-2	Translocon-associated protein subunit alpha	0	0	0	0.168343	-1.52596	-1.69431	0.965787	0.351354	0.611229
SSR2	P43308	Translocon-associated protein subunit beta	0	0	0	-0.465027	-1.21655	-0.751523	0.90484	0.44514	0.750668
ST14	Q9Y5Y6	Suppressor of tumorigenicity 14 protein	0	0	0	-0.109027	0.12655	0.235577	0.935633	0.824017	0.787761
ST3GAL1	Q11201	CMP-N-acetylneuraminate-beta-galactosamide-alpha-2,3-sialyltransferase 1	0	1	0	2.52162	2.94299	0.42137	0.0521267	0.0384818	0.757834
ST3GAL2	Q16842	CMP-N-acetylneuraminate-beta-galactosamide-alpha-2,3-sialyltransferase 2	0	0	0	1.67746	0.59507	-1.08239	0.179306	0.566522	0.613018
ST3GAL4	Q11206-7;Q11206-3;Q11206-6;Q11206-5;Q11206-2;Q11206;Q11206-4	CMP-N-acetylneuraminate-beta-galactosamide-alpha-2,3-sialyltransferase 4	0	0	0	0.79946	0.452103	-0.347357	0.790788	0.778803	0.887853
ST3GAL5	Q9UNP4-2;Q9UNP4-3;Q9UNP4	Lactosylceramide alpha-2,3-sialyltransferase	0	0	0	-1.37354	-2.37361	-1.00007	0.628772	0.29738	0.744856
ST3GAL6	Q9Y274;Q9Y274-2	Type 2 lactosamine alpha-2,3-sialyltransferase	0	0	0	-1.64621	-1.84143	-0.19522	0.214765	0.172766	0.907751
ST6GAL1	P15907-2;P15907	Beta-galactoside alpha-2,6-sialyltransferase 1	0	0	0	0.645733	-0.622833	-1.26857	0.565109	0.467082	0.561273
ST6GALNAC6	Q969X2-2;Q969X2;Q969X2-3	Alpha-N-acetylgalactosaminide alpha-2,6-sialyltransferase 6	0	0	0	0.229197	0.55533	0.326133	0.959359	0.755609	0.90686
ST8SIA4	Q92187;Q92187-2	CMP-N-acetylneuraminate-poly-alpha-2,8-sialyltransferase	0	0	0	-0.746427	-1.70104	-0.954617	0.837167	0.386914	0.735121
STAB1	Q9NY15;Q9NY15-2	Stabilin-1	0	0	0	-1.63437	-1.45651	0.17786	0.0805078	0.100639	0.859466
STEAP3	Q658P3-3;Q658P3;Q658P3-2;Q658P3-4	Metalloreductase STEAP3	0	0	0	1.47007	1.66365	0.193577	0.140194	0.105007	0.871491
STEAP4	Q687X5;Q687X5-2	Metalloreductase STEAP4	0	0	0	-0.0863567	0.0669233	0.15328	0.946752	0.915384	0.854608
STIM1	Q13586;Q13586-2	Stromal interaction molecule 1	0	0	0	-0.107873	-0.95015	-0.842277	0.976313	0.622991	0.781151
STIM2	Q9P246-3;Q9P246;Q9P246-2	Stromal interaction molecule 2	0	0	0	-0.206273	-1.48367	-1.27739	0.9686	0.55845	0.744856
STS	P08842	Steryl-sulfatase	0	0	0	-0.00131333	-1.54429	-1.54298	0.999185	0.487485	0.65699
STT3A	P46977;P46977-2	Dolichyl-diphosphooligosaccharide--protein glycosyltransferase subunit STT3A	0	0	0	-0.09476	-1.03562	-0.940857	0.9686	0.400929	0.637049
STT3B	Q8TCJ2	Dolichyl-diphosphooligosaccharide--protein glycosyltransferase subunit STT3B	0	0	0	-0.175477	-0.823617	-0.64814	0.94558	0.467082	0.714883
SUCO	Q9UBS9;Q9UBS9-2	SUN domain-containing ossification factor	0	0	0	0.844767	-0.94148	-1.78625	0.725096	0.538901	0.610449
SULF2	Q8IWU5-2;Q8IWU5	Extracellular sulfatase Sulf-2	0	0	0	-0.53248	-1.32533	-0.792853	0.712513	0.218252	0.637041
SUMF1	Q8NBK3-2;Q8NBK3-5;Q8NBK3;Q8NBK3-3;Q8NBK3-4	Sulfatase-modifying factor 1	0	0	0	-0.690177	-1.51971	-0.829537	0.837167	0.399875	0.746351
SUMF2	Q8NBJ7;Q8NBJ7-3;Q8NBJ7-2;Q8NBJ7-5;Q8NBJ7-4	Sulfatase-modifying factor 2	0	0	0	-0.155043	-0.70151	-0.546467	0.971439	0.732543	0.859466
SUN2	Q9UH99;Q9UH99-3;Q9UH99-2	SUN domain-containing protein 2	0	0	0	-0.340277	-0.924737	-0.58446	0.915739	0.482074	0.769622
SUSD1	Q6UWL2-3;Q6UWL2;Q6UWL2-2	Sushi domain-containing protein 1	0	0	0	-0.280437	-0.57381	-0.293373	0.841594	0.424012	0.782126
SYPL1	Q16563-2;Q16563	Synaptophysin-like protein 1	0	0	0	0.183017	0.597633	0.414617	0.917523	0.437389	0.728484
TAPBP	O15533;O15533-3;O15533-2;O15533-4	Tapasin	0	0	0	0.444483	-0.719137	-1.16362	0.915739	0.666877	0.67308
TAS1R2	Q8TE23	Taste receptor type 1 member 2	0	0	0	-3.22573	-2.2064	1.01933	0.516987	0.562142	0.859466
TCTN3	Q6NUS6-3;Q6NUS6-2;Q6NUS6	Tectonic-3	0	0	0	1.36151	0.964763	-0.39675	0.40556	0.477643	0.839211
TECR	Q9NZ01;Q9NZ01-2	Very-long-chain enoyl-CoA reductase	0	0	0	-0.02299	0.771073	0.794063	0.987421	0.529082	0.67885
TF	P02787	Serotransferrin	0	0	0	0.0740233	0.521323	0.4473	0.9686	0.480065	0.69837
TFPI	P10646;P10646-2	Tissue factor pathway inhibitor	0	0	0	-0.0786167	0.88327	0.961887	0.9686	0.36476	0.613018
TFRC	P02786	Transferrin receptor protein 1;Transferrin receptor protein 1, serum form	0	0	0	1.90734	1.69521	-0.21213	0.0667593	0.0827593	0.854426
TGFB1	P01137	Transforming growth factor beta-1;Latency-associated peptide	0	0	0	-0.101687	-1.30474	-1.20305	0.971439	0.401554	0.637049
TGFBR1	P36897;P36897-2;P36897-3	TGF-beta receptor type-1	0	0	0	-0.270517	0.662193	0.93271	0.841987	0.369266	0.569825
TGFBR2	P37173;P37173-2	TGF-beta receptor type-2	0	0	0	-0.785573	-1.77221	-0.986633	0.407807	0.0749888	0.569825
TGOLN2	O43493-2;O43493-5;O43493-3;O43493;O43493-6;O43493-4	Trans-Golgi network integral membrane protein 2	0	0	0	-0.43294	-0.09626	0.33668	0.828647	0.931082	0.823723
THBD	P07204	Thrombomodulin	0	0	0	1.42045	1.03536	-0.385093	0.224118	0.351354	0.790471
THBS2	P35442	Thrombospondin-2	0	0	0	-3.41699	-2.16439	1.25259	0.0708955	0.191245	0.634571
TIMP1	P01033	Metalloproteinase inhibitor 1	0	0	0	0.973433	0.52949	-0.443943	0.169206	0.401554	0.642816
TLR1	Q15399	Toll-like receptor 1	0	0	0	0.27218	-0.264973	-0.537153	0.915739	0.779389	0.735121
TLR2	O60603	Toll-like receptor 2	0	0	0	0.338153	0.1998	-0.138353	0.681002	0.696161	0.859466
TLR4	O00206-2;O00206;O00206-3	Toll-like receptor 4	0	0	0	-0.95835	-0.8748	0.08355	0.240103	0.288615	0.940184
TLR5	O60602	Toll-like receptor 5	0	0	0	-0.818517	-1.04827	-0.229753	0.383971	0.245436	0.839445
TLR6	Q9Y2C9;Q9Y2C9-2	Toll-like receptor 6	0	0	0	0.0415867	0.0167233	-0.0248633	0.9686	0.978517	0.981853
TLR7	Q9NYK1	Toll-like receptor 7	0	1	0	-1.68494	-3.9062	-2.22127	0.30354	0.0487919	0.537146
TLR8	Q9NR97;Q9NR97-2	Toll-like receptor 8	0	0	0	0.0122533	0.0197433	0.00749	0.987421	0.976455	0.99088
TM2D1	Q9BX74	TM2 domain-containing protein 1	0	0	0	0.438677	-0.38537	-0.824047	0.529574	0.487112	0.561273
TM2D2	Q9BX73-2;Q9BX73	TM2 domain-containing protein 2	0	0	0	0.263333	-0.258767	-0.5221	0.856348	0.696161	0.639932
TM2D3	Q9BRN9-2;Q9BRN9	TM2 domain-containing protein 3	0	0	0	0.0724833	-0.520507	-0.59299	0.952913	0.378029	0.613018
TM7SF3	Q9NS93	Transmembrane 7 superfamily member 3	0	0	0	-0.746423	-0.439867	0.306557	0.349109	0.513475	0.768633
TM9SF1	O15321-2;O15321	Transmembrane 9 superfamily member 1	0	0	0	0.18924	0.266177	0.0769367	0.915739	0.706571	0.947193
TM9SF3	Q9HD45	Transmembrane 9 superfamily member 3	0	0	0	0.178917	0.0153333	-0.163583	0.923316	0.984649	0.878226
TMC6	Q7Z403;Q7Z403-2;Q7Z403-4;Q7Z403-3	Transmembrane channel-like protein 6	0	0	0	0.2763	0.126637	-0.149663	0.915857	0.91998	0.92657
TMC8	Q8IU68;Q8IU68-2	Transmembrane channel-like protein 8	0	0	0	-0.74185	-0.522627	0.219223	0.297305	0.408343	0.799337
TMCO3	Q6UWJ1-3;Q6UWJ1-2;Q6UWJ1	Transmembrane and coiled-coil domain-containing protein 3	0	0	0	0.715783	0.273763	-0.44202	0.46441	0.721396	0.725056
TMED10	P49755	Transmembrane emp24 domain-containing protein 10	0	0	0	1.2811	1.19186	-0.08924	0.350383	0.351676	0.962423
TMED4	Q7Z7H5-3;Q7Z7H5;Q7Z7H5-2	Transmembrane emp24 domain-containing protein 4	0	0	0	0.32527	-0.0684833	-0.393753	0.929049	0.968114	0.856037
TMED9	Q9BVK6	Transmembrane emp24 domain-containing protein 9	0	0	0	-0.32257	-0.774387	-0.451817	0.932961	0.64088	0.856935
TMEM104	Q8NE00;Q8NE00-2	Transmembrane protein 104	0	0	0	0.714907	0.340013	-0.374893	0.477707	0.665369	0.765609
TMEM106B	Q9NUM4	Transmembrane protein 106B	0	0	0	-0.33558	-0.72495	-0.38937	0.915739	0.559251	0.828206
TMEM120A	Q9BXJ8-2;Q9BXJ8	Transmembrane protein 120A	0	0	0	1.36149	1.21899	-0.142503	0.233335	0.285713	0.921329
TMEM131	Q92545	Transmembrane protein 131	0	0	0	0.276153	-2.10554	-2.38169	0.9686	0.467082	0.637049
TMEM132A	Q24JP5;Q24JP5-2;Q24JP5-4;Q24JP5-3	Transmembrane protein 132A	1	1	0	3.14856	2.6069	-0.541667	0.0291228	0.0487919	0.714883
TMEM161A	Q9NX61;Q9NX61-2	Transmembrane protein 161A	0	0	0	0.618883	-0.107483	-0.726367	0.724439	0.928694	0.67885
TMEM161B	Q8NDZ6;Q8NDZ6-3;Q8NDZ6-2	Transmembrane protein 161B	0	0	0	-0.286993	-0.76086	-0.473867	0.915739	0.477643	0.769622
TMEM167A	Q8TBQ9	Protein kish-A	0	0	0	-0.277663	-0.66999	-0.392327	0.867065	0.408343	0.742202
TMEM194A	O14524;O14524-2	Transmembrane protein 194A	0	0	0	0.0324767	-1.58341	-1.61589	0.987421	0.411517	0.634571
TMEM2	Q9UHN6;Q9UHN6-2	Transmembrane protein 2	0	0	0	-0.2364	-0.219873	0.0165267	0.795502	0.662441	0.98475
TMEM206	Q9H813;Q9H813-2	Transmembrane protein 206	0	0	0	-0.0401067	-0.257747	-0.21764	0.974569	0.696161	0.826329
TMEM214	Q6NUQ4;Q6NUQ4-2	Transmembrane protein 214	0	0	0	0.396913	-1.39637	-1.79328	0.929049	0.446193	0.613018
TMEM219	Q86XT9	Insulin-like growth factor-binding protein 3 receptor	0	0	0	0.29341	0.32027	0.02686	0.790788	0.604605	0.982518
TMEM231	Q9H6L2;Q9H6L2-3;Q9H6L2-2	Transmembrane protein 231	0	0	0	1.12964	-1.33369	-2.46334	0.436202	0.32217	0.357249
TMEM245	Q9H330-2;Q9H330;Q9H330-3;Q9H330-4	Transmembrane protein 245	0	0	0	-0.294823	-1.72847	-1.43364	0.945753	0.396559	0.639932
TMEM259	Q4ZIN3-2;Q4ZIN3	Membralin	0	0	0	0.16277	-1.53795	-1.70072	0.965787	0.351354	0.611229
TMEM30A	Q9NV96;Q9NV96-2;Q3MIR4	Cell cycle control protein 50A	0	0	0	0.146903	0.0941533	-0.05275	0.922186	0.884011	0.956393
TMEM30A	Q9NV96-3	Cell cycle control protein 50A	0	0	0	0.97291	1.63561	0.662697	0.716376	0.378168	0.789855
TMEM62	Q0P6H9	Transmembrane protein 62	0	0	0	-0.0163167	0.264617	0.280933	0.987421	0.7588	0.826329
TMEM87A	Q8NBN3;Q8NBN3-3;Q8NBN3-2	Transmembrane protein 87A	0	0	0	-0.13113	0.173157	0.304287	0.935633	0.795039	0.779864
TMEM87B	Q96K49-2;Q96K49	Transmembrane protein 87B	0	0	0	0.498243	0.111153	-0.38709	0.421583	0.819444	0.639932
TMEM8A	Q9HCN3	Transmembrane protein 8A	0	0	0	-0.293203	-0.233173	0.06003	0.878281	0.770701	0.966988
TMEM9	Q9P0T7	Transmembrane protein 9	0	0	0	0.289373	-0.17833	-0.467703	0.9686	0.956659	0.913121
TMEM9B	Q9NQ34;Q9NQ34-2	Transmembrane protein 9B	0	0	0	-0.189877	-0.6472	-0.457323	0.915739	0.411517	0.707148
TMX3	Q96JJ7;Q96JJ7-2	Protein disulfide-isomerase TMX3	0	0	0	-0.498233	-1.66253	-1.1643	0.915739	0.411517	0.710792
TNFRSF10D	Q9UBN6	Tumor necrosis factor receptor superfamily member 10D	0	0	0	1.93614	1.52464	-0.411497	0.321241	0.388645	0.859466
TNFRSF11A	Q9Y6Q6-4;Q9Y6Q6-2;Q9Y6Q6-3;Q9Y6Q6-5;Q9Y6Q6-6;Q9Y6Q6	Tumor necrosis factor receptor superfamily member 11A	0	0	0	-4.12424	-3.68644	0.437807	0.20733	0.249488	0.914662
TNFRSF14	Q92956-2;Q92956	Tumor necrosis factor receptor superfamily member 14	0	0	0	0.136983	0.526707	0.389723	0.915739	0.369266	0.64582
TNFRSF1A	P19438;P19438-2;P19438-3;P19438-5;P19438-4	Tumor necrosis factor receptor superfamily member 1A;Tumor necrosis factor receptor superfamily member 1A, membrane form;Tumor necrosis factor-binding protein 1	0	0	0	-1.0676	-0.56609	0.501513	0.114858	0.34514	0.618777
TNFRSF1B	P20333;P20333-2	Tumor necrosis factor receptor superfamily member 1B;Tumor necrosis factor receptor superfamily member 1b, membrane form;Tumor necrosis factor-binding protein 2	0	0	0	-0.10465	0.437207	0.541857	0.944272	0.512785	0.637049
TNFRSF21	O75509	Tumor necrosis factor receptor superfamily member 21	0	0	0	1.88215	1.79943	-0.08272	0.714354	0.582902	0.98475
TNFSF13	O43508-2;O75888;O75888-5;O75888-4;O75888-3;O75888-2	Tumor necrosis factor ligand superfamily member 13	0	0	0	-1.7114	-1.17938	0.532023	0.176152	0.334753	0.744856
TNFSF13B	Q9Y275-2;Q9Y275;Q9Y275-3	Tumor necrosis factor ligand superfamily member 13B;Tumor necrosis factor ligand superfamily member 13b, membrane form;Tumor necrosis factor ligand superfamily member 13b, soluble form	0	0	0	-3.04885	-3.22405	-0.1752	0.11793	0.100759	0.944751
TNFSF14	O43557;O43557-2	Tumor necrosis factor ligand superfamily member 14;Tumor necrosis factor ligand superfamily member 14, membrane form;Tumor necrosis factor ligand superfamily member 14, soluble form	0	0	0	-1.07095	-0.883217	0.18773	0.134537	0.196653	0.823868
TNFSF8	P32971	Tumor necrosis factor ligand superfamily member 8	0	0	0	-0.0383933	-1.10553	-1.06713	0.981382	0.330684	0.613018
TOR1A	O14656;O14656-2	Torsin-1A	0	0	0	-0.13576	-1.28154	-1.14578	0.9686	0.457855	0.671673
TOR1AIP1	Q5JTV8	Torsin-1A-interacting protein 1	0	0	0	-0.817363	-2.05311	-1.23575	0.915739	0.513475	0.787761
TOR1AIP1	Q5JTV8-3;Q5JTV8-2	Torsin-1A-interacting protein 1	0	0	0	-0.596177	-1.1988	-0.60262	0.900395	0.525017	0.823868
TOR1AIP2	Q8NFQ8	Torsin-1A-interacting protein 2	0	0	0	-0.30142	-0.801647	-0.500227	0.949999	0.686607	0.865844
TOR1B	O14657	Torsin-1B	0	0	0	0.464207	-0.789847	-1.25405	0.898081	0.577168	0.634571
TOR2A	Q5JU69;Q8N2E6;Q5JU69-2	Torsin-2A	0	0	0	-0.233563	-2.29952	-2.06596	0.9686	0.369278	0.634571
TOR3A	Q9H497;Q9H497-2;Q9H497-3	Torsin-3A	0	0	0	-0.164003	-1.00513	-0.841123	0.9686	0.545426	0.744856
TPBG	Q13641	Trophoblast glycoprotein	0	0	0	0.278513	0.0397267	-0.238787	0.913738	0.972117	0.865844
TPCN1	Q9ULQ1-3;Q9ULQ1;Q9ULQ1-2	Two pore calcium channel protein 1	0	0	0	-0.120233	-0.203157	-0.0829233	0.927165	0.688993	0.914662
TPCN2	Q8NHX9	Two pore calcium channel protein 2	0	0	0	0.07143	0.225477	0.154047	0.965787	0.713236	0.865844
TPP1	O14773;O14773-2	Tripeptidyl-peptidase 1	0	0	0	-0.262127	-1.25836	-0.99623	0.929049	0.343539	0.637041
TPRA1	Q86W33;Q86W33-2;Q86W33-3	Transmembrane protein adipocyte-associated 1	0	0	0	-1.01971	-1.50022	-0.48051	0.72817	0.438862	0.859466
TPST1	O60507	Protein-tyrosine sulfotransferase 1	1	1	0	3.17603	3.17177	-0.00425667	0.0122612	0.0137114	0.99407
TPST2	O60704	Protein-tyrosine sulfotransferase 2	0	0	0	0.341673	0.136887	-0.204787	0.68715	0.792515	0.798245
TRAM1	Q15629-2;Q15629	Translocating chain-associated membrane protein 1	0	0	0	0.170717	-1.0091	-1.17981	0.931327	0.277035	0.569825
TRAM2	Q15035	Translocating chain-associated membrane protein 2	0	0	0	-0.247567	-2.04719	-1.79962	0.923316	0.117107	0.508095
TREM1	Q9NP99;Q9NP99-3;Q9NP99-2	Triggering receptor expressed on myeloid cells 1	0	0	0	1.06151	0.923887	-0.13762	0.213554	0.276306	0.90046
TREM2	Q9NZC2-2;Q9NZC2-3;Q9NZC2	Triggering receptor expressed on myeloid cells 2	0	0	0	-2.25176	-2.56899	-0.317223	0.116207	0.0799572	0.854426
TRPV2	Q9Y5S1	Transient receptor potential cation channel subfamily V member 2	0	0	0	0.38977	0.59677	0.207	0.577928	0.318588	0.787761
TSPAN14	Q8NG11;Q8NG11-2;Q8NG11-3	Tetraspanin-14	0	0	0	-0.513083	-0.792733	-0.27965	0.460454	0.224086	0.744856
TSPAN2	O60636-2;O60636	Tetraspanin-2	0	0	0	-0.507543	0.471837	0.97938	0.932961	0.857396	0.798245
TSPAN3	O60637-3;O60637-2;O60637	Tetraspanin-3	0	0	0	0.0943433	0.329423	0.23508	0.965787	0.693135	0.856037
TSPAN31	Q12999	Tetraspanin-31	0	0	0	2.30684	1.51215	-0.79469	0.451707	0.538901	0.823868
TSPAN33	Q86UF1	Tetraspanin-33	0	0	0	0.310517	0.488937	0.17842	0.814332	0.49992	0.859466
TSPAN4	O14817	Tetraspanin-4	0	0	0	0.179167	0.115303	-0.0638633	0.971591	0.969791	0.98475
TSPAN9	O75954	Tetraspanin-9	0	0	0	-0.284403	-1.53638	-1.25197	0.932961	0.34514	0.636782
TTR	P02766	Transthyretin	0	0	0	-0.567343	0.34239	0.909733	0.541669	0.623429	0.569825
TTYH2	Q9BSA4;Q9BSA4-2	Protein tweety homolog 2	0	0	0	-1.07875	-0.810323	0.26843	0.790788	0.715593	0.941378
TTYH3	Q9C0H2-2;Q9C0H2;Q9C0H2-4;Q9C0H2-3	Protein tweety homolog 3	0	0	0	-0.25694	-1.31955	-1.06261	0.942825	0.419187	0.669923
TWSG1	Q9GZX9	Twisted gastrulation protein homolog 1	0	0	0	-0.208557	-1.2297	-1.02114	0.95523	0.447229	0.683413
TXNDC15	Q96J42;Q96J42-2	Thioredoxin domain-containing protein 15	0	0	0	0.48559	-1.23626	-1.72185	0.849164	0.366703	0.569825
UGGT1	Q9NYU2-2;Q9NYU2	UDP-glucose:glycoprotein glucosyltransferase 1	0	0	0	-0.477277	-0.516853	-0.0395767	0.828647	0.64088	0.98475
UNC5D	Q6UXZ4-2;Q6UXZ4	Netrin receptor UNC5D	0	0	0	0.78307	1.54269	0.759617	0.812051	0.408343	0.779864
UNC93B1	Q9H1C4	Protein unc-93 homolog B1	0	0	0	0.316393	-1.43341	-1.7498	0.849164	0.1456	0.354358
UXS1	Q8NBZ7;Q8NBZ7-2;Q8NBZ7-3	UDP-glucuronic acid decarboxylase 1	0	0	0	0.97744	0.498007	-0.479433	0.34603	0.559874	0.728484
VCAN	P13611-5;P13611;P13611-2;P13611-3;P13611-4	Versican core protein	0	0	0	0.42172	-0.58173	-1.00345	0.803484	0.535802	0.613018
VEGFA	P15692-10;P15692-9;P15692-6;P15692-5;P15692-8;P15692-4;P15692-3;P15692-2;P15692;P15692-18;P15692-12;P15692-17;P15692-15;P15692-11;P15692-16;P15692-13;P15692-14	Vascular endothelial growth factor A	0	0	0	0.506463	-0.304903	-0.811367	0.919765	0.889403	0.789855
VIPR1	P32241;P32241-5;P32241-2;P32241-4	Vasoactive intestinal polypeptide receptor 1	0	0	0	-2.64873	-2.25695	0.39178	0.315338	0.357906	0.90686
VLDLR	P98155-2;P98155	Very low-density lipoprotein receptor	0	0	0	0.453923	-0.340127	-0.79405	0.881908	0.783312	0.708538
VNN1	O95497;Q9NY84-5;Q9NY84-2;Q9NY84	Pantetheinase	0	0	0	-0.790387	-0.269123	0.521263	0.30354	0.666877	0.637049
VNN2	O95498;O95498-2;O95498-3;O95498-4;O95498-5	Vascular non-inflammatory molecule 2	0	0	0	-0.930817	-0.408267	0.52255	0.163429	0.467082	0.616067
VNN2	O95498-6	Vascular non-inflammatory molecule 2	0	0	0	-0.258583	3.59117	3.84975	0.950868	0.110766	0.354358
VSIG10	Q8N0Z9-2;Q8N0Z9	V-set and immunoglobulin domain-containing protein 10	0	0	0	1.08221	1.03155	-0.0506533	0.841925	0.688575	0.987073
VSTM1	Q6UX27-2;Q6UX27;Q6UX27-3	V-set and transmembrane domain-containing protein 1	0	0	0	-0.426163	-0.54587	-0.119707	0.72817	0.49755	0.91765
VTN	P04004	Vitronectin;Vitronectin V65 subunit;Vitronectin V10 subunit;Somatomedin-B	0	0	0	-0.0956	0.415957	0.511557	0.952913	0.55845	0.656
WFS1	O76024	Wolframin	0	0	0	0.205237	0.31997	0.114733	0.951016	0.819792	0.962097
WNT5A	P41221-2;P41221	Protein Wnt-5a	0	0	0	2.51769	1.80288	-0.714807	0.315338	0.411517	0.810409
XYLT1	Q86Y38	Xylosyltransferase 1	0	0	0	-0.7686	-3.38653	-2.61793	0.806359	0.112996	0.561273
XYLT2	Q9H1B5;Q9H1B5-2	Xylosyltransferase 2	0	0	0	0.448627	0.517037	0.06841	0.711025	0.506838	0.955284
YIPF1	Q9Y548	Protein YIPF1	0	0	0	1.3244	1.35991	0.0355133	0.240103	0.234122	0.98475
YIPF3	Q9GZM5	Protein YIPF3;Protein YIPF3, 36 kDa form III	0	0	0	0.170737	-0.00783	-0.178567	0.915739	0.990699	0.851697
ZG16B	Q96DA0	Zymogen granule protein 16 homolog B	0	0	0	0.215187	-0.494723	-0.70991	0.938476	0.67881	0.718892
