# Supplementary material for: Global analysis of glycoproteins identifies markers of endotoxin tolerant monocytes and GPR84 as a modulator of TNFα expression
Source: Sci Rep. 2017 Apr 12;7:838. doi: 10.1038/s41598-017-00828-y (PMC5429802; doi:10.1038/s41598-017-00828-y)
Supplement: Supplementary file 3 — Supplementary Table S4 [file 41598_2017_828_MOESM3_ESM.xls]

## Sheet: MaxQuant_THP_Glycoproteome
Protein IDs	Protein names	Gene names	Peptides	Razor + unique peptides	Unique peptides	Sequence coverage [%]	Fraction 1 Tryptic peptide fraction	Fraction 2 N-glycopeptide fraction	Q-value	Score	Identification type LPS 24h 1	Identification type LPS 24h 2	Identification type LPS 24h 3	Identification type LPS 48h 1	Identification type LPS 48h 2	Identification type LPS 48h 3	Identification type LPS 4h 1	Identification type LPS 4h 2	Identification type LPS 4h 3	Identification type no 24h 1	Identification type no 24h 2	Identification type no 24h 3	Identification type no 48h 1	Identification type no 48h 2	Identification type no 48h 3	Identification type no 4h 1	Identification type no 4h 2	Identification type no 4h 3	Identification type T(0) 1	Identification type T(0) 2	Identification type T(0) 3	Intensity	LFQ intensity LPS 24h 1	LFQ intensity LPS 24h 2	LFQ intensity LPS 24h 3	LFQ intensity LPS 48h 1	LFQ intensity LPS 48h 2	LFQ intensity LPS 48h 3	LFQ intensity LPS 4h 1	LFQ intensity LPS 4h 2	LFQ intensity LPS 4h 3	LFQ intensity no 24h 1	LFQ intensity no 24h 2	LFQ intensity no 24h 3	LFQ intensity no 48h 1	LFQ intensity no 48h 2	LFQ intensity no 48h 3	LFQ intensity no 4h 1	LFQ intensity no 4h 2
Q5VT66;Q5VT66-2;Q5VT66-3	Mitochondrial amidoxime-reducing component 1	MARC1	4	4	4	19.6	83		0.00047203	11.484	By MS/MS	By MS/MS	By MS/MS	By MS/MS	By MS/MS	By matching	By MS/MS	By matching	By MS/MS	By MS/MS	By MS/MS	By MS/MS	By MS/MS	By MS/MS	By MS/MS	By MS/MS	By MS/MS	By MS/MS	By MS/MS	By MS/MS	By MS/MS	1727500000	103050000	30037000	61586000	85910000	76407000	174210000	39155000	42474000	38841000	81592000	62788000	55527000	97529000	93671000	83556000	42367000	36306000
Q15019;Q15019-3;Q15019-2	Septin-2	SEPT2	11	11	11	54.6	741	10	0	69.353	By MS/MS	By MS/MS	By MS/MS	By MS/MS	By MS/MS	By MS/MS	By MS/MS	By MS/MS	By MS/MS	By MS/MS	By MS/MS	By MS/MS	By MS/MS	By MS/MS	By MS/MS	By MS/MS	By MS/MS	By MS/MS	By MS/MS	By MS/MS	By MS/MS	47770000000	1839100000	1628300000	1561500000	1622700000	1546300000	1606200000	1564900000	1356400000	2127100000	1636600000	1611500000	1717200000	1732100000	1865500000	1868100000	1613000000	1608100000
Q9NX47	E3 ubiquitin-protein ligase MARCH5	MARCH5	8	8	8	39.9	155	9	0.00046838	11.088	By MS/MS	By MS/MS	By MS/MS	By MS/MS	By MS/MS	By MS/MS	By matching	By matching	By matching	By MS/MS	By MS/MS	By MS/MS	By MS/MS	By MS/MS	By MS/MS	By matching	By MS/MS	By MS/MS	By MS/MS	By MS/MS	By MS/MS	8784800000	328780000	387500000	447850000	642870000	795600000	981930000	6528300	61860000	115070000	186070000	297810000	312240000	610930000	852130000	269200000	50246000	121600000
O60337;O60337-5;O60337-6	E3 ubiquitin-protein ligase MARCH6	MARCH6	8	8	8	14.8	109	8	0	20.318	By MS/MS	By matching	By MS/MS	By MS/MS	By MS/MS	By MS/MS	By MS/MS	By MS/MS	By MS/MS	By matching	By MS/MS	By MS/MS	By MS/MS	By MS/MS	By matching	By matching	By matching	By MS/MS	By MS/MS	By MS/MS	By MS/MS	1892300000	76757000	38545000	114120000	139060000	76401000	166460000	89003000	78168000	86699000	27845000	111190000	58445000	117850000	220790000	54935000	65792000	52180000
Q14141-2;Q14141-4;Q14141;Q14141-3	Septin-6	SEPT6	7	7	5	30.7	342	6	0	66.554	By MS/MS	By MS/MS	By MS/MS	By MS/MS	By MS/MS	By MS/MS	By MS/MS	By MS/MS	By MS/MS	By MS/MS	By MS/MS	By MS/MS	By MS/MS	By MS/MS	By MS/MS	By MS/MS	By MS/MS	By MS/MS	By MS/MS	By MS/MS	By MS/MS	12509000000	453570000	368870000	490230000	476250000	403530000	519470000	336750000	402210000	447900000	379750000	449950000	480900000	575560000	564340000	386910000	485700000	407740000
Q16181-2;Q16181;Q6ZU15	Septin-7	SEPT7	6	6	6	17.9	260	25	0	23.655	By MS/MS	By MS/MS	By MS/MS	By MS/MS	By MS/MS	By MS/MS	By MS/MS	By MS/MS	By MS/MS	By MS/MS	By MS/MS	By MS/MS	By MS/MS	By MS/MS	By MS/MS	By MS/MS	By MS/MS	By MS/MS	By MS/MS	By MS/MS	By MS/MS	24495000000	1069600000	827740000	878140000	703700000	1199600000	898050000	1192300000	1208500000	1189700000	849540000	793890000	1027500000	979760000	1030600000	1148500000	1029400000	1384000000
Q92599-2;Q92599-4;Q92599;Q92599-3	Septin-8	SEPT8	6	5	5	21.4	78	23	0.00045475	10.032	By MS/MS	By MS/MS	By MS/MS	By MS/MS	By MS/MS	By MS/MS	By MS/MS	By MS/MS	By MS/MS	By MS/MS	By MS/MS	By MS/MS	By MS/MS	By MS/MS	By MS/MS	By MS/MS	By MS/MS	By MS/MS	By MS/MS	By MS/MS	By MS/MS	1307300000	419110000	422710000	394400000	566300000	402550000	390840000	339100000	289250000	339480000	374810000	363160000	462280000	448310000	377680000	400790000	339540000	314270000
Q9UHD8-5;Q9UHD8-7;Q9UHD8-2;Q9UHD8;Q9UHD8-3;Q9UHD8-4;Q9UHD8-9;Q9UHD8-8	Septin-9	SEPT9	9	9	9	25.2	330		0	56.729	By MS/MS	By MS/MS	By MS/MS	By MS/MS	By MS/MS	By MS/MS	By MS/MS	By MS/MS	By MS/MS	By MS/MS	By MS/MS	By MS/MS	By MS/MS	By MS/MS	By MS/MS	By MS/MS	By MS/MS	By MS/MS	By MS/MS	By MS/MS	By MS/MS	10440000000	435850000	381050000	424570000	314030000	344180000	401400000	413830000	434070000	599310000	421520000	431870000	476940000	420410000	425550000	416360000	548630000	417430000
Q9NVA2;Q9NVA2-2;Q9P0V9-3;Q9P0V9;Q9P0V9-2	Septin-11	SEPT11	6	4	3	24.9	129		0	21.491	By MS/MS	By MS/MS	By MS/MS	By MS/MS	By MS/MS	By MS/MS	By MS/MS	By MS/MS	By MS/MS	By MS/MS	By MS/MS	By MS/MS	By MS/MS	By MS/MS	By matching	By MS/MS	By MS/MS	By MS/MS	By MS/MS	By matching	By MS/MS	3406900000	183710000	95374000	136150000	357810000	243650000	216560000	82581000	74430000	65267000	138790000	147340000	113450000	92399000	181050000	86026000	99495000	98056000
O60613;O60613-2	15 kDa selenoprotein	SEP15	4	4	4	41.4	110		0.00066211	9.0082	By MS/MS	By MS/MS	By MS/MS	By MS/MS	By MS/MS	By MS/MS	By MS/MS	By MS/MS	By MS/MS	By MS/MS	By MS/MS	By MS/MS	By MS/MS	By MS/MS	By MS/MS	By MS/MS	By MS/MS	By MS/MS	By MS/MS	By MS/MS	By MS/MS	6784300000	546340000	294910000	228250000	187850000	161920000	245800000	348820000	279880000	237620000	268700000	387490000	318950000	214140000	265940000	312670000	366190000	323690000
P01023	Alpha-2-macroglobulin	A2M	12	10	10	12.8	106	60	0	42.986	By MS/MS	By MS/MS	By MS/MS	By MS/MS	By MS/MS	By MS/MS	By MS/MS	By MS/MS	By matching	By MS/MS	By MS/MS	By MS/MS	By MS/MS	By MS/MS	By MS/MS	By MS/MS	By MS/MS	By MS/MS	By MS/MS	By matching	By matching	847290000	77683000	54255000	62823000	91713000	117350000	120680000	77651000	65027000	57689000	118570000	80940000	81130000	54886000	88346000	157830000	106790000	56507000
Q9NRG9;Q9NRG9-2	Aladin	AAAS	20	20	20	64.5	860	153	0	323.31	By MS/MS	By MS/MS	By MS/MS	By MS/MS	By MS/MS	By MS/MS	By MS/MS	By MS/MS	By MS/MS	By MS/MS	By MS/MS	By MS/MS	By MS/MS	By MS/MS	By MS/MS	By MS/MS	By MS/MS	By MS/MS	By MS/MS	By MS/MS	By MS/MS	34234000000	1432300000	1378300000	1565100000	1806500000	1269600000	1620500000	1353000000	1443500000	1437700000	1338700000	1538700000	1624300000	1788400000	1892700000	1311200000	1275100000	1448600000
Q86V21;Q86V21-2;Q86V21-3	Acetoacetyl-CoA synthetase	AACS	6	6	6	15	148	1	0.00025265	14.662	By MS/MS	By MS/MS	By MS/MS	By MS/MS	By MS/MS	By MS/MS	By MS/MS	By MS/MS	By MS/MS	By MS/MS	By MS/MS	By MS/MS	By MS/MS	By MS/MS	By MS/MS	By MS/MS	By MS/MS	By MS/MS	By MS/MS	By MS/MS	By MS/MS	2974800000	126710000	127620000	110990000	86392000	84675000	88889000	135420000	129780000	133110000	120780000	107640000	122810000	128010000	125680000	186470000	149200000	129580000
Q6PD74;Q6PD74-2	Alpha- and gamma-adaptin-binding protein p34	AAGAB	2	2	2	13	38	3	0.0040637	1.9877	By MS/MS	By MS/MS	By matching			By matching	By MS/MS	By MS/MS	By MS/MS	By matching	By matching		By matching	By matching	By MS/MS	By matching	By MS/MS	By MS/MS	By MS/MS	By MS/MS	By MS/MS	840050000	36868000	59904000	30606000	0	0	22736000	48599000	65635000	68887000	23409000	27101000	0	34078000	43033000	36095000	40353000	142290000
Q2M2I8-2;Q2M2I8	AP2-associated protein kinase 1	AAK1	15	15	14	32.2	514	15	0	126	By MS/MS	By MS/MS	By MS/MS	By MS/MS	By MS/MS	By MS/MS	By MS/MS	By MS/MS	By MS/MS	By MS/MS	By MS/MS	By MS/MS	By MS/MS	By MS/MS	By MS/MS	By MS/MS	By MS/MS	By MS/MS	By MS/MS	By MS/MS	By MS/MS	10644000000	374550000	314230000	298310000	314780000	313670000	366710000	566560000	544350000	586000000	346350000	405070000	401350000	419570000	419700000	533750000	586230000	569060000
Q13685	Angio-associated migratory cell protein	AAMP	2	2	2	6.9	40		0.0086754	1.4398	By matching			By matching	By matching		By matching	By matching	By MS/MS	By matching	By matching	By MS/MS		By matching	By MS/MS		By matching	By matching	By matching	By matching	By MS/MS	482510000	0	0	0	20715000	20746000	0	31123000	23048000	29497000	26487000	25851000	35705000	0	24083000	30712000	0	30003000
Q9Y312	Protein AAR2 homolog	AAR2	9	9	9	37.2	159	25	0	20.776	By MS/MS	By MS/MS	By MS/MS	By MS/MS	By MS/MS	By MS/MS	By MS/MS	By MS/MS	By MS/MS	By MS/MS	By MS/MS	By MS/MS	By MS/MS	By MS/MS	By MS/MS	By MS/MS	By MS/MS	By MS/MS	By MS/MS	By MS/MS	By MS/MS	3824700000	548700000	677340000	670760000	642000000	514970000	739930000	1021800000	778030000	608040000	650580000	756620000	715280000	1111900000	987590000	731420000	451670000	613600000
P49588;P49588-2	Alanine--tRNA ligase, cytoplasmic	AARS	36	36	36	60.5	2643	261	0	323.31	By MS/MS	By MS/MS	By MS/MS	By MS/MS	By MS/MS	By MS/MS	By MS/MS	By MS/MS	By MS/MS	By MS/MS	By MS/MS	By MS/MS	By MS/MS	By MS/MS	By MS/MS	By MS/MS	By MS/MS	By MS/MS	By MS/MS	By MS/MS	By MS/MS	292100000000	9570900000	10238000000	9794900000	10958000000	12278000000	11072000000	12413000000	14062000000	12073000000	9824500000	9649400000	9829100000	11443000000	10964000000	12395000000	11550000000	12203000000
Q5JTZ9	Alanine--tRNA ligase, mitochondrial	AARS2	26	26	26	44.8	1427	150	0	323.31	By MS/MS	By MS/MS	By MS/MS	By MS/MS	By MS/MS	By MS/MS	By MS/MS	By MS/MS	By MS/MS	By MS/MS	By MS/MS	By MS/MS	By MS/MS	By MS/MS	By MS/MS	By MS/MS	By MS/MS	By MS/MS	By MS/MS	By MS/MS	By MS/MS	165370000000	7182100000	7788400000	7726400000	6295900000	7136000000	7426700000	8005800000	8710500000	7426400000	7828700000	7112900000	8122900000	7119800000	7384800000	7372600000	7607000000	8194500000
Q9BTE6;Q9BTE6-2;Q9BTE6-3	Alanyl-tRNA editing protein Aarsd1	AARSD1	4	4	4	19.9	66	2	0.00076336	4.7778		By MS/MS	By matching	By MS/MS	By matching	By matching	By matching	By matching	By MS/MS	By MS/MS	By MS/MS	By MS/MS	By MS/MS	By MS/MS	By matching	By matching	By MS/MS	By MS/MS	By MS/MS	By matching	By MS/MS	969430000	0	35574000	37276000	64434000	53176000	41101000	23748000	20361000	45935000	48689000	43036000	69455000	43653000	71644000	27227000	74509000	44928000
Q4L235-3;Q4L235-4;Q4L235-2;Q4L235	Acyl-CoA synthetase family member 4	AASDH	2	2	2	4.3	20		0.0020412	2.5436			By matching	By MS/MS	By matching	By matching	By MS/MS		By matching	By matching	By matching		By matching	By matching	By matching			By matching				125810000	0	0	5108200	17982000	10229000	7094000	7758800	0	4710800	7297900	8577900	0	13753000	13173000	9159200	0	0
Q9NRN7;Q9NRN7-2	L-aminoadipate-semialdehyde dehydrogenase-phosphopantetheinyl transferase	AASDHPPT	5	5	5	21	195		0.00067249	9.5381	By MS/MS	By MS/MS	By MS/MS	By MS/MS	By MS/MS	By MS/MS	By MS/MS	By MS/MS	By MS/MS	By MS/MS	By MS/MS	By MS/MS	By MS/MS	By MS/MS	By MS/MS	By MS/MS	By MS/MS	By MS/MS	By MS/MS	By MS/MS	By MS/MS	4814500000	235380000	222950000	191260000	171860000	230200000	181750000	192240000	178910000	213980000	219450000	262220000	227090000	254850000	213300000	211030000	163560000	187900000
Q9NY61	Protein AATF	AATF	6	6	6	20	261	9	0	85.197	By MS/MS	By MS/MS	By MS/MS	By MS/MS	By MS/MS	By MS/MS	By MS/MS	By MS/MS	By MS/MS	By MS/MS	By MS/MS	By MS/MS	By MS/MS	By MS/MS	By MS/MS	By MS/MS	By MS/MS	By MS/MS	By MS/MS	By MS/MS	By MS/MS	5143900000	225060000	308300000	278810000	130790000	168490000	193880000	329230000	312400000	159460000	182990000	278860000	141040000	186640000	226640000	340420000	287090000	261390000
O95477	ATP-binding cassette sub-family A member 1	ABCA1	28	28	27	21.3	521	423	0	323.31	By MS/MS	By MS/MS	By MS/MS	By MS/MS	By MS/MS	By MS/MS	By MS/MS	By MS/MS	By MS/MS	By MS/MS	By MS/MS	By MS/MS	By MS/MS	By MS/MS	By MS/MS	By MS/MS	By MS/MS	By MS/MS	By MS/MS	By MS/MS	By MS/MS	17685000000	4399800000	4334600000	3842500000	4868500000	4071400000	4459800000	2894700000	2388000000	3280200000	3189800000	4133000000	4121000000	4195700000	4568700000	3936800000	3540000000	2885000000
Q9BZC7;Q9BZC7-3;Q9BZC7-2	ATP-binding cassette sub-family A member 2	ABCA2	28	28	28	21.3	567	402	0	323.31	By MS/MS	By MS/MS	By MS/MS	By MS/MS	By MS/MS	By MS/MS	By MS/MS	By MS/MS	By MS/MS	By MS/MS	By MS/MS	By MS/MS	By MS/MS	By MS/MS	By MS/MS	By MS/MS	By MS/MS	By MS/MS	By MS/MS	By MS/MS	By MS/MS	18306000000	2087600000	2848300000	2909900000	2642100000	2729200000	2700400000	2145700000	2968300000	4165600000	3966300000	3088000000	3994000000	3065300000	2739400000	2604300000	2768900000	2507800000
Q99758;Q99758-2	ATP-binding cassette sub-family A member 3	ABCA3	6	6	6	5.2	79	10	0.00083333	7.3044	By MS/MS	By matching	By matching	By MS/MS	By MS/MS	By MS/MS	By matching	By MS/MS	By matching	By MS/MS	By MS/MS	By MS/MS	By MS/MS	By MS/MS	By MS/MS	By MS/MS	By matching	By MS/MS	By MS/MS	By matching	By MS/MS	1766300000	61649000	83918000	48402000	135640000	54542000	80992000	57344000	56911000	62041000	87379000	71598000	100530000	140680000	117270000	47075000	76288000	179790000
Q8WWZ7-2;Q8WWZ7	ATP-binding cassette sub-family A member 5	ABCA5	1	1	1	2.5	2	31	0.00091912	3.9535	By MS/MS	By MS/MS	By matching	By MS/MS	By matching	By MS/MS	By MS/MS	By matching	By MS/MS		By MS/MS	By matching	By matching	By MS/MS	By MS/MS		By matching		By MS/MS	By MS/MS	By MS/MS	256200000	193760000	225270000	167950000	47067000	40133000	67604000	94682000	31534000	868910000	0	65961000	55325000	35606000	149730000	52294000	0	138690000
Q8IZY2;Q8IZY2-2	ATP-binding cassette sub-family A member 7	ABCA7	16	15	15	12.7	143	199	0	75.31	By MS/MS	By MS/MS	By MS/MS	By MS/MS	By MS/MS	By MS/MS	By MS/MS	By MS/MS	By MS/MS	By MS/MS	By MS/MS	By MS/MS	By MS/MS	By MS/MS	By MS/MS	By MS/MS	By MS/MS	By MS/MS	By MS/MS	By MS/MS	By MS/MS	1678700000	115400000	138310000	120010000	159390000	152370000	170510000	230900000	211130000	268900000	143950000	136000000	159570000	305440000	235790000	234470000	231480000	164140000
Q9NRK6	ATP-binding cassette sub-family B member 10, mitochondrial	ABCB10	9	9	9	19.6	232	16	0	44.777	By MS/MS	By MS/MS	By MS/MS	By MS/MS	By MS/MS	By MS/MS	By MS/MS	By MS/MS	By MS/MS	By MS/MS	By MS/MS	By MS/MS	By MS/MS	By MS/MS	By MS/MS	By MS/MS	By MS/MS	By MS/MS	By MS/MS	By MS/MS	By MS/MS	7673900000	307580000	354470000	387600000	644390000	368290000	548470000	122610000	195760000	211200000	309050000	619560000	370820000	556940000	586640000	262640000	76245000	100380000
P21439-3;P21439-2;P21439	Multidrug resistance protein 3	ABCB4	3	3	3	4.2	37	10	0.0072475	1.6212	By MS/MS	By MS/MS	By MS/MS	By matching	By MS/MS	By matching	By MS/MS	By MS/MS	By MS/MS			By matching	By MS/MS	By matching	By matching	By MS/MS	By MS/MS	By MS/MS		By matching		241960000	45471000	16563000	10565000	5326100	29446000	19569000	11902000	27090000	12822000	0	0	24874000	6682700	13721000	20464000	0	16029000
O75027;O75027-2;O75027-3	ATP-binding cassette sub-family B member 7, mitochondrial	ABCB7	13	13	13	32.2	735	60	0	157.29	By MS/MS	By MS/MS	By MS/MS	By MS/MS	By MS/MS	By MS/MS	By MS/MS	By MS/MS	By MS/MS	By MS/MS	By MS/MS	By MS/MS	By MS/MS	By MS/MS	By MS/MS	By MS/MS	By MS/MS	By MS/MS	By MS/MS	By MS/MS	By MS/MS	39932000000	1551700000	1697100000	1852100000	2385500000	2065200000	2223800000	788340000	1156000000	947240000	1448100000	1545000000	1904400000	2699200000	3100500000	1010000000	714960000	759480000
P33527;P33527-9;P33527-3;P33527-4;P33527-2;P33527-7;P33527-5;P33527-6;P33527-8	Multidrug resistance-associated protein 1	ABCC1	32	32	31	33.6	1298	76	0	261.93	By MS/MS	By MS/MS	By MS/MS	By MS/MS	By MS/MS	By MS/MS	By MS/MS	By MS/MS	By MS/MS	By MS/MS	By MS/MS	By MS/MS	By MS/MS	By MS/MS	By MS/MS	By MS/MS	By MS/MS	By MS/MS	By MS/MS	By MS/MS	By MS/MS	50028000000	2639700000	2616500000	2686200000	2335900000	2638500000	2208900000	1987400000	2154000000	2137600000	2122600000	2273500000	2299100000	2097700000	2078900000	2259800000	1905500000	1888700000
Q5T3U5-2;Q5T3U5	Multidrug resistance-associated protein 7	ABCC10	5	5	5	5.9	151		0	17.718	By MS/MS	By MS/MS	By MS/MS	By MS/MS	By MS/MS	By MS/MS	By MS/MS	By matching	By matching	By MS/MS	By MS/MS	By MS/MS	By MS/MS	By MS/MS	By MS/MS	By matching	By MS/MS	By MS/MS	By MS/MS	By matching	By MS/MS	1855000000	73266000	84023000	52360000	96736000	120340000	82462000	80139000	49669000	18890000	83394000	99421000	51770000	56653000	89396000	75384000	34901000	86155000
O15439;O15439-2;O15439-4;O15439-3	Multidrug resistance-associated protein 4	ABCC4	29	29	29	32.2	1216	141	0	116.88	By MS/MS	By MS/MS	By MS/MS	By MS/MS	By MS/MS	By MS/MS	By MS/MS	By MS/MS	By MS/MS	By MS/MS	By MS/MS	By MS/MS	By MS/MS	By MS/MS	By MS/MS	By MS/MS	By MS/MS	By MS/MS	By MS/MS	By MS/MS	By MS/MS	41058000000	1838600000	1776900000	1863800000	2258600000	1518600000	1807800000	1747400000	1887000000	1933600000	1793700000	1835100000	2244900000	1922100000	1803900000	1894900000	1763800000	1627200000
P33897;Q9Y3D2	ATP-binding cassette sub-family D member 1	ABCD1	18	18	17	33.6	799	162	0	107.32	By MS/MS	By MS/MS	By MS/MS	By MS/MS	By MS/MS	By MS/MS	By MS/MS	By MS/MS	By MS/MS	By MS/MS	By MS/MS	By MS/MS	By MS/MS	By MS/MS	By MS/MS	By MS/MS	By MS/MS	By MS/MS	By MS/MS	By MS/MS	By MS/MS	29205000000	1121400000	1134600000	1342600000	1892200000	1080600000	1289500000	881040000	965110000	1089100000	1384700000	1439000000	1271200000	1342900000	1439200000	1308000000	968450000	1034600000
P28288;P28288-2;P28288-3	ATP-binding cassette sub-family D member 3	ABCD3	19	19	19	36.7	909	245	0	323.31	By MS/MS	By MS/MS	By MS/MS	By MS/MS	By MS/MS	By MS/MS	By MS/MS	By MS/MS	By MS/MS	By MS/MS	By MS/MS	By MS/MS	By MS/MS	By MS/MS	By MS/MS	By MS/MS	By MS/MS	By MS/MS	By MS/MS	By MS/MS	By MS/MS	77267000000	3271300000	2696200000	3152000000	5139900000	4359900000	4925800000	2356200000	2505000000	2417000000	3902500000	3680800000	3428100000	4853300000	4830700000	3652000000	2151500000	2693700000
P61221	ATP-binding cassette sub-family E member 1	ABCE1	18	18	18	45.7	916	79	0	323.31	By MS/MS	By MS/MS	By MS/MS	By MS/MS	By MS/MS	By MS/MS	By MS/MS	By MS/MS	By MS/MS	By MS/MS	By MS/MS	By MS/MS	By MS/MS	By MS/MS	By MS/MS	By MS/MS	By MS/MS	By MS/MS	By MS/MS	By MS/MS	By MS/MS	75218000000	3228200000	3247300000	2816800000	4036100000	2915800000	3438300000	2677100000	3449000000	3018800000	3190900000	3267000000	3506400000	4080500000	3595500000	3239600000	3091600000	3246200000
Q8NE71-2;Q8NE71	ATP-binding cassette sub-family F member 1	ABCF1	13	13	13	22.2	344	38	0	18.731	By MS/MS	By MS/MS	By MS/MS	By MS/MS	By MS/MS	By MS/MS	By MS/MS	By MS/MS	By MS/MS	By MS/MS	By MS/MS	By MS/MS	By MS/MS	By MS/MS	By MS/MS	By MS/MS	By MS/MS	By MS/MS	By MS/MS	By MS/MS	By MS/MS	9203800000	394930000	333870000	331500000	309780000	312120000	362810000	491780000	557670000	559130000	295520000	371790000	325910000	293990000	271150000	496370000	540690000	422550000
Q9UG63;Q9UG63-2	ATP-binding cassette sub-family F member 2	ABCF2	7	7	7	13.8	330		0.00048745	12.82	By MS/MS	By MS/MS	By MS/MS	By MS/MS	By MS/MS	By MS/MS	By MS/MS	By MS/MS	By MS/MS	By MS/MS	By MS/MS	By MS/MS	By MS/MS	By MS/MS	By MS/MS	By MS/MS	By MS/MS	By MS/MS	By MS/MS	By MS/MS	By MS/MS	14984000000	691090000	519600000	367750000	491480000	393730000	554200000	485620000	428350000	563400000	524340000	553910000	603400000	363070000	565300000	455450000	646920000	495930000
Q9NUQ8;Q9NUQ8-2	ATP-binding cassette sub-family F member 3	ABCF3	11	11	11	26.4	281	4	0	50.97	By MS/MS	By MS/MS	By MS/MS	By MS/MS	By MS/MS	By MS/MS	By MS/MS	By MS/MS	By MS/MS	By MS/MS	By MS/MS	By MS/MS	By MS/MS	By MS/MS	By MS/MS	By MS/MS	By MS/MS	By MS/MS	By MS/MS	By MS/MS	By MS/MS	6816000000	331040000	320160000	222620000	373730000	208200000	294610000	359980000	290840000	262910000	242510000	270520000	337750000	294270000	167950000	248510000	266460000	281660000
Q9NUJ1;Q9NUJ1-3	Mycophenolic acid acyl-glucuronide esterase, mitochondrial	ABHD10	9	9	2	41.2	278	3	0.00025491	15.223	By MS/MS	By MS/MS	By MS/MS	By MS/MS	By MS/MS	By MS/MS	By MS/MS	By MS/MS	By MS/MS	By MS/MS	By MS/MS	By MS/MS	By MS/MS	By MS/MS	By MS/MS	By MS/MS	By MS/MS	By MS/MS	By MS/MS	By MS/MS	By MS/MS	3987700000	156060000	232380000	195300000	127480000	166890000	160690000	147350000	209910000	164070000	149380000	175720000	201990000	254480000	108820000	158480000	181930000	167470000
Q8NFV4-4;Q8NFV4;Q8NFV4-6;Q8NFV4-3;Q8NFV4-2;Q8NFV4-5	Alpha/beta hydrolase domain-containing protein 11	ABHD11	10	10	10	50	609	84	0	93.659	By MS/MS	By MS/MS	By MS/MS	By MS/MS	By MS/MS	By MS/MS	By MS/MS	By MS/MS	By MS/MS	By MS/MS	By MS/MS	By MS/MS	By MS/MS	By MS/MS	By MS/MS	By MS/MS	By MS/MS	By MS/MS	By MS/MS	By MS/MS	By MS/MS	49680000000	3102400000	2581600000	2765500000	3031600000	2800500000	2339600000	2880600000	3076300000	3539000000	2683700000	3568600000	3087000000	2417700000	2498500000	2914100000	3107700000	3387100000
Q8N2K0;Q8N2K0-2;Q8N2K0-3	Monoacylglycerol lipase ABHD12	ABHD12	12	12	12	55.8	1035	287	0	183.66	By MS/MS	By MS/MS	By MS/MS	By MS/MS	By MS/MS	By MS/MS	By MS/MS	By MS/MS	By MS/MS	By MS/MS	By MS/MS	By MS/MS	By MS/MS	By MS/MS	By MS/MS	By MS/MS	By MS/MS	By MS/MS	By MS/MS	By MS/MS	By MS/MS	136970000000	6580900000	7092800000	7301200000	8863700000	6754100000	6911300000	6536600000	6976500000	5645800000	5600400000	5994200000	6001400000	5642500000	6844200000	6800500000	6825500000	5953500000
Q7L211	Alpha/beta hydrolase domain-containing protein 13	ABHD13	1	1	1	3.6	29	4	0	16.147	By MS/MS	By MS/MS	By MS/MS	By MS/MS	By MS/MS	By MS/MS		By MS/MS	By MS/MS	By MS/MS	By MS/MS	By MS/MS	By MS/MS	By MS/MS		By MS/MS	By MS/MS	By MS/MS	By MS/MS		By MS/MS	287540000	21597000	20894000	22775000	17341000	29100000	24321000	0	0	14053000	25863000	0	0	18639000	22953000	0	15590000	0
Q9BUJ0	Alpha/beta hydrolase domain-containing protein 14A	ABHD14A	3	3	3	23.2	59	51	0	35.65	By MS/MS	By MS/MS	By MS/MS	By MS/MS	By MS/MS	By MS/MS	By MS/MS	By MS/MS	By MS/MS	By MS/MS	By MS/MS	By MS/MS	By MS/MS	By MS/MS	By MS/MS	By MS/MS	By MS/MS	By MS/MS	By MS/MS	By MS/MS	By MS/MS	1649700000	104490000	158240000	133000000	225080000	84569000	189470000	116110000	132230000	97065000	148090000	172430000	90553000	178770000	223130000	163920000	119300000	107390000
Q96IU4	Alpha/beta hydrolase domain-containing protein 14B	ABHD14B	4	4	4	24.3	129	9	0.00076409	4.8021	By MS/MS	By MS/MS	By MS/MS	By MS/MS	By MS/MS	By MS/MS	By MS/MS	By MS/MS	By MS/MS	By MS/MS	By MS/MS	By MS/MS	By MS/MS	By MS/MS	By MS/MS	By MS/MS	By MS/MS	By MS/MS	By MS/MS	By MS/MS	By MS/MS	2683800000	49825000	63831000	82814000	184830000	78101000	153930000	83787000	68121000	59942000	114300000	83472000	119380000	153440000	126480000	72067000	71674000	80171000
Q6UXT9	Abhydrolase domain-containing protein 15	ABHD15	1	1	1	4.3	22		0.0066393	1.6612	By matching	By matching	By matching	By matching	By matching	By matching	By matching		By matching	By matching		By matching	By matching	By matching	By MS/MS	By MS/MS	By MS/MS	By matching	By MS/MS	By MS/MS	By MS/MS	235410000	27046000	28512000	10554000	9215200	19592000	12842000	6697900	0	14001000	14434000	0	9547200	9036200	14990000	18979000	5381700	13915000
O95870;O95870-2	Abhydrolase domain-containing protein 16A	ABHD16A	13	13	13	35.7	348	5	0	46.381	By MS/MS	By MS/MS	By MS/MS	By MS/MS	By MS/MS	By MS/MS	By MS/MS	By MS/MS	By MS/MS	By MS/MS	By MS/MS	By MS/MS	By MS/MS	By MS/MS	By MS/MS	By MS/MS	By MS/MS	By MS/MS	By MS/MS	By MS/MS	By MS/MS	7170100000	303060000	300170000	277850000	314260000	314280000	389400000	258800000	274230000	276340000	309590000	313800000	297950000	334250000	416610000	320870000	263530000	282260000
Q5VST6;Q5VST6-2	Alpha/beta hydrolase domain-containing protein 17B	ABHD17B	4	4	4	29.2	106	3	0	28.709	By MS/MS	By MS/MS	By MS/MS	By MS/MS	By MS/MS	By MS/MS	By MS/MS	By MS/MS	By MS/MS	By MS/MS	By MS/MS	By MS/MS	By MS/MS	By MS/MS	By MS/MS	By MS/MS	By MS/MS	By MS/MS	By matching	By MS/MS	By MS/MS	2585300000	145820000	137690000	96679000	204170000	96186000	78999000	135580000	110760000	73713000	136930000	133860000	64175000	167610000	175820000	128910000	68046000	97863000
Q8IZP0-11	Abl interactor 1	ABI1	7	1	1	31.3		10	1	-2	By matching	By matching	By matching	By matching	By matching	By MS/MS	By matching	By matching	By matching	By matching	By matching	By matching	By matching	By matching	By matching	By matching	By matching	By matching	By matching	By matching	By matching	4914200	0	0	0	0	0	0	0	0	0	0	0	0	0	0	0	0	0
Q8IZP0-3;Q8IZP0-5;Q8IZP0-9;Q8IZP0-10;Q8IZP0-8;Q8IZP0-7;Q8IZP0-2;Q8IZP0-4;Q8IZP0-6;Q8IZP0-12;Q8IZP0	Abl interactor 1	ABI1	8	8	2	31	244	4	0	131.35	By MS/MS	By MS/MS	By MS/MS	By MS/MS	By MS/MS	By MS/MS	By MS/MS	By MS/MS	By MS/MS	By MS/MS	By MS/MS	By MS/MS	By MS/MS	By MS/MS	By MS/MS	By MS/MS	By MS/MS	By MS/MS	By MS/MS	By MS/MS	By MS/MS	3930400000	145110000	144760000	142080000	112240000	126950000	119130000	187180000	222880000	172190000	127820000	139930000	157700000	110280000	112040000	226140000	220800000	178990000
P00519;P00519-2;P42684-8;P42684-7;P42684-5;P42684-6;P42684	Tyrosine-protein kinase ABL1	ABL1	4	4	3	5.5	129	3	0.00025233	14.569	By MS/MS	By MS/MS	By MS/MS	By MS/MS	By MS/MS	By matching	By MS/MS	By MS/MS	By MS/MS	By MS/MS	By MS/MS	By MS/MS	By MS/MS	By MS/MS	By MS/MS	By MS/MS	By MS/MS	By MS/MS	By MS/MS	By MS/MS	By MS/MS	1205600000	41475000	38273000	41252000	34798000	41296000	31120000	80155000	58243000	46924000	56784000	39130000	34688000	30224000	38612000	53705000	47931000	32439000
P42684-4;P42684-10;P42684-2;P42684-3	Abelson tyrosine-protein kinase 2	ABL2	2	1	1	2.8		18	1	-2	By matching	By MS/MS	By matching	By MS/MS	By matching	By matching	By matching	By matching	By matching	By matching	By matching	By matching	By matching	By MS/MS	By matching	By matching	By matching	By matching	By matching	By MS/MS	By matching	36823000	6460400	29796000	12592000	63862000	31930000	31391000	0	0	5904000	0	0	0	8302800	37413000	10492000	7071300	0
Q12979-4;Q12979;Q12979-2;Q12979-3	Active breakpoint cluster region-related protein	ABR	15	15	14	31	628	41	0	81.504	By MS/MS	By MS/MS	By MS/MS	By MS/MS	By MS/MS	By MS/MS	By MS/MS	By MS/MS	By MS/MS	By MS/MS	By MS/MS	By MS/MS	By MS/MS	By MS/MS	By MS/MS	By MS/MS	By MS/MS	By MS/MS	By MS/MS	By MS/MS	By MS/MS	15609000000	633450000	601240000	649570000	571590000	488530000	442580000	628030000	623850000	608350000	646560000	582440000	649090000	500310000	518280000	699350000	570090000	613710000
Q9P1F3	Costars family protein ABRACL	ABRACL	4	4	4	66.7	279	2	0	17.563	By MS/MS	By MS/MS	By MS/MS	By MS/MS	By MS/MS	By MS/MS	By MS/MS	By MS/MS	By MS/MS	By MS/MS	By MS/MS	By MS/MS	By MS/MS	By MS/MS	By MS/MS	By MS/MS	By MS/MS	By MS/MS	By MS/MS	By MS/MS	By MS/MS	55687000000	1396800000	3745300000	2496700000	1001900000	2163800000	1725300000	2183000000	2188800000	1445300000	1652100000	1719100000	1579600000	1549200000	2019200000	1767100000	1988000000	2244900000
Q8N961-2;Q8N961	Ankyrin repeat and BTB/POZ domain-containing protein 2	ABTB2	3	3	3	5.7	61	2	0.00091895	3.9511	By MS/MS	By MS/MS	By MS/MS	By MS/MS	By MS/MS	By MS/MS	By MS/MS	By MS/MS	By MS/MS	By MS/MS	By MS/MS	By MS/MS	By MS/MS	By MS/MS	By matching	By MS/MS	By MS/MS	By MS/MS	By MS/MS	By matching	By MS/MS	1472000000	55954000	89565000	68948000	42330000	39988000	51251000	63945000	44657000	110700000	61062000	85312000	93419000	71718000	76094000	13922000	41878000	31492000
P09110;P09110-2	3-ketoacyl-CoA thiolase, peroxisomal	ACAA1	7	7	7	24.8	265		0	21.77	By MS/MS	By MS/MS	By MS/MS	By MS/MS	By MS/MS	By MS/MS	By MS/MS	By MS/MS	By MS/MS	By MS/MS	By MS/MS	By MS/MS	By MS/MS	By MS/MS	By MS/MS	By MS/MS	By MS/MS	By MS/MS	By MS/MS	By MS/MS	By MS/MS	6619500000	228090000	181040000	308210000	207240000	250850000	281150000	278310000	209220000	203020000	241470000	295790000	234890000	362860000	317970000	221950000	210650000	211000000
P42765	3-ketoacyl-CoA thiolase, mitochondrial	ACAA2	7	7	7	34.5	211	14	0	42.752	By MS/MS	By MS/MS	By MS/MS	By matching	By matching	By MS/MS	By MS/MS	By MS/MS	By MS/MS	By MS/MS	By MS/MS	By MS/MS	By MS/MS	By MS/MS	By MS/MS	By MS/MS	By MS/MS	By MS/MS	By MS/MS	By MS/MS	By MS/MS	3548500000	182570000	143720000	190560000	56123000	111350000	91742000	182660000	179860000	195170000	102610000	160200000	163650000	135810000	109190000	273870000	208120000	225560000
Q13085;Q13085-3;Q13085-2	Acetyl-CoA carboxylase 1;Biotin carboxylase	ACACA	73	73	1	46.6	3163	93	0	323.31	By MS/MS	By MS/MS	By MS/MS	By MS/MS	By MS/MS	By MS/MS	By MS/MS	By MS/MS	By MS/MS	By MS/MS	By MS/MS	By MS/MS	By MS/MS	By MS/MS	By MS/MS	By MS/MS	By MS/MS	By MS/MS	By MS/MS	By MS/MS	By MS/MS	141500000000	5289700000	4618500000	4820200000	5894000000	4889700000	6021500000	5315400000	5255000000	5555600000	4964400000	5139400000	5442100000	6017400000	6189900000	5374900000	4983800000	5341000000
Q13085-4	Acetyl-CoA carboxylase 1;Biotin carboxylase	ACACA	73	1	1	45.6	18		1	-2	By matching	By MS/MS	By matching	By matching	By matching	By matching	By matching	By matching	By matching	By matching	By matching	By matching	By MS/MS	By matching	By matching	By matching	By matching	By matching	By matching	By matching	By matching	98474000	8088800	8225600	8622400	0	5739600	0	0	0	12223000	6358900	8015600	6193100	0	6018400	7667100	0	0
O00763;O00763-3;O00763-2	Acetyl-CoA carboxylase 2;Biotin carboxylase	ACACB	24	15	15	15.1	327	2	0	16.213	By MS/MS	By MS/MS	By MS/MS	By MS/MS	By MS/MS	By MS/MS	By MS/MS	By MS/MS	By MS/MS	By MS/MS	By MS/MS	By MS/MS	By MS/MS	By MS/MS	By MS/MS	By MS/MS	By MS/MS	By MS/MS	By MS/MS	By MS/MS	By MS/MS	3875900000	148200000	233810000	187110000	223340000	122050000	130690000	177900000	195580000	148950000	136070000	182410000	149880000	203920000	199740000	154920000	112490000	144270000
Q6JQN1;Q6JQN1-5;Q6JQN1-2;Q6JQN1-3;Q6JQN1-4	Acyl-CoA dehydrogenase family member 10	ACAD10	26	26	26	33.9	1056	135	0	192.95	By MS/MS	By MS/MS	By MS/MS	By MS/MS	By MS/MS	By MS/MS	By MS/MS	By MS/MS	By MS/MS	By MS/MS	By MS/MS	By MS/MS	By MS/MS	By MS/MS	By MS/MS	By MS/MS	By MS/MS	By MS/MS	By MS/MS	By MS/MS	By MS/MS	48743000000	2123800000	2064800000	2079700000	1696000000	1837100000	1729400000	2347600000	2284000000	2290200000	2427400000	2285600000	2111100000	2088600000	2597400000	2186800000	2020200000	2189500000
Q9UKU7-3;Q9UKU7;Q9UKU7-2	Isobutyryl-CoA dehydrogenase, mitochondrial	ACAD8	4	4	4	21.6	27		0.00047037	11.328	By matching	By MS/MS	By matching	By MS/MS	By matching			By matching	By matching	By matching	By MS/MS	By matching	By MS/MS	By MS/MS	By MS/MS	By matching	By matching	By MS/MS	By matching		By matching	619020000	24760000	19243000	28102000	36317000	10483000	0	0	13120000	54011000	13821000	56683000	49111000	44689000	68079000	42889000	5991800	33123000
Q9H845	Acyl-CoA dehydrogenase family member 9, mitochondrial	ACAD9	12	12	12	30.6	557	98	0	119.6	By MS/MS	By MS/MS	By MS/MS	By MS/MS	By MS/MS	By MS/MS	By MS/MS	By MS/MS	By MS/MS	By MS/MS	By MS/MS	By MS/MS	By MS/MS	By MS/MS	By MS/MS	By MS/MS	By MS/MS	By MS/MS	By MS/MS	By MS/MS	By MS/MS	44039000000	1437700000	1424000000	1422200000	1423200000	1538300000	1911700000	1312100000	1729700000	1981100000	1415200000	1623700000	1888300000	1852400000	1592700000	1558100000	1272000000	1695400000
P11310;P11310-2	Medium-chain specific acyl-CoA dehydrogenase, mitochondrial	ACADM	12	12	12	44.2	408	70	0	74.71	By MS/MS	By MS/MS	By MS/MS	By MS/MS	By MS/MS	By MS/MS	By MS/MS	By MS/MS	By MS/MS	By MS/MS	By MS/MS	By MS/MS	By MS/MS	By MS/MS	By MS/MS	By MS/MS	By MS/MS	By MS/MS	By MS/MS	By MS/MS	By MS/MS	16393000000	747100000	953200000	775850000	738920000	721000000	622200000	639510000	710810000	667540000	736190000	730890000	842600000	796800000	729620000	778870000	880290000	816740000
P16219	Short-chain specific acyl-CoA dehydrogenase, mitochondrial	ACADS	7	7	7	37.4	166		0	32.61	By MS/MS	By MS/MS	By MS/MS	By MS/MS	By MS/MS	By MS/MS	By MS/MS	By MS/MS	By MS/MS	By MS/MS	By MS/MS	By MS/MS	By MS/MS	By MS/MS	By MS/MS	By MS/MS	By MS/MS	By MS/MS	By MS/MS	By MS/MS	By MS/MS	2313600000	77487000	74760000	82712000	63349000	91581000	70748000	124080000	75559000	134440000	118430000	98796000	104190000	129170000	139050000	78079000	55589000	122930000
P45954;P45954-2	Short/branched chain specific acyl-CoA dehydrogenase, mitochondrial	ACADSB	8	8	8	34	302	21	0	25.211	By MS/MS	By MS/MS	By MS/MS	By MS/MS	By MS/MS	By MS/MS	By MS/MS	By MS/MS	By MS/MS	By MS/MS	By MS/MS	By MS/MS	By MS/MS	By MS/MS	By MS/MS	By MS/MS	By MS/MS	By MS/MS	By MS/MS	By MS/MS	By MS/MS	7802800000	262230000	306050000	250630000	342440000	271840000	296110000	337500000	327030000	367360000	343700000	377920000	428020000	476690000	434890000	360300000	400720000	383380000
P49748-2;P49748;P49748-3	Very long-chain specific acyl-CoA dehydrogenase, mitochondrial	ACADVL	19	19	19	41.9	964	138	0	156.25	By MS/MS	By MS/MS	By MS/MS	By MS/MS	By MS/MS	By MS/MS	By MS/MS	By MS/MS	By MS/MS	By MS/MS	By MS/MS	By MS/MS	By MS/MS	By MS/MS	By MS/MS	By MS/MS	By MS/MS	By MS/MS	By MS/MS	By MS/MS	By MS/MS	80348000000	2821400000	2711900000	2822300000	2950700000	2704800000	2751700000	2944000000	2789700000	2788500000	3183800000	3043300000	2673400000	2937100000	2974000000	3047100000	2575400000	2612700000
Q15027	Arf-GAP with coiled-coil, ANK repeat and PH domain-containing protein 1	ACAP1	3	3	3	8.8	31		0.00092558	4.0869	By matching	By matching			By MS/MS	By matching	By matching	By MS/MS	By matching	By matching	By matching	By MS/MS	By MS/MS	By matching	By MS/MS	By MS/MS	By MS/MS	By matching		By matching	By MS/MS	859280000	23847000	24387000	0	0	40339000	61976000	61324000	42283000	28200000	36295000	52721000	56233000	63086000	57726000	34054000	54092000	41472000
Q15057	Arf-GAP with coiled-coil, ANK repeat and PH domain-containing protein 2	ACAP2	16	16	16	33	718	26	0	323.31	By MS/MS	By MS/MS	By MS/MS	By MS/MS	By MS/MS	By MS/MS	By MS/MS	By MS/MS	By MS/MS	By MS/MS	By MS/MS	By MS/MS	By MS/MS	By MS/MS	By MS/MS	By MS/MS	By MS/MS	By MS/MS	By MS/MS	By MS/MS	By MS/MS	26345000000	1019200000	1188600000	1082400000	669760000	915840000	893560000	1173200000	1060200000	1003400000	989350000	1011100000	932770000	862680000	959550000	1109400000	1057200000	1031300000
Q96P50;Q96P50-4;Q96P50-1	Arf-GAP with coiled-coil, ANK repeat and PH domain-containing protein 3	ACAP3	2	2	2	3.5	10		0.00082355	6.9766	By MS/MS	By MS/MS			By matching			By matching		By matching		By MS/MS		By MS/MS			By MS/MS			By MS/MS		10694000	933840	1781700	0	0	1155400	0	0	1264600	0	1027200	0	0	0	4288500	0	0	0
P24752;P24752-2	Acetyl-CoA acetyltransferase, mitochondrial	ACAT1	12	12	12	48.7	456	77	0	323.31	By MS/MS	By MS/MS	By MS/MS	By MS/MS	By MS/MS	By MS/MS	By MS/MS	By MS/MS	By MS/MS	By MS/MS	By MS/MS	By MS/MS	By MS/MS	By MS/MS	By MS/MS	By MS/MS	By MS/MS	By MS/MS	By MS/MS	By MS/MS	By MS/MS	49445000000	3126100000	3018100000	3486800000	3543000000	2167200000	2233800000	3306700000	2892300000	4087900000	3958600000	4450300000	3484300000	4856400000	4182200000	2825300000	2915200000	2873000000
Q9BWD1;Q9BWD1-2	Acetyl-CoA acetyltransferase, cytosolic	ACAT2	13	13	13	62.2	989	27	0	91.725	By MS/MS	By MS/MS	By MS/MS	By MS/MS	By MS/MS	By MS/MS	By MS/MS	By MS/MS	By MS/MS	By MS/MS	By MS/MS	By MS/MS	By MS/MS	By MS/MS	By MS/MS	By MS/MS	By MS/MS	By MS/MS	By MS/MS	By MS/MS	By MS/MS	41881000000	1333000000	1269500000	1408400000	1869300000	1750300000	1581500000	1496300000	1329300000	1385400000	1370000000	1299700000	1504900000	1888700000	1734200000	1634000000	1586600000	1595800000
Q9H3P7	Golgi resident protein GCP60	ACBD3	9	9	9	22.9	430	42	0	51.302	By MS/MS	By MS/MS	By MS/MS	By MS/MS	By MS/MS	By MS/MS	By MS/MS	By MS/MS	By MS/MS	By MS/MS	By MS/MS	By MS/MS	By MS/MS	By MS/MS	By MS/MS	By MS/MS	By MS/MS	By MS/MS	By MS/MS	By MS/MS	By MS/MS	11957000000	560570000	551900000	539960000	556990000	492760000	514260000	663950000	558200000	751030000	531040000	523790000	613640000	633500000	690230000	621330000	600020000	594200000
Q5T8D3-4;Q5T8D3-2;Q5T8D3-3;Q5T8D3	Acyl-CoA-binding domain-containing protein 5	ACBD5	2	2	2	15.6	13	1	1	-2	By matching		By matching	By MS/MS	By matching		By MS/MS		By MS/MS		By matching		By matching	By matching	By matching	By matching		By matching	By MS/MS			133470000	0	0	0	0	0	0	0	0	0	0	0	0	0	0	5520900	0	0
Q96QU6;Q96QU6-2	1-aminocyclopropane-1-carboxylate synthase-like protein 1	ACCS	5	5	5	18	77	2	0.00085488	7.9937	By matching	By matching	By matching	By MS/MS	By matching	By matching	By MS/MS	By MS/MS	By MS/MS	By matching	By matching	By matching	By MS/MS	By matching	By matching	By MS/MS	By MS/MS	By MS/MS	By matching	By matching	By matching	375270000	18732000	12276000	5520400	15479000	15517000	18999000	16999000	19266000	24256000	14626000	12977000	21355000	30182000	21955000	18695000	8842900	14959000
P12821;P12821-2;P12821-4;P12821-3	Angiotensin-converting enzyme;Angiotensin-converting enzyme, soluble form	ACE	26	26	26	30.2	620	551	0	323.31	By MS/MS	By MS/MS	By MS/MS	By MS/MS	By MS/MS	By MS/MS	By MS/MS	By MS/MS	By MS/MS	By MS/MS	By MS/MS	By MS/MS	By MS/MS	By MS/MS	By MS/MS	By MS/MS	By MS/MS	By MS/MS	By MS/MS	By MS/MS	By MS/MS	19831000000	4962100000	4593300000	4445200000	3584000000	3859900000	3965900000	4396500000	4873300000	4583400000	4863100000	4676100000	4962600000	5142900000	4837200000	4916100000	4278300000	4397300000
Q9UKV3-5;Q9UKV3;Q9UKV3-3;Q9UKV3-2	Apoptotic chromatin condensation inducer in the nucleus	ACIN1	12	12	12	15.1	455	41	0	49.851	By MS/MS	By MS/MS	By MS/MS	By MS/MS	By MS/MS	By MS/MS	By MS/MS	By MS/MS	By MS/MS	By MS/MS	By MS/MS	By MS/MS	By MS/MS	By MS/MS	By MS/MS	By MS/MS	By MS/MS	By MS/MS	By MS/MS	By MS/MS	By MS/MS	16203000000	440090000	506100000	453800000	390280000	456330000	365600000	1068400000	1112000000	898970000	483630000	499180000	396430000	522360000	367110000	709910000	1157300000	861620000
P53396-2;P53396;P53396-3	ATP-citrate synthase	ACLY	42	42	42	55.7	4044	595	0	323.31	By MS/MS	By MS/MS	By MS/MS	By MS/MS	By MS/MS	By MS/MS	By MS/MS	By MS/MS	By MS/MS	By MS/MS	By MS/MS	By MS/MS	By MS/MS	By MS/MS	By MS/MS	By MS/MS	By MS/MS	By MS/MS	By MS/MS	By MS/MS	By MS/MS	626780000000	23836000000	24474000000	21602000000	20386000000	21188000000	19479000000	22721000000	24315000000	25253000000	21678000000	24095000000	25719000000	20446000000	20176000000	25013000000	23944000000	23600000000
P21399	Cytoplasmic aconitate hydratase	ACO1	21	21	21	36.3	714	74	0	172.19	By MS/MS	By MS/MS	By MS/MS	By MS/MS	By MS/MS	By MS/MS	By MS/MS	By MS/MS	By MS/MS	By MS/MS	By MS/MS	By MS/MS	By MS/MS	By MS/MS	By MS/MS	By MS/MS	By MS/MS	By MS/MS	By MS/MS	By MS/MS	By MS/MS	25672000000	938720000	1014200000	955880000	1242300000	856490000	1050400000	966160000	1009000000	937030000	938060000	1160000000	1073800000	1336200000	1092300000	1004900000	798810000	1029200000
Q99798	Aconitate hydratase, mitochondrial	ACO2	28	28	28	43.5	1260	20	0	176.64	By MS/MS	By MS/MS	By MS/MS	By MS/MS	By MS/MS	By MS/MS	By MS/MS	By MS/MS	By MS/MS	By MS/MS	By MS/MS	By MS/MS	By MS/MS	By MS/MS	By MS/MS	By MS/MS	By MS/MS	By MS/MS	By MS/MS	By MS/MS	By MS/MS	53363000000	2363200000	2476800000	2104300000	1933500000	1899000000	1782400000	3265100000	3231200000	3344400000	2295200000	2354000000	2523400000	2383100000	2198600000	3049900000	2970100000	2933900000
Q86TX2	Acyl-coenzyme A thioesterase 1	ACOT1	10	10	2	44.7	427	3	0	75.002	By MS/MS	By MS/MS	By MS/MS	By MS/MS	By MS/MS	By MS/MS	By MS/MS	By MS/MS	By MS/MS	By MS/MS	By MS/MS	By MS/MS	By MS/MS	By MS/MS	By MS/MS	By MS/MS	By MS/MS	By MS/MS	By MS/MS	By MS/MS	By MS/MS	17591000000	584960000	690510000	711360000	640190000	814580000	695380000	739650000	721900000	602910000	599970000	794260000	554030000	753950000	1038100000	730460000	701890000	709260000
Q8WXI4-2;Q8WXI4	Acyl-coenzyme A thioesterase 11	ACOT11	7	7	7	20.9	123	9	0	17.359	By MS/MS	By MS/MS	By MS/MS	By MS/MS	By MS/MS	By matching	By MS/MS	By MS/MS	By MS/MS	By MS/MS	By MS/MS	By MS/MS	By MS/MS	By MS/MS	By MS/MS	By MS/MS	By MS/MS	By MS/MS	By MS/MS	By MS/MS	By MS/MS	2661700000	37829000	53804000	227840000	59354000	135730000	66980000	149390000	141910000	115400000	81219000	68198000	80653000	154270000	133780000	118580000	135170000	80828000
P49753;P49753-2	Acyl-coenzyme A thioesterase 2, mitochondrial	ACOT2	9	1	1	36.6	22	5	0.00048065	12.278	By matching	By MS/MS	By MS/MS	By MS/MS	By MS/MS	By MS/MS	By matching	By MS/MS	By MS/MS	By MS/MS	By MS/MS	By MS/MS	By matching	By MS/MS	By matching	By MS/MS	By matching	By matching	By MS/MS	By matching	By MS/MS	566500000	0	37148000	51743000	41607000	30299000	23746000	54385000	51492000	33299000	47557000	47991000	63854000	40899000	40605000	0	25826000	0
O00154-4;O00154-6;O00154-7;O00154;O00154-5;O00154-2;O00154-3	Cytosolic acyl coenzyme A thioester hydrolase	ACOT7	13	13	13	49.7	743	63	0	77.057	By MS/MS	By MS/MS	By MS/MS	By MS/MS	By MS/MS	By MS/MS	By MS/MS	By MS/MS	By MS/MS	By MS/MS	By MS/MS	By MS/MS	By MS/MS	By MS/MS	By MS/MS	By MS/MS	By MS/MS	By MS/MS	By MS/MS	By MS/MS	By MS/MS	36662000000	874800000	874250000	954540000	2281700000	1758300000	2398800000	662200000	853720000	819760000	1162500000	1223600000	1248500000	2337900000	2607000000	965850000	884970000	661140000
O14734	Acyl-coenzyme A thioesterase 8	ACOT8	5	5	5	24.8	137	6	0	86.563	By MS/MS	By MS/MS	By MS/MS	By MS/MS	By MS/MS	By MS/MS	By MS/MS	By MS/MS	By MS/MS	By MS/MS	By MS/MS	By MS/MS	By MS/MS	By MS/MS	By MS/MS	By MS/MS	By MS/MS	By MS/MS	By MS/MS	By MS/MS	By MS/MS	3281600000	124170000	117580000	117280000	146800000	168550000	220380000	128500000	92844000	151180000	142030000	136210000	169260000	192230000	187670000	124850000	116950000	97410000
Q9Y305-3;Q9Y305-2;Q9Y305;Q9Y305-4	Acyl-coenzyme A thioesterase 9, mitochondrial	ACOT9	13	13	13	44.3	734	20	0	110.07	By MS/MS	By MS/MS	By MS/MS	By MS/MS	By MS/MS	By MS/MS	By MS/MS	By MS/MS	By MS/MS	By MS/MS	By MS/MS	By MS/MS	By MS/MS	By MS/MS	By MS/MS	By MS/MS	By MS/MS	By MS/MS	By MS/MS	By MS/MS	By MS/MS	49428000000	1821500000	1989100000	2172100000	2200800000	2360300000	1954900000	1639300000	1973400000	1740700000	2121200000	2109000000	2547700000	1981200000	1925300000	1569900000	1485600000	1789300000
Q15067-2;Q15067;Q15067-3	Peroxisomal acyl-coenzyme A oxidase 1	ACOX1	15	15	15	41.1	415	32	0	37.369	By MS/MS	By MS/MS	By MS/MS	By MS/MS	By MS/MS	By MS/MS	By MS/MS	By MS/MS	By MS/MS	By MS/MS	By MS/MS	By MS/MS	By MS/MS	By MS/MS	By MS/MS	By MS/MS	By MS/MS	By MS/MS	By MS/MS	By MS/MS	By MS/MS	9506500000	475970000	432300000	310570000	371290000	339230000	346620000	435530000	448160000	428760000	412160000	349520000	339530000	322690000	346830000	388560000	418010000	379210000
O15254;O15254-2	Peroxisomal acyl-coenzyme A oxidase 3	ACOX3	16	16	16	36.1	529	58	0	239.17	By MS/MS	By MS/MS	By MS/MS	By MS/MS	By MS/MS	By MS/MS	By MS/MS	By MS/MS	By MS/MS	By MS/MS	By MS/MS	By MS/MS	By MS/MS	By MS/MS	By MS/MS	By MS/MS	By MS/MS	By MS/MS	By MS/MS	By MS/MS	By MS/MS	14843000000	782560000	704600000	608200000	715650000	739610000	715960000	522460000	567270000	630050000	614170000	727880000	575920000	992070000	1114800000	746180000	593500000	594030000
P24666;P24666-3;P24666-2;P24666-4	Low molecular weight phosphotyrosine protein phosphatase	ACP1	5	5	5	52.5	151		0	31.273	By MS/MS	By MS/MS	By MS/MS	By matching	By MS/MS	By MS/MS	By MS/MS	By MS/MS	By MS/MS	By MS/MS	By MS/MS	By MS/MS	By MS/MS	By MS/MS	By MS/MS	By MS/MS	By MS/MS	By MS/MS	By MS/MS	By MS/MS	By MS/MS	2103100000	109840000	82920000	91799000	49922000	65777000	40838000	52647000	82788000	93606000	113720000	149540000	117650000	80876000	82171000	119990000	88292000	93621000
P11117;P11117-2	Lysosomal acid phosphatase	ACP2	14	14	14	42.8	397	347	0	65.199	By MS/MS	By MS/MS	By MS/MS	By MS/MS	By MS/MS	By MS/MS	By MS/MS	By MS/MS	By MS/MS	By MS/MS	By MS/MS	By MS/MS	By MS/MS	By MS/MS	By MS/MS	By MS/MS	By MS/MS	By MS/MS	By MS/MS	By MS/MS	By MS/MS	15893000000	2139000000	2222300000	2041200000	2643200000	2698700000	2263100000	2252900000	2242400000	2418200000	2307000000	2356400000	2806900000	2374000000	2485500000	2412600000	2256700000	2336000000
P15309-2;P15309-3;P15309	Prostatic acid phosphatase;PAPf39	ACPP	12	12	12	45.7	739	343	0	212.66	By MS/MS	By MS/MS	By MS/MS	By MS/MS	By MS/MS	By MS/MS	By MS/MS	By MS/MS	By MS/MS	By MS/MS	By MS/MS	By MS/MS	By MS/MS	By MS/MS	By MS/MS	By MS/MS	By MS/MS	By MS/MS	By MS/MS	By MS/MS	By MS/MS	96440000000	5707500000	5257500000	6639700000	6356300000	6147500000	4801500000	4775600000	4698700000	4533500000	5030400000	5552800000	4985600000	4660200000	5243100000	5058300000	5025600000	4404800000
Q96CM8-3;Q96CM8;Q96CM8-2;Q96CM8-4	Acyl-CoA synthetase family member 2, mitochondrial	ACSF2	11	11	11	29.2	461	42	0	76.301	By MS/MS	By MS/MS	By MS/MS	By MS/MS	By MS/MS	By MS/MS	By MS/MS	By MS/MS	By MS/MS	By MS/MS	By MS/MS	By MS/MS	By MS/MS	By MS/MS	By MS/MS	By MS/MS	By MS/MS	By MS/MS	By MS/MS	By MS/MS	By MS/MS	14005000000	621600000	586100000	530120000	631240000	404640000	438270000	713970000	702370000	753850000	693470000	666090000	627440000	510520000	458100000	717010000	905550000	701860000
Q4G176	Acyl-CoA synthetase family member 3, mitochondrial	ACSF3	8	8	8	27.1	429	17	0	36.277	By MS/MS	By MS/MS	By MS/MS	By MS/MS	By MS/MS	By MS/MS	By MS/MS	By MS/MS	By MS/MS	By MS/MS	By MS/MS	By MS/MS	By MS/MS	By MS/MS	By MS/MS	By MS/MS	By MS/MS	By MS/MS	By MS/MS	By MS/MS	By MS/MS	13374000000	454160000	685100000	692660000	474880000	559970000	475350000	500800000	503890000	614980000	536330000	573820000	549300000	600930000	600860000	574780000	464800000	508870000
P33121-2;P33121-3;P33121	Long-chain-fatty-acid--CoA ligase 1	ACSL1	12	12	12	27.2	455	19	0	22.659	By MS/MS	By MS/MS	By MS/MS	By MS/MS	By MS/MS	By MS/MS	By MS/MS	By MS/MS	By MS/MS	By MS/MS	By MS/MS	By MS/MS	By MS/MS	By MS/MS	By MS/MS	By MS/MS	By MS/MS	By MS/MS	By MS/MS	By MS/MS	By MS/MS	8246000000	436010000	432420000	405930000	533400000	467760000	371090000	297970000	417930000	339930000	259060000	336510000	327450000	328520000	289870000	357490000	330030000	291830000
O95573	Long-chain-fatty-acid--CoA ligase 3	ACSL3	23	23	21	55.8	1397	129	0	323.31	By MS/MS	By MS/MS	By MS/MS	By MS/MS	By MS/MS	By MS/MS	By MS/MS	By MS/MS	By MS/MS	By MS/MS	By MS/MS	By MS/MS	By MS/MS	By MS/MS	By MS/MS	By MS/MS	By MS/MS	By MS/MS	By MS/MS	By MS/MS	By MS/MS	78048000000	2384500000	2862100000	2214000000	3951200000	3622700000	3077000000	2571100000	2554000000	2448300000	2758600000	2463400000	2347900000	3722400000	3586000000	2886000000	2245100000	2389800000
O60488-2;O60488	Long-chain-fatty-acid--CoA ligase 4	ACSL4	17	15	15	41.6	653	91	0	285.61	By MS/MS	By MS/MS	By MS/MS	By MS/MS	By MS/MS	By MS/MS	By MS/MS	By MS/MS	By MS/MS	By MS/MS	By MS/MS	By MS/MS	By MS/MS	By MS/MS	By MS/MS	By MS/MS	By MS/MS	By MS/MS	By MS/MS	By MS/MS	By MS/MS	52641000000	2281100000	2265400000	2602200000	2956300000	2213300000	2194100000	2052500000	2254300000	1978400000	2253100000	2361900000	2517400000	2856400000	2499600000	2147500000	2186900000	2219300000
Q9ULC5-4;Q9ULC5;Q9ULC5-3	Long-chain-fatty-acid--CoA ligase 5	ACSL5	12	12	11	25.6	252	19	0	17.426	By MS/MS	By MS/MS	By MS/MS	By MS/MS	By MS/MS	By MS/MS	By MS/MS	By MS/MS	By MS/MS	By MS/MS	By MS/MS	By matching	By MS/MS	By MS/MS	By MS/MS	By MS/MS	By MS/MS	By MS/MS	By MS/MS	By MS/MS	By MS/MS	5327600000	249360000	232590000	214740000	233680000	181170000	237610000	261940000	280590000	263740000	235380000	317180000	218920000	212020000	249510000	242980000	262350000	263170000
Q9NUB1-2;Q9NUB1;Q9NUB1-3;Q9NUB1-4	Acetyl-coenzyme A synthetase 2-like, mitochondrial	ACSS1	4	4	4	12.4	61		0.00092593	4.0966	By matching	By MS/MS	By matching	By MS/MS	By matching	By MS/MS	By MS/MS	By MS/MS	By MS/MS	By matching	By matching	By matching	By MS/MS	By MS/MS	By MS/MS	By matching	By MS/MS	By matching	By MS/MS	By MS/MS	By matching	1092100000	35575000	75779000	32633000	55094000	40514000	26324000	68160000	80371000	60198000	21715000	26573000	77613000	44718000	39782000	74771000	88386000	42662000
Q9NR19;Q9NR19-2	Acetyl-coenzyme A synthetase, cytoplasmic	ACSS2	7	7	7	20.8	150	24	0	54.146	By MS/MS	By MS/MS	By MS/MS	By MS/MS	By MS/MS	By MS/MS	By MS/MS	By MS/MS	By MS/MS	By MS/MS	By MS/MS	By MS/MS	By MS/MS	By MS/MS	By MS/MS	By MS/MS	By MS/MS	By MS/MS	By MS/MS	By MS/MS	By MS/MS	3640600000	159610000	156340000	121170000	252990000	213760000	190290000	127290000	179300000	92917000	141620000	204440000	179000000	175090000	180510000	118380000	149340000	91375000
Q9H6R3;Q9H6R3-2	Acyl-CoA synthetase short-chain family member 3, mitochondrial	ACSS3	11	11	11	27.3	238	33	0	15.702	By MS/MS	By MS/MS	By MS/MS	By MS/MS	By MS/MS	By MS/MS	By MS/MS	By MS/MS	By MS/MS	By MS/MS	By MS/MS	By MS/MS	By MS/MS	By MS/MS	By MS/MS	By MS/MS	By MS/MS	By MS/MS	By MS/MS	By MS/MS	By MS/MS	2494000000	107980000	113960000	95269000	103510000	101990000	108030000	128390000	111890000	115080000	99336000	136640000	139960000	123330000	95510000	116640000	148730000	102340000
P60709;Q6S8J3;A5A3E0;Q9BYX7;P0CG38;P0CG39	Actin, cytoplasmic 1;Actin, cytoplasmic 1, N-terminally processed	ACTB	23	1	1	79.2	183	24	0.0016037	3.3604	By MS/MS	By MS/MS	By MS/MS	By MS/MS	By MS/MS	By MS/MS	By MS/MS	By MS/MS	By MS/MS	By MS/MS	By MS/MS	By MS/MS	By MS/MS	By MS/MS	By MS/MS	By MS/MS	By MS/MS	By MS/MS	By MS/MS	By MS/MS	By MS/MS	47518000000	2866400000	2183700000	2153300000	657280000	2805000000	2799000000	1256900000	1225700000	1494800000	1814500000	2310900000	2061200000	2718900000	3190500000	1785700000	1804500000	1775800000
Q562R1	Beta-actin-like protein 2	ACTBL2	10	2	2	27.9	20	6	1	-2	By matching	By matching	By matching	By matching	By matching	By matching	By matching	By MS/MS	By matching	By MS/MS	By matching	By matching	By matching	By matching	By matching	By matching	By MS/MS	By matching	By matching	By MS/MS	By matching	104320000	13567000	0	17602000	45310000	0	0	10069000	167290000	48866000	66140000	10270000	9831000	24113000	11928000	18641000	61882000	104420000
P68032;P63267;P62736;P68133;P63267-2	Actin, alpha cardiac muscle 1;Actin, gamma-enteric smooth muscle;Actin, aortic smooth muscle;Actin, alpha skeletal muscle	ACTC1;ACTG2;ACTA2;ACTA1	15	5	5	41.9	498	159	0	60.325	By MS/MS	By MS/MS	By MS/MS	By MS/MS	By MS/MS	By MS/MS	By MS/MS	By MS/MS	By MS/MS	By MS/MS	By MS/MS	By MS/MS	By MS/MS	By MS/MS	By MS/MS	By MS/MS	By MS/MS	By MS/MS	By MS/MS	By MS/MS	By MS/MS	459870000000	17108000000	14416000000	14795000000	15330000000	11173000000	14271000000	13609000000	14805000000	15526000000	14533000000	13473000000	14098000000	12291000000	13343000000	17388000000	13587000000	14300000000
P63261	Actin, cytoplasmic 2;Actin, cytoplasmic 2, N-terminally processed	ACTG1	23	23	1	79.2	6641	1441	0	323.31	By MS/MS	By MS/MS	By MS/MS	By MS/MS	By MS/MS	By MS/MS	By MS/MS	By MS/MS	By MS/MS	By MS/MS	By MS/MS	By MS/MS	By MS/MS	By MS/MS	By MS/MS	By MS/MS	By MS/MS	By MS/MS	By MS/MS	By MS/MS	By MS/MS	5379400000000	186120000000	197020000000	181580000000	168180000000	173350000000	168510000000	182420000000	189990000000	168990000000	174940000000	167620000000	175000000000	146170000000	145100000000	167130000000	162660000000	199640000000
O96019;O96019-2;O94805	Actin-like protein 6A	ACTL6A	11	11	11	43.4	508	17	0	111.82	By MS/MS	By MS/MS	By MS/MS	By MS/MS	By MS/MS	By MS/MS	By MS/MS	By MS/MS	By MS/MS	By MS/MS	By MS/MS	By MS/MS	By MS/MS	By MS/MS	By MS/MS	By MS/MS	By MS/MS	By MS/MS	By MS/MS	By MS/MS	By MS/MS	34826000000	1404800000	1203500000	1368300000	1012700000	925430000	895370000	1165900000	1575600000	1451000000	1503300000	1448100000	1440100000	1444200000	1039600000	1441900000	1283800000	1291700000
P12814;P12814-3;P12814-2;P35609-2;P35609;Q08043	Alpha-actinin-1	ACTN1	51	51	4	71.3	5360	773	0	323.31	By MS/MS	By MS/MS	By MS/MS	By MS/MS	By MS/MS	By MS/MS	By MS/MS	By MS/MS	By MS/MS	By MS/MS	By MS/MS	By MS/MS	By MS/MS	By MS/MS	By MS/MS	By MS/MS	By MS/MS	By MS/MS	By MS/MS	By MS/MS	By MS/MS	1263400000000	43933000000	41975000000	41463000000	30998000000	38559000000	35603000000	57365000000	59173000000	55876000000	43879000000	43826000000	50352000000	42343000000	38220000000	57954000000	57406000000	59567000000
P12814-4	Alpha-actinin-1	ACTN1	48	1	1	65.6	13		1	-2	By matching	By matching	By matching	By matching	By matching	By matching	By matching	By matching	By matching	By matching	By matching	By matching	By matching	By matching	By matching	By MS/MS	By matching	By matching	By matching	By matching	By matching	1037700000	62829000	58054000	0	0	22263000	0	0	43293000	0	0	59949000	0	35168000	35110000	36557000	432330000	0
O43707;O43707-2	Alpha-actinin-4	ACTN4	48	32	12	67.6	3149	257	0	323.31	By MS/MS	By MS/MS	By MS/MS	By MS/MS	By MS/MS	By MS/MS	By MS/MS	By MS/MS	By MS/MS	By MS/MS	By MS/MS	By MS/MS	By MS/MS	By MS/MS	By MS/MS	By MS/MS	By MS/MS	By MS/MS	By MS/MS	By MS/MS	By MS/MS	554170000000	18524000000	18289000000	17883000000	13947000000	16068000000	16358000000	24395000000	27742000000	26463000000	20071000000	20409000000	20278000000	16600000000	15779000000	24542000000	25858000000	26403000000
O43707-3	Alpha-actinin-4	ACTN4	25	1	1	70.6		1	1	-2	By matching	By matching	By matching	By MS/MS	By matching	By matching	By matching	By matching	By matching	By matching	By matching	By matching	By matching	By matching	By matching	By matching	By matching	By matching	By matching	By matching	By matching	0	0	0	0	0	0	0	0	0	0	0	0	0	0	0	0	0	0
Q9NZ32	Actin-related protein 10	ACTR10	2	2	2	9.8	77		0.00067219	9.4997	By MS/MS	By MS/MS	By MS/MS	By MS/MS	By MS/MS	By MS/MS	By MS/MS	By MS/MS	By MS/MS	By MS/MS	By MS/MS	By MS/MS	By MS/MS	By MS/MS	By MS/MS	By MS/MS	By MS/MS	By MS/MS	By MS/MS	By matching	By MS/MS	1562300000	29323000	74236000	41329000	62115000	36326000	30484000	49192000	51717000	43778000	48195000	61222000	74945000	48866000	89457000	47427000	52039000	108480000
P61163	Alpha-centractin	ACTR1A	7	7	5	31.1	199	99	0	67.623	By MS/MS	By MS/MS	By MS/MS	By MS/MS	By MS/MS	By MS/MS	By MS/MS	By MS/MS	By MS/MS	By MS/MS	By MS/MS	By MS/MS	By MS/MS	By MS/MS	By MS/MS	By MS/MS	By MS/MS	By MS/MS	By MS/MS	By MS/MS	By MS/MS	7128600000	635710000	771170000	616480000	686520000	546270000	696350000	481610000	591430000	393560000	492470000	444640000	630410000	467160000	782940000	824450000	207110000	521720000
P42025	Beta-centractin	ACTR1B	7	5	5	33.2	99	26	0	18.79	By MS/MS	By MS/MS	By MS/MS	By MS/MS	By MS/MS	By MS/MS	By MS/MS	By MS/MS	By MS/MS	By MS/MS	By MS/MS	By MS/MS	By MS/MS	By MS/MS	By MS/MS	By MS/MS	By MS/MS	By MS/MS	By MS/MS	By MS/MS	By MS/MS	2984100000	121520000	169440000	127520000	85350000	87508000	126640000	257650000	165150000	133700000	135980000	186290000	119910000	205300000	153410000	140160000	163550000	140360000
P61160;P61160-2	Actin-related protein 2	ACTR2	11	11	11	46.2	1427	165	0	162.67	By MS/MS	By MS/MS	By MS/MS	By MS/MS	By MS/MS	By MS/MS	By MS/MS	By MS/MS	By MS/MS	By MS/MS	By MS/MS	By MS/MS	By MS/MS	By MS/MS	By MS/MS	By MS/MS	By MS/MS	By MS/MS	By MS/MS	By MS/MS	By MS/MS	85586000000	2436300000	2352200000	2392800000	3575200000	2933800000	3103900000	2683200000	2812100000	2378500000	2328900000	2529600000	2526900000	2688500000	2960000000	2484100000	2961900000	2621500000
P61158;Q9C0K3;Q9P1U1-2;Q9P1U1-3;Q9P1U1	Actin-related protein 3	ACTR3	18	18	18	64.8	1068	124	0	323.31	By MS/MS	By MS/MS	By MS/MS	By MS/MS	By MS/MS	By MS/MS	By MS/MS	By MS/MS	By MS/MS	By MS/MS	By MS/MS	By MS/MS	By MS/MS	By MS/MS	By MS/MS	By MS/MS	By MS/MS	By MS/MS	By MS/MS	By MS/MS	By MS/MS	160700000000	7055400000	6154200000	6349800000	6988400000	8292700000	7526900000	6283800000	6330200000	6581700000	7018500000	7198800000	6775300000	7999400000	7983100000	6252500000	6631500000	7470000000
Q9H981;Q9H981-2;Q9H981-3	Actin-related protein 8	ACTR8	8	8	8	22.9	196	9	0	52.441	By MS/MS	By MS/MS	By MS/MS	By MS/MS	By MS/MS	By MS/MS	By MS/MS	By MS/MS	By MS/MS	By MS/MS	By MS/MS	By MS/MS	By MS/MS	By MS/MS	By MS/MS	By MS/MS	By MS/MS	By MS/MS	By MS/MS	By MS/MS	By MS/MS	3919700000	233380000	248010000	200850000	303990000	151450000	163410000	231990000	184370000	158500000	215430000	213760000	233600000	172650000	170760000	158690000	180210000	141610000
Q8NER5-3;Q8NER5-4;Q8NER5;Q8NER5-2	Activin receptor type-1C	ACVR1C	2	1	1	7.5	10		1	-2	By matching	By matching	By matching	By matching	By matching	By matching	By matching	By matching	By matching	By MS/MS	By matching	By matching	By matching	By matching	By matching	By matching	By matching	By matching	By matching	By matching	By matching	1560900000	0	0	0	0	0	0	0	0	0	0	0	385560000	0	0	0	0	0
P27037-2;P27037;Q13705	Activin receptor type-2A	ACVR2A	3	3	3	9.9	21		1	-2	By MS/MS	By MS/MS	By MS/MS	By matching	By MS/MS	By MS/MS	By matching		By matching	By matching	By matching		By matching	By matching				By MS/MS	By matching		By matching	123500000	9695100	12204000	9659900	4566900	8929700	10239000	3158000	0	3490300	1281700	0	0	2348300	1727700	0	0	0
P37023	Serine/threonine-protein kinase receptor R3	ACVRL1	4	4	4	10.7	52		0.00078818	5.5736	By MS/MS	By MS/MS	By MS/MS	By MS/MS	By MS/MS	By MS/MS	By MS/MS		By MS/MS	By MS/MS	By matching	By MS/MS	By MS/MS	By MS/MS		By MS/MS	By MS/MS	By matching	By MS/MS	By MS/MS	By MS/MS	535800000	16012000	27058000	26047000	23075000	35356000	35119000	25338000	0	22262000	27195000	13578000	18743000	28405000	21506000	0	21698000	18323000
Q03154;Q03154-2;Q03154-3;Q03154-4	Aminoacylase-1	ACY1	6	6	6	23	171		0	18.402	By MS/MS	By MS/MS	By matching	By MS/MS	By MS/MS	By MS/MS	By MS/MS	By MS/MS	By MS/MS	By MS/MS	By MS/MS	By MS/MS	By MS/MS	By MS/MS	By MS/MS	By MS/MS	By MS/MS	By MS/MS	By MS/MS	By MS/MS	By MS/MS	3182600000	118010000	114640000	75528000	94187000	125700000	80275000	137160000	173170000	180900000	140820000	121330000	127590000	174310000	110120000	138440000	178550000	143250000
O14672;O14672-2	Disintegrin and metalloproteinase domain-containing protein 10	ADAM10	25	25	25	47.3	1188	554	0	323.31	By MS/MS	By MS/MS	By MS/MS	By MS/MS	By MS/MS	By MS/MS	By MS/MS	By MS/MS	By MS/MS	By MS/MS	By MS/MS	By MS/MS	By MS/MS	By MS/MS	By MS/MS	By MS/MS	By MS/MS	By MS/MS	By MS/MS	By MS/MS	By MS/MS	90882000000	6421100000	5842200000	6093800000	7749900000	6046300000	5763600000	7138800000	7084700000	7218100000	7339900000	6471500000	7007900000	6039000000	5533900000	7001600000	8911400000	8181000000
Q13444-10;Q13444-9;Q13444-8;Q13444-2;Q13444-7;Q13444-6;Q13444-12;Q13444-5;Q13444-4;Q13444-3;Q13444;Q13444-13;Q13444-11	Disintegrin and metalloproteinase domain-containing protein 15	ADAM15	15	15	15	29.5	562	99	0	183.49	By MS/MS	By MS/MS	By MS/MS	By MS/MS	By MS/MS	By MS/MS	By MS/MS	By MS/MS	By MS/MS	By MS/MS	By MS/MS	By MS/MS	By MS/MS	By MS/MS	By MS/MS	By MS/MS	By MS/MS	By MS/MS	By MS/MS	By MS/MS	By MS/MS	26265000000	1976400000	1735600000	1741700000	1406000000	1232000000	1404000000	1473600000	1255700000	1318800000	1487500000	1524900000	1768800000	1330900000	1323400000	1300500000	1680300000	1293700000
P78536;P78536-2	Disintegrin and metalloproteinase domain-containing protein 17	ADAM17	17	17	17	42.1	700	176	0	189.26	By MS/MS	By MS/MS	By MS/MS	By MS/MS	By MS/MS	By MS/MS	By MS/MS	By MS/MS	By MS/MS	By MS/MS	By MS/MS	By MS/MS	By MS/MS	By MS/MS	By MS/MS	By MS/MS	By MS/MS	By MS/MS	By MS/MS	By MS/MS	By MS/MS	38439000000	2543900000	2388100000	2177400000	2176000000	2232600000	1842600000	2505300000	2702700000	2771700000	2188300000	2326000000	2262700000	1980000000	1981900000	2333600000	2688500000	2414200000
Q9UKQ2;Q9UKQ2-2	Disintegrin and metalloproteinase domain-containing protein 28	ADAM28	5	5	5	13.4	30	103	0	61.444	By MS/MS	By MS/MS	By MS/MS	By MS/MS	By MS/MS	By MS/MS	By MS/MS	By MS/MS	By MS/MS	By matching	By MS/MS	By MS/MS	By MS/MS	By MS/MS	By MS/MS	By MS/MS	By matching	By MS/MS	By matching	By matching		911660000	638670000	881880000	722400000	496390000	504210000	492640000	56645000	64591000	38333000	64955000	198610000	191970000	69543000	65073000	74915000	88370000	91556000
Q13443-2;Q13443	Disintegrin and metalloproteinase domain-containing protein 9	ADAM9	4	4	4	13.6	76	124	0	48.514	By MS/MS	By MS/MS	By MS/MS	By MS/MS	By MS/MS	By MS/MS	By MS/MS	By MS/MS	By MS/MS	By MS/MS	By MS/MS	By MS/MS	By MS/MS	By MS/MS	By MS/MS	By MS/MS	By MS/MS	By MS/MS	By MS/MS	By MS/MS	By MS/MS	2885000000	489510000	610980000	529340000	308910000	292340000	268690000	352960000	437870000	366860000	256000000	202450000	218490000	644880000	205790000	324960000	317080000	385100000
O15204-2;O15204	ADAM DEC1	ADAMDEC1	1	1	1	2.6		50	0	24.323	By MS/MS	By MS/MS	By MS/MS	By MS/MS	By MS/MS	By MS/MS	By matching	By MS/MS	By MS/MS	By MS/MS	By MS/MS		By matching	By MS/MS	By MS/MS	By MS/MS					By matching	260110000	388860000	421070000	317300000	276240000	303590000	248960000	13152000	15668000	14675000	11079000	18407000	0	9718400	9200800	8231400	18991000	0
Q8TE58	A disintegrin and metalloproteinase with thrombospondin motifs 15	ADAMTS15	2	2	2	4	6	50	0.0025151	2.3513	By matching	By matching	By MS/MS	By MS/MS	By MS/MS	By MS/MS	By MS/MS	By matching	By MS/MS	By MS/MS	By MS/MS	By MS/MS	By MS/MS	By MS/MS	By MS/MS	By MS/MS	By MS/MS	By matching	By MS/MS	By MS/MS	By MS/MS	80033000	30925000	36201000	37961000	35705000	34046000	34959000	69053000	39868000	45787000	28529000	55697000	50383000	46146000	35354000	41277000	54724000	73327000
O95450;O95450-2;Q8WXS8-2;Q8WXS8-3;Q8WXS8;Q8WXS8-4	A disintegrin and metalloproteinase with thrombospondin motifs 2	ADAMTS2	9	9	8	15.5	174	76	0	119.19	By MS/MS	By MS/MS	By MS/MS	By MS/MS	By MS/MS	By MS/MS	By MS/MS	By MS/MS	By MS/MS	By MS/MS	By MS/MS	By MS/MS	By MS/MS	By MS/MS	By MS/MS	By MS/MS	By MS/MS	By MS/MS	By MS/MS	By MS/MS	By MS/MS	2818700000	447480000	667420000	397250000	552400000	414840000	804770000	705820000	530720000	700970000	588350000	594340000	806400000	428350000	497970000	885490000	640790000	588160000
Q9NPF8-2;Q9NPF8	Arf-GAP with dual PH domain-containing protein 2	ADAP2	3	3	2	9.7	20	2	0.0049719	1.8386			By matching	By matching	By MS/MS	By MS/MS	By matching			By matching	By matching	By matching	By MS/MS	By matching	By matching	By matching	By matching	By MS/MS	By MS/MS	By matching		204120000	0	0	8334900	7618500	10275000	40759000	5613800	0	0	10537000	13979000	20299000	23256000	2840800	9803900	8961800	8375400
P55265;P55265-4;P55265-5	Double-stranded RNA-specific adenosine deaminase	ADAR	28	28	2	39.5	1789	294	0	314.37	By MS/MS	By MS/MS	By MS/MS	By MS/MS	By MS/MS	By MS/MS	By MS/MS	By MS/MS	By MS/MS	By MS/MS	By MS/MS	By MS/MS	By MS/MS	By MS/MS	By MS/MS	By MS/MS	By MS/MS	By MS/MS	By MS/MS	By MS/MS	By MS/MS	140560000000	7167000000	6340300000	6477100000	7520600000	6754400000	6500900000	5992200000	5847000000	6015000000	5927200000	5893100000	5455200000	5734300000	4769300000	5842500000	5963700000	5588500000
P55265-2;P55265-3	Double-stranded RNA-specific adenosine deaminase	ADAR	27	1	1	39.4	249	3	0.00045444	10.008	By MS/MS	By MS/MS	By MS/MS	By MS/MS	By MS/MS	By MS/MS	By MS/MS	By MS/MS	By MS/MS	By MS/MS	By MS/MS	By MS/MS	By MS/MS	By MS/MS	By MS/MS	By MS/MS	By MS/MS	By MS/MS	By MS/MS	By MS/MS	By MS/MS	19219000000	374130000	366170000	258380000	485350000	306140000	326660000	499520000	296490000	462140000	317690000	336930000	329180000	330120000	454810000	428020000	498710000	250030000
Q8NI60-3;Q8NI60;Q8NI60-2;Q8NI60-4	Atypical kinase ADCK3, mitochondrial	ADCK3	5	5	5	12.9	131	13	0.00084353	7.6574	By MS/MS	By MS/MS	By MS/MS	By MS/MS	By MS/MS	By MS/MS	By MS/MS	By MS/MS	By MS/MS	By MS/MS	By MS/MS	By MS/MS	By MS/MS	By MS/MS	By MS/MS	By MS/MS	By MS/MS	By MS/MS	By MS/MS	By MS/MS	By MS/MS	2201800000	81039000	80435000	99684000	65019000	57301000	78362000	165950000	97486000	100860000	84833000	118380000	91239000	136080000	107120000	108460000	82286000	130200000
Q96D53-2;Q96D53	AarF domain-containing protein kinase 4	ADCK4	3	3	3	10.9	87		0.00048008	12.236	By MS/MS	By MS/MS	By MS/MS	By matching	By MS/MS	By MS/MS	By matching	By MS/MS	By MS/MS	By MS/MS	By MS/MS	By MS/MS	By MS/MS	By MS/MS	By MS/MS	By MS/MS	By MS/MS	By MS/MS	By MS/MS	By MS/MS	By MS/MS	1710700000	79941000	39298000	80101000	55064000	62905000	86629000	38766000	11228000	64337000	40918000	35580000	52905000	128750000	133510000	107560000	57973000	97868000
Q3MIX3	Uncharacterized aarF domain-containing protein kinase 5	ADCK5	6	6	6	16.2	98	1	0	36.052	By MS/MS	By matching	By matching	By MS/MS	By matching	By matching	By matching	By matching	By MS/MS	By MS/MS	By MS/MS	By MS/MS	By MS/MS	By MS/MS	By matching	By matching	By MS/MS	By MS/MS	By MS/MS	By MS/MS	By MS/MS	924590000	50052000	36622000	32759000	65900000	32176000	59172000	0	0	22185000	30965000	31095000	35167000	39278000	54295000	31723000	42140000	48082000
O60266	Adenylate cyclase type 3	ADCY3	15	15	2	16.5	358	233	0	127.5	By MS/MS	By MS/MS	By MS/MS	By MS/MS	By MS/MS	By MS/MS	By MS/MS	By MS/MS	By MS/MS	By MS/MS	By MS/MS	By MS/MS	By MS/MS	By MS/MS	By MS/MS	By MS/MS	By MS/MS	By MS/MS	By MS/MS	By MS/MS	By MS/MS	14814000000	1077500000	1104200000	987740000	1029400000	1008600000	1024200000	822100000	924340000	1024900000	1110000000	1105000000	1044500000	1171500000	928700000	1063200000	1236700000	1090000000
O60266-2	Adenylate cyclase type 3	ADCY3	14	1	1	24.1	70		1	-2	By matching	By matching	By matching	By MS/MS	By MS/MS	By MS/MS	By matching	By matching	By matching	By matching	By matching	By matching	By MS/MS	By matching	By matching	By matching	By matching	By MS/MS	By MS/MS	By matching	By matching	12796000000	440910000	449410000	471920000	90146000	372290000	838730000	273510000	402310000	368160000	353630000	571750000	530320000	790420000	576990000	316360000	264850000	312940000
P51828;O95622-2	Adenylate cyclase type 7	ADCY7	15	15	14	24.5	743	41	0	134.76	By MS/MS	By MS/MS	By MS/MS	By MS/MS	By MS/MS	By MS/MS	By MS/MS	By MS/MS	By MS/MS	By MS/MS	By MS/MS	By MS/MS	By MS/MS	By MS/MS	By MS/MS	By MS/MS	By MS/MS	By MS/MS	By MS/MS	By MS/MS	By MS/MS	25515000000	1257400000	1249100000	1079500000	1448200000	1264600000	1139000000	910270000	816090000	899000000	1009200000	1103800000	1081800000	1253800000	1246400000	918650000	1028500000	1094100000
O60503	Adenylate cyclase type 9	ADCY9	24	24	24	29.4	1029	116	0	320.3	By MS/MS	By MS/MS	By MS/MS	By MS/MS	By MS/MS	By MS/MS	By MS/MS	By MS/MS	By MS/MS	By MS/MS	By MS/MS	By MS/MS	By MS/MS	By MS/MS	By MS/MS	By MS/MS	By MS/MS	By MS/MS	By MS/MS	By MS/MS	By MS/MS	59463000000	2351500000	2447700000	2744500000	2886300000	2322700000	2696000000	2741000000	2005000000	2183100000	2041100000	2476900000	2400200000	2744000000	3098300000	2073500000	2796000000	2358700000
P35611-2;P35611-6;P35611-4;P35611;P35611-3;P35611-5	Alpha-adducin	ADD1	7	7	7	18.4	124	26	0.00046729	11.056	By MS/MS	By MS/MS	By MS/MS	By MS/MS	By MS/MS	By MS/MS	By MS/MS	By MS/MS	By MS/MS	By MS/MS	By MS/MS	By MS/MS	By MS/MS	By MS/MS	By MS/MS	By MS/MS	By MS/MS	By MS/MS	By MS/MS	By MS/MS	By MS/MS	2522000000	151040000	112440000	93651000	119240000	119220000	90329000	126190000	123090000	128120000	156810000	130680000	93136000	108680000	159070000	128340000	138900000	185230000
P35612-3;P35612-2;P35612-8;P35612-9;P35612-4;P35612;P35612-5;P35612-6	Beta-adducin	ADD2	7	7	7	19.6	168	8	0.00079334	5.7228	By MS/MS	By MS/MS	By MS/MS	By matching	By MS/MS	By MS/MS	By MS/MS	By MS/MS	By MS/MS	By MS/MS	By MS/MS	By MS/MS	By MS/MS	By matching	By MS/MS	By MS/MS	By MS/MS	By MS/MS	By MS/MS	By MS/MS	By MS/MS	2865000000	102570000	92481000	73773000	46922000	91705000	49709000	113200000	118860000	136380000	112760000	119230000	101570000	93085000	110780000	161060000	137090000	167900000
Q9UEY8-2;Q9UEY8	Gamma-adducin	ADD3	3	3	3	7.6	34	9	0.00081516	6.6162		By matching	By matching	By MS/MS	By matching	By MS/MS			By matching	By matching	By matching	By MS/MS	By MS/MS	By MS/MS	By matching	By matching	By matching	By MS/MS	By matching	By matching	By MS/MS	551200000	0	20957000	13496000	47589000	25188000	61146000	0	0	8210300	20964000	31083000	61718000	89371000	38015000	18477000	22863000	47608000
P11766	Alcohol dehydrogenase class-3	ADH5	14	14	14	56.1	659	86	0	305.8	By MS/MS	By MS/MS	By MS/MS	By MS/MS	By MS/MS	By MS/MS	By MS/MS	By MS/MS	By MS/MS	By MS/MS	By MS/MS	By MS/MS	By MS/MS	By MS/MS	By MS/MS	By MS/MS	By MS/MS	By MS/MS	By MS/MS	By MS/MS	By MS/MS	102120000000	2609300000	2313500000	3372900000	7860600000	5875000000	7211200000	1798600000	1861500000	1793900000	2867800000	2720800000	3276900000	7025600000	7799700000	2382100000	1989100000	1894100000
Q96A54	Adiponectin receptor protein 1	ADIPOR1	3	3	3	14.4	95	1	0	90.417	By matching	By MS/MS	By MS/MS	By MS/MS	By MS/MS	By MS/MS	By MS/MS	By MS/MS	By MS/MS	By MS/MS	By MS/MS	By matching	By MS/MS	By MS/MS	By MS/MS	By MS/MS	By MS/MS	By MS/MS	By MS/MS	By MS/MS	By MS/MS	3782000000	139910000	168260000	148960000	202650000	237800000	254310000	65044000	106080000	58433000	108880000	126720000	136060000	219590000	274920000	95991000	98314000	95814000
Q86V24	Adiponectin receptor protein 2	ADIPOR2	3	3	3	18.1	160		0	16.443	By matching	By MS/MS	By MS/MS	By MS/MS	By MS/MS	By MS/MS	By MS/MS	By MS/MS	By MS/MS	By MS/MS	By MS/MS	By MS/MS	By MS/MS	By MS/MS	By MS/MS	By MS/MS	By MS/MS	By MS/MS	By MS/MS	By MS/MS	By MS/MS	1315700000	16474000	25485000	16736000	152550000	71269000	71489000	36047000	35983000	41827000	31361000	16270000	21830000	59695000	66303000	42423000	31456000	41453000
P55263-2;P55263;P55263-4;P55263-3	Adenosine kinase	ADK	13	13	13	55.1	439	58	0	145.66	By MS/MS	By MS/MS	By MS/MS	By MS/MS	By MS/MS	By MS/MS	By MS/MS	By MS/MS	By MS/MS	By MS/MS	By MS/MS	By MS/MS	By MS/MS	By MS/MS	By MS/MS	By MS/MS	By MS/MS	By MS/MS	By MS/MS	By MS/MS	By MS/MS	16843000000	950720000	924960000	869890000	904620000	801790000	768030000	716150000	735600000	649680000	1018000000	813550000	806670000	1072400000	1023600000	708920000	578170000	702770000
Q9H2P0	Activity-dependent neuroprotector homeobox protein	ADNP	20	20	20	29.2	794	41	0	68.128	By MS/MS	By MS/MS	By MS/MS	By MS/MS	By MS/MS	By MS/MS	By MS/MS	By MS/MS	By MS/MS	By MS/MS	By MS/MS	By MS/MS	By MS/MS	By MS/MS	By MS/MS	By MS/MS	By MS/MS	By MS/MS	By MS/MS	By MS/MS	By MS/MS	18809000000	797000000	811380000	675800000	834270000	675510000	744020000	748760000	836420000	871650000	671580000	723100000	782360000	690180000	750150000	811730000	820250000	775730000
Q6IQ32	ADNP homeobox protein 2	ADNP2	11	11	10	13.4	191	10	0	18.061	By MS/MS	By MS/MS	By MS/MS	By MS/MS	By MS/MS	By MS/MS	By MS/MS	By MS/MS	By MS/MS	By MS/MS	By MS/MS	By MS/MS	By MS/MS	By MS/MS	By MS/MS	By MS/MS	By MS/MS	By MS/MS	By MS/MS	By MS/MS	By MS/MS	2232500000	137820000	105860000	160200000	121600000	76392000	156020000	117020000	116780000	106670000	116270000	136980000	106030000	94755000	104090000	116810000	78688000	127860000
Q9BRR6-2;Q9BRR6;Q9BRR6-3;Q9BRR6-4;Q9BRR6-5;Q9BRR6-6	ADP-dependent glucokinase	ADPGK	12	12	12	43.5	756	80	0	240.85	By MS/MS	By MS/MS	By MS/MS	By MS/MS	By MS/MS	By MS/MS	By MS/MS	By MS/MS	By MS/MS	By MS/MS	By MS/MS	By MS/MS	By MS/MS	By MS/MS	By MS/MS	By MS/MS	By MS/MS	By MS/MS	By MS/MS	By MS/MS	By MS/MS	30220000000	1026700000	1167300000	1333600000	2081300000	1330600000	1527400000	998400000	1196600000	1049300000	1090000000	1331900000	1090600000	1649900000	1711500000	1218800000	977760000	1180900000
P54922	[Protein ADP-ribosylarginine] hydrolase	ADPRH	3	3	3	12	86		0.00077897	5.2955	By MS/MS	By MS/MS	By MS/MS	By MS/MS	By matching	By MS/MS	By MS/MS	By MS/MS	By MS/MS	By MS/MS	By MS/MS	By MS/MS	By MS/MS	By MS/MS	By MS/MS	By MS/MS	By MS/MS	By MS/MS	By MS/MS	By matching	By MS/MS	1068300000	55148000	28857000	77367000	33330000	46571000	43702000	15397000	26534000	71055000	79911000	64732000	48369000	53291000	36309000	37884000	48771000	27510000
P08588	Beta-1 adrenergic receptor	ADRB1	2	2	2	8.2	12	11	0.0010776	3.489	By MS/MS	By matching	By MS/MS	By MS/MS	By MS/MS	By MS/MS	By matching	By matching		By matching	By matching	By MS/MS	By matching	By MS/MS	By MS/MS		By matching				By MS/MS	108910000	22734000	7224800	14175000	20083000	12638000	14247000	17029000	18211000	0	13092000	15195000	19744000	12884000	10893000	13137000	0	1752300
P25098	Beta-adrenergic receptor kinase 1	ADRBK1	25	25	18	45.6	1816	179	0	323.31	By MS/MS	By MS/MS	By MS/MS	By MS/MS	By MS/MS	By MS/MS	By MS/MS	By MS/MS	By MS/MS	By MS/MS	By MS/MS	By MS/MS	By MS/MS	By MS/MS	By MS/MS	By MS/MS	By MS/MS	By MS/MS	By MS/MS	By MS/MS	By MS/MS	156550000000	4697500000	4481100000	4327600000	4522300000	4093600000	4613000000	5350400000	5413400000	5515200000	4821500000	4990000000	4810200000	5380200000	5936700000	5826200000	5215800000	5475400000
P35626	Beta-adrenergic receptor kinase 2	ADRBK2	10	3	3	15.4	17	31	1	-2	By matching	By matching	By MS/MS	By MS/MS	By matching	By matching	By matching	By matching	By matching	By MS/MS	By matching	By matching	By MS/MS	By MS/MS	By MS/MS	By matching	By matching	By matching	By matching	By MS/MS	By MS/MS	115410000	60732000	64138000	54085000	42829000	50298000	35130000	40876000	38514000	35914000	43693000	79419000	54251000	43908000	106720000	50223000	0	0
Q16186	Proteasomal ubiquitin receptor ADRM1	ADRM1	2	2	2	8.4	33		0.00074641	4.258	By matching	By matching	By matching		By MS/MS	By MS/MS		By matching	By matching		By MS/MS	By matching	By MS/MS	By MS/MS	By matching		By MS/MS	By MS/MS	By MS/MS	By MS/MS	By MS/MS	766030000	37321000	20447000	23786000	0	26206000	54394000	0	21841000	33039000	0	40426000	28921000	49813000	61513000	39973000	0	31395000
P30566;P30566-2	Adenylosuccinate lyase	ADSL	14	14	14	49.8	947	67	0	131.96	By MS/MS	By MS/MS	By MS/MS	By MS/MS	By MS/MS	By MS/MS	By MS/MS	By MS/MS	By MS/MS	By MS/MS	By MS/MS	By MS/MS	By MS/MS	By MS/MS	By MS/MS	By MS/MS	By MS/MS	By MS/MS	By MS/MS	By MS/MS	By MS/MS	62623000000	2616400000	2238100000	1910800000	2559200000	2334200000	1765700000	2306300000	2783900000	2257600000	2274100000	2386300000	2349000000	2735000000	2623800000	2441500000	2190500000	2684200000
P30520	Adenylosuccinate synthetase isozyme 2	ADSS	15	15	14	41.4	797	11	0	108.29	By MS/MS	By MS/MS	By MS/MS	By MS/MS	By MS/MS	By MS/MS	By MS/MS	By MS/MS	By MS/MS	By MS/MS	By MS/MS	By MS/MS	By MS/MS	By MS/MS	By MS/MS	By MS/MS	By MS/MS	By MS/MS	By MS/MS	By MS/MS	By MS/MS	56943000000	2168200000	2199000000	2352300000	2415100000	1865200000	2120300000	1669100000	2422400000	2364300000	2779300000	2353700000	2589800000	2371800000	2221900000	2243500000	1851000000	2490200000
P51825-2;P51825;P51825-3	AF4/FMR2 family member 1	AFF1	4	4	3	7.9	89		0.00078524	5.5027	By MS/MS	By MS/MS	By MS/MS	By matching	By MS/MS	By MS/MS	By MS/MS	By MS/MS	By MS/MS	By MS/MS	By MS/MS	By MS/MS	By MS/MS	By MS/MS	By MS/MS	By MS/MS	By MS/MS	By MS/MS	By MS/MS	By MS/MS	By MS/MS	1566300000	35671000	47206000	33162000	39351000	32242000	40425000	83998000	60673000	73354000	63882000	68885000	72063000	54809000	56792000	56674000	92690000	52253000
Q9UHB7;Q9UHB7-2;Q9UHB7-3	AF4/FMR2 family member 4	AFF4	3	3	3	2.8	80		0.0076803	1.5672	By matching	By matching	By MS/MS	By MS/MS	By matching	By MS/MS	By MS/MS	By matching	By MS/MS	By matching	By matching	By MS/MS	By matching	By matching	By matching	By matching	By matching	By matching	By MS/MS	By MS/MS	By MS/MS	576210000	18802000	12649000	24419000	14824000	15692000	23952000	13137000	21050000	36552000	19383000	24547000	13736000	18520000	25218000	15767000	15056000	17263000
Q9Y4W6	AFG3-like protein 2	AFG3L2	13	13	12	19.4	322	1	0	81.125	By MS/MS	By MS/MS	By MS/MS	By MS/MS	By MS/MS	By MS/MS	By MS/MS	By MS/MS	By MS/MS	By MS/MS	By MS/MS	By MS/MS	By MS/MS	By MS/MS	By MS/MS	By MS/MS	By MS/MS	By MS/MS	By MS/MS	By MS/MS	By MS/MS	6141700000	296860000	240400000	170360000	287140000	208570000	245480000	267680000	265550000	292800000	234880000	255040000	294050000	274960000	261920000	317900000	290100000	299900000
Q6ULP2-5;Q6ULP2-2;Q6ULP2-4;Q6ULP2;Q6ULP2-3	Aftiphilin	AFTPH	4	4	4	8.8	26		0.000249	13.909					By matching		By MS/MS	By MS/MS	By MS/MS	By matching	By MS/MS	By MS/MS	By MS/MS	By matching	By MS/MS	By MS/MS	By MS/MS		By matching	By matching	By MS/MS	518710000	0	0	0	0	13784000	0	44438000	53356000	42797000	19452000	36150000	20975000	14316000	21127000	31090000	42785000	50772000
P20933	N(4)-(beta-N-acetylglucosaminyl)-L-asparaginase;Glycosylasparaginase alpha chain;Glycosylasparaginase beta chain	AGA	5	5	5	30.1	338	203	0	114.88	By MS/MS	By MS/MS	By MS/MS	By MS/MS	By MS/MS	By MS/MS	By MS/MS	By MS/MS	By MS/MS	By MS/MS	By MS/MS	By MS/MS	By MS/MS	By MS/MS	By MS/MS	By MS/MS	By MS/MS	By MS/MS	By MS/MS	By MS/MS	By MS/MS	30143000000	2203700000	1861600000	1969600000	1586100000	2120600000	1964100000	2439000000	2216900000	2161600000	1960600000	2125600000	2137100000	2053300000	1983700000	2340400000	2876100000	2222100000
Q99490-2;Q99490	Arf-GAP with GTPase, ANK repeat and PH domain-containing protein 2	AGAP2	8	8	8	18.2	207	3	0.00049068	13.107	By MS/MS	By MS/MS	By MS/MS	By MS/MS	By MS/MS	By MS/MS	By MS/MS	By MS/MS	By MS/MS	By MS/MS	By MS/MS	By MS/MS	By MS/MS	By MS/MS	By MS/MS	By MS/MS	By MS/MS	By MS/MS	By MS/MS	By MS/MS	By MS/MS	3765200000	67267000	141180000	181770000	90837000	101050000	189700000	274440000	173930000	184710000	129510000	160530000	133760000	138540000	145800000	167420000	216230000	153650000
Q96P47-5;Q96P47;Q96P47-2;Q96P47-4	Arf-GAP with GTPase, ANK repeat and PH domain-containing protein 3	AGAP3	1	1	1	3.3	42		0.00075629	4.5434	By MS/MS	By MS/MS	By MS/MS	By MS/MS	By MS/MS	By MS/MS	By MS/MS	By MS/MS	By MS/MS	By MS/MS	By MS/MS	By MS/MS	By MS/MS	By MS/MS	By MS/MS	By MS/MS	By MS/MS	By MS/MS		By MS/MS	By matching	1038000000	47908000	62362000	63420000	56252000	75412000	84245000	40712000	21836000	52130000	45896000	0	52222000	46712000	33228000	45551000	32127000	39646000
P52594-2;P52594-3;P52594;P52594-4	Arf-GAP domain and FG repeat-containing protein 1	AGFG1	5	5	5	15.1	216		0	28.599	By MS/MS	By MS/MS	By MS/MS	By MS/MS	By MS/MS	By MS/MS	By MS/MS	By MS/MS	By MS/MS	By MS/MS	By MS/MS	By MS/MS	By MS/MS	By MS/MS	By MS/MS	By MS/MS	By MS/MS	By MS/MS	By MS/MS	By MS/MS	By MS/MS	2902600000	94211000	131290000	153320000	154270000	150730000	116250000	132550000	91795000	140340000	111880000	148230000	127660000	114640000	104740000	112180000	78409000	118430000
Q53H12;Q53H12-2	Acylglycerol kinase, mitochondrial	AGK	10	10	10	39.1	441	91	0	52.836	By MS/MS	By MS/MS	By MS/MS	By MS/MS	By MS/MS	By MS/MS	By MS/MS	By MS/MS	By MS/MS	By MS/MS	By MS/MS	By MS/MS	By MS/MS	By MS/MS	By MS/MS	By MS/MS	By MS/MS	By MS/MS	By MS/MS	By MS/MS	By MS/MS	42615000000	1654900000	1402000000	1994800000	2257400000	1608900000	1435900000	2226800000	1750000000	2017100000	1924000000	1838100000	1878300000	1822600000	1774500000	2270700000	2259700000	2017500000
P35573;P35573-2;P35573-3	Glycogen debranching enzyme;4-alpha-glucanotransferase;Amylo-alpha-1,6-glucosidase	AGL	42	42	42	40.5	1893	120	0	323.31	By MS/MS	By MS/MS	By MS/MS	By MS/MS	By MS/MS	By MS/MS	By MS/MS	By MS/MS	By MS/MS	By MS/MS	By MS/MS	By MS/MS	By MS/MS	By MS/MS	By MS/MS	By MS/MS	By MS/MS	By MS/MS	By MS/MS	By MS/MS	By MS/MS	83836000000	3456800000	3572100000	3842300000	3130200000	2718300000	3060500000	3157300000	3289900000	3110100000	3190600000	3514100000	3549300000	3410100000	3426300000	3051200000	3325500000	3110800000
Q9BSE5	Agmatinase, mitochondrial	AGMAT	3	3	3	16.5	100		0.0006624	9.0203	By MS/MS	By MS/MS	By MS/MS	By MS/MS	By MS/MS	By MS/MS	By MS/MS	By MS/MS	By MS/MS	By MS/MS	By MS/MS	By MS/MS	By MS/MS	By MS/MS	By MS/MS	By matching	By MS/MS	By MS/MS	By MS/MS	By MS/MS	By matching	4856500000	210040000	185730000	152850000	183020000	179090000	132650000	218770000	248850000	195300000	204870000	198470000	264810000	232930000	265780000	289940000	273970000	171410000
Q9UL18	Protein argonaute-1	AGO1	18	15	11	32.3	292	16	0	20.7	By MS/MS	By matching	By MS/MS	By MS/MS	By MS/MS	By MS/MS	By MS/MS	By MS/MS	By MS/MS	By MS/MS	By MS/MS	By MS/MS	By MS/MS	By MS/MS	By MS/MS	By MS/MS	By MS/MS	By MS/MS	By MS/MS	By MS/MS	By MS/MS	5492900000	179160000	185580000	150040000	409340000	284720000	354770000	183550000	214520000	112580000	249990000	198170000	243580000	370750000	371990000	314210000	149900000	171800000
Q9UKV8-2;Q9UKV8	Protein argonaute-2	AGO2	18	18	14	32.1	885	63	0	113.25	By MS/MS	By MS/MS	By MS/MS	By MS/MS	By MS/MS	By MS/MS	By MS/MS	By MS/MS	By MS/MS	By MS/MS	By MS/MS	By MS/MS	By MS/MS	By MS/MS	By MS/MS	By MS/MS	By MS/MS	By MS/MS	By MS/MS	By MS/MS	By MS/MS	34714000000	1096100000	1003800000	1033300000	2003900000	1445300000	1651800000	1205100000	1446800000	1236100000	1067100000	1106500000	1338500000	1712300000	2045800000	1086600000	1072100000	990510000
Q9H9G7;Q9H9G7-2	Protein argonaute-3	AGO3	10	4	4	17.2	99		0.00066196	8.9989	By matching	By matching	By matching	By MS/MS	By MS/MS	By MS/MS	By MS/MS	By matching	By MS/MS	By MS/MS	By MS/MS	By MS/MS	By MS/MS	By MS/MS	By matching	By matching	By matching	By MS/MS	By MS/MS	By matching	By MS/MS	1086500000	40881000	43484000	21918000	44990000	57863000	48139000	35329000	30532000	35070000	45394000	27520000	53755000	93445000	77917000	17361000	43016000	32619000
Q9HCK5	Protein argonaute-4	AGO4	10	4	4	16.3	135	1	0.0007453	4.2301	By MS/MS	By MS/MS	By MS/MS	By MS/MS	By MS/MS	By MS/MS	By MS/MS	By MS/MS	By MS/MS	By MS/MS	By MS/MS	By MS/MS	By MS/MS	By MS/MS	By MS/MS	By MS/MS	By MS/MS	By MS/MS	By MS/MS	By MS/MS	By MS/MS	1202000000	35703000	40025000	37706000	67519000	57171000	63571000	42484000	45845000	43347000	45040000	42549000	39280000	61647000	69247000	43113000	45295000	31714000
Q99943	1-acyl-sn-glycerol-3-phosphate acyltransferase alpha	AGPAT1	4	4	4	26.5	200	37	0	79.411	By MS/MS	By MS/MS	By MS/MS	By MS/MS	By MS/MS	By MS/MS	By MS/MS	By MS/MS	By MS/MS	By MS/MS	By MS/MS	By MS/MS	By MS/MS	By MS/MS	By MS/MS	By MS/MS	By MS/MS	By MS/MS	By MS/MS	By MS/MS	By MS/MS	11223000000	450740000	462560000	607590000	1032900000	470990000	587790000	284060000	383670000	212780000	575420000	412200000	410450000	688390000	792270000	486560000	295850000	314350000
O15120;O15120-2	1-acyl-sn-glycerol-3-phosphate acyltransferase beta	AGPAT2	3	3	3	20.5	118	79	0	20.726	By MS/MS	By MS/MS	By MS/MS	By MS/MS	By MS/MS	By MS/MS	By MS/MS	By MS/MS	By MS/MS	By MS/MS	By MS/MS	By MS/MS	By MS/MS	By MS/MS	By MS/MS	By MS/MS	By MS/MS	By MS/MS	By MS/MS	By MS/MS	By MS/MS	3932600000	129430000	120880000	139930000	208750000	195190000	185550000	110170000	115220000	99452000	167080000	141320000	168880000	175670000	174820000	193510000	97698000	109700000
Q9NRZ7;Q9NRZ7-2;Q9NRZ7-3	1-acyl-sn-glycerol-3-phosphate acyltransferase gamma	AGPAT3	8	8	8	19.7	266	21	0	45.413	By MS/MS	By MS/MS	By MS/MS	By MS/MS	By MS/MS	By MS/MS	By MS/MS	By MS/MS	By MS/MS	By MS/MS	By MS/MS	By MS/MS	By MS/MS	By MS/MS	By MS/MS	By MS/MS	By MS/MS	By MS/MS	By MS/MS	By MS/MS	By MS/MS	11516000000	494300000	348310000	420640000	650500000	630820000	572150000	286860000	242670000	331490000	484800000	508250000	648640000	653120000	698960000	367900000	183410000	222160000
Q9NUQ2	1-acyl-sn-glycerol-3-phosphate acyltransferase epsilon	AGPAT5	11	11	11	44.2	441	113	0	237.76	By MS/MS	By MS/MS	By MS/MS	By MS/MS	By MS/MS	By MS/MS	By MS/MS	By MS/MS	By MS/MS	By MS/MS	By MS/MS	By MS/MS	By MS/MS	By MS/MS	By MS/MS	By MS/MS	By MS/MS	By MS/MS	By MS/MS	By MS/MS	By MS/MS	15764000000	668040000	535750000	793030000	1364300000	1107700000	1464100000	351050000	329990000	302440000	674520000	779770000	663380000	1067800000	1248200000	378310000	307130000	355620000
Q86UL3	Glycerol-3-phosphate acyltransferase 4	AGPAT6	12	12	12	25.7	397	29	0	138.21	By MS/MS	By MS/MS	By MS/MS	By MS/MS	By MS/MS	By MS/MS	By MS/MS	By MS/MS	By MS/MS	By MS/MS	By MS/MS	By MS/MS	By MS/MS	By MS/MS	By MS/MS	By MS/MS	By MS/MS	By MS/MS	By MS/MS	By MS/MS	By MS/MS	21471000000	1169800000	1222900000	1141300000	1464900000	1432400000	1194000000	547140000	590500000	562870000	1024100000	1180500000	1072500000	1102000000	1179100000	781770000	562060000	566820000
Q53EU6	Glycerol-3-phosphate acyltransferase 3	AGPAT9	2	2	2	7.4	22		0.0018765	2.5948		By matching	By matching	By MS/MS	By MS/MS	By MS/MS		By matching	By matching	By matching	By matching	By matching	By matching	By matching		By matching	By matching	By matching				193260000	0	12279000	16436000	31507000	47597000	0	0	9953600	5401000	8836000	7570400	4927200	9865500	14415000	0	6398600	10265000
O00116	Alkyldihydroxyacetonephosphate synthase, peroxisomal	AGPS	21	21	21	50.8	1165	63	0	323.31	By MS/MS	By MS/MS	By MS/MS	By MS/MS	By MS/MS	By MS/MS	By MS/MS	By MS/MS	By MS/MS	By MS/MS	By MS/MS	By MS/MS	By MS/MS	By MS/MS	By MS/MS	By MS/MS	By MS/MS	By MS/MS	By MS/MS	By MS/MS	By MS/MS	108050000000	3985700000	4441700000	5068800000	4385900000	3850400000	4100800000	4171100000	4499700000	4119400000	4591800000	4316200000	4474500000	4653500000	4684100000	4533100000	4786400000	5360600000
O00468-6;O00468-7;O00468-3;O00468-5;O00468-4;O00468;O00468-2	Agrin;Agrin N-terminal 110 kDa subunit;Agrin C-terminal 110 kDa subunit;Agrin C-terminal 90 kDa fragment;Agrin C-terminal 22 kDa fragment	AGRN	20	20	20	17.7	341	109	0	82.451	By MS/MS	By MS/MS	By MS/MS	By MS/MS	By MS/MS	By MS/MS	By MS/MS	By MS/MS	By MS/MS	By MS/MS	By MS/MS	By MS/MS	By MS/MS	By MS/MS	By MS/MS	By MS/MS	By MS/MS	By MS/MS	By MS/MS	By MS/MS	By MS/MS	3046000000	324120000	268270000	294500000	245670000	239450000	241110000	244030000	217070000	263780000	192840000	215060000	262110000	183650000	212050000	208880000	277810000	262240000
P01019	Angiotensinogen;Angiotensin-1;Angiotensin-2;Angiotensin-3;Angiotensin-4;Angiotensin 1-9;Angiotensin 1-7;Angiotensin 1-5;Angiotensin 1-4	AGT	15	15	15	53.6	857	462	0	323.31	By MS/MS	By MS/MS	By MS/MS	By MS/MS	By MS/MS	By MS/MS	By MS/MS	By MS/MS	By MS/MS	By MS/MS	By MS/MS	By MS/MS	By MS/MS	By MS/MS	By MS/MS	By MS/MS	By MS/MS	By MS/MS	By MS/MS	By MS/MS	By MS/MS	129030000000	7730700000	7849900000	7722000000	8890900000	9804400000	8211600000	7235700000	7158600000	6728100000	7501400000	7512900000	6961400000	6705900000	8290400000	7447400000	6791600000	7757500000
Q9UPW5-2;Q9UPW5;Q9UPW5-3	Cytosolic carboxypeptidase 1	AGTPBP1	10	10	10	13.8	254	2	0	17.978	By MS/MS	By MS/MS	By MS/MS	By MS/MS	By MS/MS	By MS/MS	By MS/MS	By MS/MS	By MS/MS	By MS/MS	By MS/MS	By MS/MS	By MS/MS	By MS/MS	By MS/MS	By MS/MS	By MS/MS	By MS/MS	By MS/MS	By MS/MS	By MS/MS	3769500000	193300000	201240000	159570000	127170000	173410000	128910000	201260000	138850000	120750000	154370000	163980000	179510000	157460000	141030000	154890000	179560000	118020000
Q6RW13;Q6RW13-2;Q6RW13-4;Q6RW13-3;Q6RW13-5	Type-1 angiotensin II receptor-associated protein	AGTRAP	4	4	4	31.4	303	16	0	112.01	By MS/MS	By MS/MS	By MS/MS	By MS/MS	By MS/MS	By MS/MS	By MS/MS	By MS/MS	By MS/MS	By MS/MS	By MS/MS	By MS/MS	By MS/MS	By MS/MS	By MS/MS	By MS/MS	By MS/MS	By MS/MS	By MS/MS	By MS/MS	By MS/MS	37983000000	1458100000	1698800000	1613500000	1549800000	2074700000	1753700000	1519700000	1402000000	1499800000	1639200000	1773600000	1700800000	1590500000	2031300000	1502800000	1910600000	1323800000
Q8WYP5;Q8WYP5-3;Q8WYP5-2	Protein ELYS	AHCTF1	49	49	49	37.6	2754	53	0	323.31	By MS/MS	By MS/MS	By MS/MS	By MS/MS	By MS/MS	By MS/MS	By MS/MS	By MS/MS	By MS/MS	By MS/MS	By MS/MS	By MS/MS	By MS/MS	By MS/MS	By MS/MS	By MS/MS	By MS/MS	By MS/MS	By MS/MS	By MS/MS	By MS/MS	139410000000	4650600000	4681000000	4276200000	5621000000	3973000000	4771100000	5738600000	5768700000	5732100000	4166200000	4703700000	4809700000	5166700000	5088300000	5608700000	5412600000	6003400000
P23526;P23526-2	Adenosylhomocysteinase	AHCY	12	12	12	38.4	535	14	0	272.35	By MS/MS	By MS/MS	By MS/MS	By MS/MS	By MS/MS	By MS/MS	By MS/MS	By MS/MS	By MS/MS	By MS/MS	By MS/MS	By MS/MS	By MS/MS	By MS/MS	By MS/MS	By MS/MS	By MS/MS	By MS/MS	By MS/MS	By MS/MS	By MS/MS	50194000000	1316600000	1516900000	1620700000	2018300000	1636500000	1983700000	1413900000	1441900000	1602800000	1380400000	1424600000	1282600000	1609500000	1562900000	1527500000	1283200000	1543100000
O43865;O43865-2	Putative adenosylhomocysteinase 2	AHCYL1	9	9	7	24.5	185	6	0	20.263	By MS/MS	By MS/MS	By MS/MS	By MS/MS	By MS/MS	By MS/MS	By MS/MS	By MS/MS	By MS/MS	By MS/MS	By MS/MS	By MS/MS	By MS/MS	By MS/MS	By MS/MS	By MS/MS	By MS/MS	By MS/MS	By MS/MS	By MS/MS	By MS/MS	2564100000	64210000	68764000	91168000	228720000	105490000	122430000	100360000	83615000	72358000	97800000	88714000	81439000	129600000	168360000	88533000	78800000	99325000
Q96HN2-2;Q96HN2;Q96HN2-4;Q96HN2-3	Putative adenosylhomocysteinase 3	AHCYL2	4	2	2	10.7	51		0.00076879	4.9568	By matching	By matching	By matching	By MS/MS	By MS/MS	By MS/MS	By matching	By matching	By MS/MS	By matching	By matching	By matching	By MS/MS	By MS/MS	By matching	By MS/MS	By MS/MS	By MS/MS	By MS/MS	By MS/MS	By matching	139750000	4299500	4917000	4485400	6106600	3831800	6605000	7286000	8179200	7149400	5814100	4151300	4443500	5647900	5389000	5834600	8489700	8230700
Q09666;Q09666-2	Neuroblast differentiation-associated protein AHNAK	AHNAK	150	150	150	50.1	12351	48	0	323.31	By MS/MS	By MS/MS	By MS/MS	By MS/MS	By MS/MS	By MS/MS	By MS/MS	By MS/MS	By MS/MS	By MS/MS	By MS/MS	By MS/MS	By MS/MS	By MS/MS	By MS/MS	By MS/MS	By MS/MS	By MS/MS	By MS/MS	By MS/MS	By MS/MS	1819400000000	83250000000	79291000000	58395000000	24174000000	26591000000	26044000000	80730000000	83087000000	85379000000	66793000000	73678000000	67099000000	25444000000	22949000000	79839000000	78745000000	75689000000
Q8IVF2-3;Q8IVF2;Q8IVF2-2	Protein AHNAK2	AHNAK2	14	14	14	7.8	76	47	0.0015898	3.1912	By MS/MS	By MS/MS	By MS/MS	By matching	By matching	By matching	By MS/MS	By MS/MS	By MS/MS	By MS/MS	By MS/MS	By matching	By MS/MS	By MS/MS	By matching	By MS/MS	By MS/MS	By matching	By matching	By matching	By MS/MS	1678300000	214680000	98031000	147230000	118870000	88864000	35160000	128160000	169900000	229810000	106080000	121620000	111230000	120940000	185570000	167130000	293380000	171950000
A9YTQ3-3;A9YTQ3-2;A9YTQ3	Aryl hydrocarbon receptor repressor	AHRR	6	6	6	17.2	60	21	0.0008297	7.1969	By MS/MS		By matching	By MS/MS	By MS/MS	By MS/MS	By matching		By MS/MS	By matching	By matching	By MS/MS	By MS/MS	By MS/MS	By MS/MS	By MS/MS	By MS/MS	By MS/MS	By matching	By matching	By MS/MS	547070000	29517000	0	19556000	45001000	41327000	51369000	21528000	0	24309000	19263000	14549000	26383000	52621000	46974000	20729000	38068000	35825000
O95433;O95433-2	Activator of 90 kDa heat shock protein ATPase homolog 1	AHSA1	10	10	10	49.7	332	54	0	20.506	By MS/MS	By MS/MS	By MS/MS	By MS/MS	By MS/MS	By MS/MS	By MS/MS	By MS/MS	By MS/MS	By MS/MS	By MS/MS	By MS/MS	By MS/MS	By MS/MS	By MS/MS	By MS/MS	By MS/MS	By MS/MS	By MS/MS	By MS/MS	By MS/MS	23953000000	982440000	1142300000	965240000	1451000000	1220900000	1242700000	1010600000	1215700000	807920000	870500000	960160000	919600000	1035600000	1198600000	1058300000	673790000	961400000
Q96BJ3;Q96BJ3-3;Q96BJ3-2	Axin interactor, dorsalization-associated protein	AIDA	3	3	3	19.3	46		0.00079952	5.9138	By MS/MS	By matching	By MS/MS	By MS/MS	By MS/MS	By matching	By matching	By MS/MS	By matching	By MS/MS	By MS/MS			By matching	By MS/MS	By MS/MS	By matching		By matching	By matching	By matching	370090000	30232000	18568000	14944000	25516000	31383000	21941000	13941000	15254000	18044000	13729000	22460000	0	0	21315000	15890000	17374000	22962000
P55008;P55008-2;P55008-3	Allograft inflammatory factor 1	AIF1	2	2	2	23.8	93		0.00083368	7.3329	By MS/MS	By MS/MS	By MS/MS	By MS/MS	By MS/MS	By MS/MS	By matching	By MS/MS	By MS/MS	By MS/MS	By MS/MS	By MS/MS	By MS/MS	By MS/MS	By MS/MS	By MS/MS	By MS/MS	By MS/MS	By MS/MS	By MS/MS	By MS/MS	1777900000	87296000	90848000	84421000	71884000	103440000	115440000	43984000	71919000	73116000	70039000	67107000	104840000	100920000	79004000	86573000	54016000	67046000
O95831;O95831-3;O95831-2;O95831-5;O95831-4;O95831-6	Apoptosis-inducing factor 1, mitochondrial	AIFM1	13	13	13	33.4	529	67	0	207.98	By MS/MS	By MS/MS	By MS/MS	By MS/MS	By MS/MS	By MS/MS	By MS/MS	By MS/MS	By MS/MS	By MS/MS	By MS/MS	By MS/MS	By MS/MS	By MS/MS	By MS/MS	By MS/MS	By MS/MS	By MS/MS	By MS/MS	By MS/MS	By MS/MS	34615000000	1404200000	1144400000	1113200000	1323600000	1306700000	1238900000	1472200000	1671300000	1714700000	1138200000	1373700000	1404300000	1392100000	1284000000	1795200000	1489700000	1321700000
Q9BRQ8;Q9BRQ8-2	Apoptosis-inducing factor 2	AIFM2	2	2	2	11.5	2	23	0.003428	2.0313	By matching	By matching	By matching	By MS/MS	By matching		By matching	By matching	By matching	By matching	By MS/MS		By matching	By MS/MS	By matching		By matching			By matching	By matching	56441000	10287000	17674000	10617000	21630000	15504000	0	47542000	7803200	22377000	18291000	42095000	0	19624000	34970000	17578000	0	9666500
Q9NVV5-3;Q9NVV5-4;Q9NVV5-2;Q9NVV5	Androgen-induced gene 1 protein	AIG1	1	1	1	14.5	37	15	0.0014291	3.4085	By matching	By matching	By matching	By MS/MS	By MS/MS	By MS/MS	By matching	By matching	By matching	By MS/MS	By matching	By matching	By matching	By MS/MS	By MS/MS	By matching	By matching	By matching	By MS/MS	By MS/MS	By matching	1148500000	63882000	20317000	103430000	184310000	160540000	123530000	56227000	55699000	13497000	102090000	27489000	27751000	20751000	285870000	64432000	46995000	22533000
Q9Y4K1;Q9Y4K1-2	Absent in melanoma 1 protein	AIM1	16	16	16	18	287	28	0	37.157	By MS/MS	By MS/MS	By MS/MS	By matching	By MS/MS	By MS/MS	By MS/MS	By MS/MS	By MS/MS	By MS/MS	By MS/MS	By MS/MS	By MS/MS	By MS/MS	By MS/MS	By MS/MS	By MS/MS	By MS/MS	By MS/MS	By MS/MS	By MS/MS	16533000000	1102800000	985540000	822150000	435660000	655560000	652860000	694760000	926710000	976190000	891000000	1140600000	930450000	820790000	639030000	865300000	769320000	978170000
Q12904;Q12904-2	Aminoacyl tRNA synthase complex-interacting multifunctional protein 1;Endothelial monocyte-activating polypeptide 2	AIMP1	6	6	6	32.7	215	2	0	30.438	By MS/MS	By MS/MS	By MS/MS	By MS/MS	By MS/MS	By MS/MS	By MS/MS	By MS/MS	By MS/MS	By MS/MS	By MS/MS	By MS/MS	By MS/MS	By MS/MS	By MS/MS	By MS/MS	By MS/MS	By MS/MS	By MS/MS	By MS/MS	By MS/MS	7287600000	283820000	231630000	219400000	167750000	166970000	266440000	347800000	399130000	348800000	279810000	303230000	307600000	204090000	202050000	366040000	387050000	420510000
Q13155	Aminoacyl tRNA synthase complex-interacting multifunctional protein 2	AIMP2	9	9	9	49.7	349	111	0	122.78	By MS/MS	By MS/MS	By MS/MS	By MS/MS	By MS/MS	By MS/MS	By MS/MS	By MS/MS	By MS/MS	By MS/MS	By MS/MS	By MS/MS	By MS/MS	By MS/MS	By MS/MS	By MS/MS	By MS/MS	By MS/MS	By MS/MS	By MS/MS	By MS/MS	12166000000	706060000	581360000	530340000	729700000	839270000	595140000	406530000	432530000	501450000	626550000	555570000	619860000	728300000	663890000	619090000	472080000	636380000
O00170	AH receptor-interacting protein	AIP	4	4	4	23.6	205		0.0004914	13.222	By MS/MS	By MS/MS	By MS/MS	By MS/MS	By MS/MS	By MS/MS	By MS/MS	By MS/MS	By MS/MS	By MS/MS	By MS/MS	By MS/MS	By MS/MS	By MS/MS	By MS/MS	By MS/MS	By MS/MS	By MS/MS	By MS/MS	By MS/MS	By MS/MS	9071200000	345830000	310410000	313920000	265190000	526640000	327570000	331980000	463010000	462110000	330220000	268390000	321270000	265390000	296940000	413100000	451450000	390920000
P00568	Adenylate kinase isoenzyme 1	AK1	2	2	2	13.9	65	1	0.00076864	4.9523	By matching	By MS/MS	By MS/MS	By MS/MS	By MS/MS	By MS/MS	By matching	By matching	By matching	By matching	By MS/MS	By matching	By MS/MS	By MS/MS	By matching	By MS/MS	By matching	By MS/MS	By MS/MS	By MS/MS	By MS/MS	645230000	21065000	11912000	23949000	22554000	51368000	45372000	13311000	9836000	19523000	24255000	39993000	23277000	41779000	16808000	13927000	25297000	19202000
P54819-2;P54819;P54819-6;P54819-3;P54819-5;P54819-4	Adenylate kinase 2, mitochondrial;Adenylate kinase 2, mitochondrial, N-terminally processed	AK2	8	8	8	53	1269	145	0	323.31	By MS/MS	By MS/MS	By MS/MS	By MS/MS	By MS/MS	By MS/MS	By MS/MS	By MS/MS	By MS/MS	By MS/MS	By MS/MS	By MS/MS	By MS/MS	By MS/MS	By MS/MS	By MS/MS	By MS/MS	By MS/MS	By MS/MS	By MS/MS	By MS/MS	162110000000	5632800000	5114000000	6481300000	7285600000	5745900000	5935000000	5758600000	7507400000	6390000000	5405400000	5464200000	6750900000	6396400000	6624900000	6707800000	5203700000	5522600000
Q9UIJ7-2;Q9UIJ7;Q9UIJ7-3	GTP:AMP phosphotransferase AK3, mitochondrial	AK3	3	3	3	24.8	72	4	0.00076614	4.8838	By MS/MS	By MS/MS	By MS/MS	By MS/MS	By MS/MS	By MS/MS	By MS/MS	By MS/MS	By MS/MS	By MS/MS	By MS/MS	By MS/MS	By MS/MS	By MS/MS	By MS/MS	By MS/MS	By MS/MS	By MS/MS	By matching	By MS/MS	By MS/MS	1532600000	71052000	51281000	41555000	69725000	63060000	98227000	56955000	46972000	49516000	86058000	75099000	49582000	69705000	111940000	66511000	55293000	43832000
P27144	Adenylate kinase 4, mitochondrial	AK4	3	3	3	28.7	71	9	0.00074878	4.3289	By MS/MS	By MS/MS	By matching	By MS/MS	By MS/MS	By MS/MS	By MS/MS	By MS/MS	By MS/MS	By MS/MS	By matching	By MS/MS	By MS/MS	By MS/MS	By matching	By MS/MS	By MS/MS	By MS/MS	By MS/MS	By MS/MS	By MS/MS	554010000	20240000	16851000	17283000	68162000	20002000	21010000	29112000	25009000	26392000	23856000	20081000	22574000	20587000	20460000	15403000	19819000	23684000
Q92667;Q92667-2	A-kinase anchor protein 1, mitochondrial	AKAP1	10	10	10	22.8	276	18	0	175.59	By MS/MS	By MS/MS	By MS/MS	By MS/MS	By MS/MS	By MS/MS	By MS/MS	By MS/MS	By MS/MS	By MS/MS	By MS/MS	By MS/MS	By MS/MS	By MS/MS	By MS/MS	By MS/MS	By MS/MS	By MS/MS	By MS/MS	By MS/MS	By MS/MS	8694800000	384340000	253650000	353610000	333860000	327560000	329280000	312880000	493710000	386020000	362980000	508320000	380270000	348750000	379950000	493140000	465430000	433150000
Q9UKA4	A-kinase anchor protein 11	AKAP11	9	9	9	7.5	75	10	0.00046577	10.945	By MS/MS	By MS/MS	By MS/MS	By MS/MS	By MS/MS	By MS/MS	By MS/MS	By MS/MS	By MS/MS	By MS/MS	By MS/MS	By MS/MS	By matching	By MS/MS	By MS/MS	By matching	By MS/MS		By matching	By matching	By MS/MS	309260000	22590000	15462000	13468000	22755000	9937200	32537000	9296200	9672700	27247000	18681000	13836000	27051000	8213900	5680300	16624000	31682000	10700000
Q12802-4;Q12802;Q12802-2	A-kinase anchor protein 13	AKAP13	4	4	4	2.6	65	1	0	39.523	By MS/MS	By MS/MS	By MS/MS		By MS/MS	By MS/MS	By MS/MS	By MS/MS	By MS/MS	By MS/MS	By MS/MS	By MS/MS	By MS/MS	By MS/MS	By MS/MS	By MS/MS	By MS/MS	By matching	By MS/MS	By MS/MS	By MS/MS	610270000	18988000	21827000	30371000	0	25089000	14106000	39067000	27126000	41295000	24014000	10719000	18299000	11772000	8039000	35084000	58348000	42687000
Q02040;Q02040-2;Q02040-3	A-kinase anchor protein 17A	AKAP17A	4	4	4	5.2	183		0.0010864	3.5988	By matching	By MS/MS	By MS/MS	By MS/MS	By MS/MS	By MS/MS	By MS/MS	By MS/MS	By MS/MS	By MS/MS	By MS/MS	By MS/MS	By MS/MS	By MS/MS	By MS/MS	By MS/MS	By MS/MS	By MS/MS	By MS/MS	By MS/MS	By MS/MS	2621500000	21235000	32721000	72112000	76465000	68673000	100700000	102160000	167880000	152080000	101760000	93925000	111670000	76637000	89582000	115130000	139310000	148960000
Q9Y2D5-5;Q9Y2D5-7;Q9Y2D5-6;Q9Y2D5-4;Q9Y2D5	A-kinase anchor protein 2	AKAP2	4	4	4	7.9	20		0.0015515	2.7497				By matching		By matching	By MS/MS	By MS/MS	By MS/MS	By matching		By matching	By MS/MS		By MS/MS		By MS/MS		By MS/MS		By MS/MS	372650000	0	0	0	21242000	0	19495000	39516000	27679000	32260000	12202000	0	11919000	30339000	0	41401000	0	49577000
O43823	A-kinase anchor protein 8	AKAP8	6	6	5	12	101		0	290.62	By MS/MS	By MS/MS	By MS/MS	By MS/MS	By MS/MS	By MS/MS	By MS/MS	By MS/MS	By MS/MS	By MS/MS	By MS/MS	By MS/MS	By MS/MS	By MS/MS	By MS/MS	By MS/MS	By MS/MS	By MS/MS	By MS/MS	By MS/MS	By MS/MS	3989700000	163790000	114570000	153620000	293880000	127610000	133780000	175210000	212790000	157260000	233950000	184570000	181750000	138920000	179290000	124510000	390900000	156630000
Q9ULX6;Q9ULX6-2	A-kinase anchor protein 8-like	AKAP8L	2	2	2	5.6	53		0.00064879	8.3204	By MS/MS	By MS/MS	By matching	By matching		By matching	By MS/MS	By MS/MS	By MS/MS	By MS/MS	By MS/MS	By MS/MS	By MS/MS	By MS/MS	By MS/MS	By MS/MS	By MS/MS	By matching	By MS/MS	By MS/MS	By MS/MS	477820000	24589000	20897000	22081000	14596000	0	14382000	24276000	29698000	24365000	19912000	0	24700000	12972000	16444000	29346000	30015000	26603000
Q99996-5;Q99996-3;Q99996-2;Q99996;Q99996-6;Q99996-4	A-kinase anchor protein 9	AKAP9	35	35	34	13.6	758	3	0	144.19	By MS/MS	By MS/MS	By MS/MS	By MS/MS	By MS/MS	By MS/MS	By MS/MS	By MS/MS	By MS/MS	By MS/MS	By MS/MS	By MS/MS	By MS/MS	By MS/MS	By MS/MS	By MS/MS	By MS/MS	By MS/MS	By MS/MS	By MS/MS	By MS/MS	15259000000	661360000	564640000	448950000	418230000	270100000	293000000	831240000	746660000	885810000	616680000	674900000	548930000	372800000	279320000	948340000	831340000	827880000
P14550	Alcohol dehydrogenase [NADP(+)]	AKR1A1	12	12	12	56	680	15	0	121.78	By MS/MS	By MS/MS	By MS/MS	By MS/MS	By MS/MS	By MS/MS	By MS/MS	By MS/MS	By MS/MS	By MS/MS	By MS/MS	By MS/MS	By MS/MS	By MS/MS	By MS/MS	By MS/MS	By MS/MS	By MS/MS	By MS/MS	By MS/MS	By MS/MS	41119000000	1623700000	1518400000	1517200000	1514600000	1818800000	1568600000	1169900000	1327600000	1229100000	1734300000	1674800000	1584000000	1569800000	1641200000	1494000000	1489400000	1106300000
P15121	Aldose reductase	AKR1B1	8	8	8	50.6	442	62	0	97.31	By MS/MS	By MS/MS	By MS/MS	By MS/MS	By MS/MS	By MS/MS	By MS/MS	By MS/MS	By MS/MS	By MS/MS	By MS/MS	By MS/MS	By MS/MS	By MS/MS	By MS/MS	By MS/MS	By MS/MS	By MS/MS	By MS/MS	By MS/MS	By MS/MS	44668000000	1659500000	2549200000	1914000000	2936300000	1797400000	1598300000	1452800000	1361200000	1464700000	2285900000	1540500000	2558800000	1835700000	1994100000	2203700000	1562400000	1732100000
Q04828;P52895;P42330	Aldo-keto reductase family 1 member C1;Aldo-keto reductase family 1 member C2;Aldo-keto reductase family 1 member C3	AKR1C1;AKR1C2;AKR1C3	2	2	2	14.2	39	2	0.0049505	1.7978	By MS/MS	By MS/MS	By matching	By MS/MS	By matching	By matching	By matching	By MS/MS	By MS/MS	By matching	By matching	By MS/MS	By MS/MS	By matching	By matching	By MS/MS	By matching	By matching			By MS/MS	221330000	17985000	18368000	14182000	14556000	14053000	11485000	6638500	14590000	11341000	11212000	9872100	17531000	11045000	9194300	11419000	14280000	16526000
O43488;Q8NHP1;O95154	Aflatoxin B1 aldehyde reductase member 2	AKR7A2	6	6	6	27	348	85	0	43.892	By MS/MS	By MS/MS	By MS/MS	By MS/MS	By MS/MS	By MS/MS	By MS/MS	By MS/MS	By MS/MS	By MS/MS	By MS/MS	By MS/MS	By MS/MS	By MS/MS	By MS/MS	By MS/MS	By MS/MS	By MS/MS	By MS/MS	By MS/MS	By MS/MS	22704000000	1098800000	935030000	1133400000	1538300000	951830000	986050000	963830000	877710000	1014600000	1354400000	1209300000	1147100000	1248100000	1190400000	1035700000	835650000	918690000
P31749-2;P31749	RAC-alpha serine/threonine-protein kinase	AKT1	5	5	4	17.7	223	38	0	30.829	By MS/MS	By MS/MS	By MS/MS	By MS/MS	By MS/MS	By MS/MS	By MS/MS	By MS/MS	By MS/MS	By MS/MS	By MS/MS	By MS/MS	By MS/MS	By MS/MS	By MS/MS	By MS/MS	By MS/MS	By MS/MS	By MS/MS	By MS/MS	By MS/MS	10419000000	413730000	339290000	290160000	257910000	307310000	245700000	436240000	430570000	429280000	342840000	458690000	455400000	388240000	391120000	336940000	461060000	496050000
P31751;P31751-2;Q9Y243-2;Q9Y243	RAC-beta serine/threonine-protein kinase	AKT2	5	4	4	15.4	155	33	0.00082186	6.9002	By MS/MS	By MS/MS	By MS/MS	By MS/MS	By MS/MS	By MS/MS	By MS/MS	By MS/MS	By MS/MS	By MS/MS	By MS/MS	By MS/MS	By MS/MS	By MS/MS	By MS/MS	By MS/MS	By MS/MS	By MS/MS	By MS/MS	By MS/MS	By MS/MS	3087900000	179280000	161720000	97230000	124970000	128190000	122950000	136660000	186740000	209540000	110290000	151420000	173820000	140950000	137740000	200340000	115410000	135950000
P13716;P13716-2	Delta-aminolevulinic acid dehydratase	ALAD	6	6	6	35.2	131		0.00046125	10.588	By MS/MS	By MS/MS	By MS/MS	By MS/MS	By MS/MS	By MS/MS	By MS/MS	By MS/MS	By MS/MS	By MS/MS	By MS/MS	By MS/MS	By MS/MS	By MS/MS	By MS/MS	By MS/MS	By MS/MS	By MS/MS	By MS/MS	By MS/MS	By MS/MS	10542000000	378860000	369780000	502820000	305470000	309870000	253950000	332820000	308260000	363540000	426820000	473880000	462960000	380090000	545820000	348220000	368840000	300930000
CON__P02768-1;P02768;P02768-2;P02768-3	Serum albumin	ALB	18	18	16	36.9	143	542	0	323.31	By MS/MS	By MS/MS	By MS/MS	By MS/MS	By MS/MS	By MS/MS	By MS/MS	By MS/MS	By MS/MS	By MS/MS	By MS/MS	By MS/MS	By MS/MS	By MS/MS	By MS/MS	By MS/MS	By MS/MS	By MS/MS	By MS/MS	By MS/MS	By MS/MS	2760300000	1040400000	1058100000	620340000	434580000	413010000	376290000	1924000000	2581700000	1441500000	1065900000	1585800000	1299700000	823570000	356400000	447760000	2871500000	3956800000
Q13740;Q13740-4;Q13740-3	CD166 antigen	ALCAM	27	27	2	63.1	1917	2797	0	323.31	By MS/MS	By MS/MS	By MS/MS	By MS/MS	By MS/MS	By MS/MS	By MS/MS	By MS/MS	By MS/MS	By MS/MS	By MS/MS	By MS/MS	By MS/MS	By MS/MS	By MS/MS	By MS/MS	By MS/MS	By MS/MS	By MS/MS	By MS/MS	By MS/MS	272770000000	51877000000	47706000000	47693000000	42299000000	41425000000	39547000000	56332000000	54287000000	49463000000	54462000000	59527000000	64746000000	51699000000	44506000000	55471000000	62371000000	55199000000
Q13740-2	CD166 antigen	ALCAM	26	1	1	61.9	10	33	0	132.39	By MS/MS	By MS/MS	By MS/MS	By MS/MS	By MS/MS	By MS/MS	By MS/MS	By MS/MS	By matching	By matching	By matching	By matching	By matching	By MS/MS	By MS/MS	By matching	By matching	By matching	By MS/MS	By matching	By MS/MS	76473000	15204000	22856000	35071000	38620000	99215000	40747000	14320000	43829000	8662900	338060	195020	8837900	15180000	78211000	55843000	0	0
Q8IZ83-3;Q8IZ83;Q8IZ83-2	Aldehyde dehydrogenase family 16 member A1	ALDH16A1	11	11	11	28.4	635	129	0	199.44	By MS/MS	By MS/MS	By MS/MS	By MS/MS	By MS/MS	By MS/MS	By MS/MS	By MS/MS	By MS/MS	By MS/MS	By MS/MS	By MS/MS	By MS/MS	By MS/MS	By MS/MS	By MS/MS	By MS/MS	By MS/MS	By MS/MS	By MS/MS	By MS/MS	33913000000	1845700000	1677600000	1711600000	1295800000	1594800000	1570000000	1529300000	1998400000	1911100000	1267300000	1751800000	1933700000	1723200000	1743900000	2149100000	1842800000	1820400000
P54886;P54886-2	Delta-1-pyrroline-5-carboxylate synthase;Glutamate 5-kinase;Gamma-glutamyl phosphate reductase	ALDH18A1	31	31	31	56	2420	236	0	323.31	By MS/MS	By MS/MS	By MS/MS	By MS/MS	By MS/MS	By MS/MS	By MS/MS	By MS/MS	By MS/MS	By MS/MS	By MS/MS	By MS/MS	By MS/MS	By MS/MS	By MS/MS	By MS/MS	By MS/MS	By MS/MS	By MS/MS	By MS/MS	By MS/MS	272560000000	8919600000	8659500000	9771400000	8410500000	8717100000	7526300000	10093000000	9536700000	10859000000	9656000000	9248900000	9278400000	8018100000	7120700000	9493100000	9676400000	10205000000
P30837	Aldehyde dehydrogenase X, mitochondrial	ALDH1B1	20	19	19	50.3	928	128	0	213.57	By MS/MS	By MS/MS	By MS/MS	By MS/MS	By MS/MS	By MS/MS	By MS/MS	By MS/MS	By MS/MS	By MS/MS	By MS/MS	By MS/MS	By MS/MS	By MS/MS	By MS/MS	By MS/MS	By MS/MS	By MS/MS	By MS/MS	By MS/MS	By MS/MS	103030000000	5027400000	5008600000	4597700000	4568000000	4143800000	4337300000	5584100000	5787100000	5144800000	4434000000	4193700000	4348200000	3619300000	3506300000	4890700000	5096700000	5062900000
Q3SY69;Q3SY69-3;Q3SY69-2	Mitochondrial 10-formyltetrahydrofolate dehydrogenase	ALDH1L2	20	20	19	35.5	817	15	0	94.29	By MS/MS	By MS/MS	By MS/MS	By MS/MS	By MS/MS	By MS/MS	By MS/MS	By MS/MS	By MS/MS	By MS/MS	By MS/MS	By MS/MS	By MS/MS	By MS/MS	By MS/MS	By MS/MS	By MS/MS	By MS/MS	By MS/MS	By MS/MS	By MS/MS	30388000000	982210000	1099600000	941010000	1245200000	1398600000	1274000000	1159000000	1573100000	1543300000	956920000	1138300000	1232400000	1499800000	1335100000	1459900000	1451300000	1338100000
P05091;P05091-2;P47895	Aldehyde dehydrogenase, mitochondrial	ALDH2	23	23	22	59.2	2294	476	0	323.31	By MS/MS	By MS/MS	By MS/MS	By MS/MS	By MS/MS	By MS/MS	By MS/MS	By MS/MS	By MS/MS	By MS/MS	By MS/MS	By MS/MS	By MS/MS	By MS/MS	By MS/MS	By MS/MS	By MS/MS	By MS/MS	By MS/MS	By MS/MS	By MS/MS	666490000000	25965000000	23815000000	26668000000	27788000000	30214000000	26426000000	23280000000	22661000000	23661000000	23979000000	21725000000	22295000000	25172000000	24039000000	21816000000	21137000000	21424000000
P51648;P51648-2	Fatty aldehyde dehydrogenase	ALDH3A2	5	5	5	16.9	137		0.00082713	7.0869	By MS/MS	By MS/MS	By MS/MS	By MS/MS	By MS/MS	By MS/MS	By MS/MS	By MS/MS	By MS/MS	By MS/MS	By MS/MS	By MS/MS	By MS/MS	By MS/MS	By MS/MS	By MS/MS	By MS/MS	By MS/MS	By MS/MS	By MS/MS	By MS/MS	1768500000	66637000	68510000	67152000	69758000	75053000	106600000	80406000	63542000	52984000	75656000	69275000	63988000	113030000	80683000	60600000	68707000	56480000
P43353;P43353-2;P48448	Aldehyde dehydrogenase family 3 member B1	ALDH3B1	5	5	5	13.9	120	1	0.00079713	5.8292	By MS/MS	By MS/MS	By MS/MS	By MS/MS	By MS/MS	By MS/MS	By MS/MS	By MS/MS	By matching	By MS/MS	By MS/MS	By MS/MS	By MS/MS	By MS/MS	By MS/MS	By MS/MS	By MS/MS	By MS/MS	By MS/MS	By MS/MS	By MS/MS	1706800000	64637000	46143000	63852000	74714000	61747000	67897000	48148000	65457000	86521000	64995000	52949000	61319000	114390000	68488000	53577000	70900000	71535000
P30038-3;P30038;P30038-2	Delta-1-pyrroline-5-carboxylate dehydrogenase, mitochondrial	ALDH4A1	5	5	5	18.9	164		0.00046094	10.538	By MS/MS	By MS/MS	By MS/MS	By MS/MS	By MS/MS	By MS/MS	By MS/MS	By MS/MS	By MS/MS	By MS/MS	By MS/MS	By MS/MS	By MS/MS	By MS/MS	By MS/MS	By MS/MS	By MS/MS	By MS/MS	By MS/MS	By MS/MS	By MS/MS	3696800000	208420000	261040000	158120000	221540000	134130000	149030000	124280000	176150000	197600000	160880000	189800000	163050000	155940000	142200000	128220000	167870000	167810000
P51649;P51649-2	Succinate-semialdehyde dehydrogenase, mitochondrial	ALDH5A1	3	3	3	9.7	93	1	0.00074794	4.3093	By MS/MS	By MS/MS	By MS/MS	By MS/MS	By MS/MS	By MS/MS	By MS/MS	By MS/MS	By MS/MS	By MS/MS	By MS/MS	By MS/MS	By MS/MS	By MS/MS	By MS/MS	By MS/MS	By MS/MS	By MS/MS	By MS/MS	By MS/MS	By MS/MS	1169500000	45230000	39557000	38713000	37978000	47481000	62113000	33276000	42857000	56414000	60144000	56947000	50561000	38731000	62579000	61160000	49468000	43527000
Q02252-2;Q02252	Methylmalonate-semialdehyde dehydrogenase [acylating], mitochondrial	ALDH6A1	14	14	14	42.5	722	14	0	173.1	By MS/MS	By MS/MS	By MS/MS	By MS/MS	By MS/MS	By MS/MS	By MS/MS	By MS/MS	By MS/MS	By MS/MS	By MS/MS	By MS/MS	By MS/MS	By MS/MS	By MS/MS	By MS/MS	By MS/MS	By MS/MS	By MS/MS	By MS/MS	By MS/MS	42174000000	1211400000	1209200000	1338500000	1431500000	1403500000	1207700000	1665100000	1522200000	1927100000	1372800000	1589200000	1590600000	1446800000	1289500000	1801800000	1644000000	1746600000
P49419-2;P49419;P49419-4	Alpha-aminoadipic semialdehyde dehydrogenase	ALDH7A1	7	7	7	24.3	146	2	0.00081251	6.5222	By MS/MS	By matching	By matching	By matching	By MS/MS	By MS/MS	By matching	By MS/MS	By MS/MS	By MS/MS	By MS/MS	By matching	By MS/MS	By matching	By matching	By MS/MS	By MS/MS	By MS/MS	By MS/MS	By MS/MS	By matching	2106500000	167640000	33943000	60962000	62219000	206490000	206350000	94730000	219820000	116150000	79903000	86901000	81450000	68767000	79263000	92019000	47652000	88956000
P49189;P49189-2	4-trimethylaminobutyraldehyde dehydrogenase	ALDH9A1	9	9	9	23.7	523	5	0	43.618	By MS/MS	By MS/MS	By MS/MS	By MS/MS	By MS/MS	By MS/MS	By MS/MS	By MS/MS	By MS/MS	By MS/MS	By MS/MS	By MS/MS	By MS/MS	By MS/MS	By MS/MS	By MS/MS	By MS/MS	By MS/MS	By MS/MS	By MS/MS	By MS/MS	14615000000	433690000	483650000	455070000	459080000	483750000	468890000	643380000	596770000	678970000	482400000	538790000	475580000	564750000	605110000	642690000	717140000	763140000
P04075;P05062	Fructose-bisphosphate aldolase A	ALDOA	19	19	2	70.6	3316	546	0	224.48	By MS/MS	By MS/MS	By MS/MS	By MS/MS	By MS/MS	By MS/MS	By MS/MS	By MS/MS	By MS/MS	By MS/MS	By MS/MS	By MS/MS	By MS/MS	By MS/MS	By MS/MS	By MS/MS	By MS/MS	By MS/MS	By MS/MS	By MS/MS	By MS/MS	633140000000	17375000000	16841000000	19079000000	22609000000	19110000000	18562000000	14720000000	15266000000	16086000000	19858000000	18933000000	18209000000	18390000000	18178000000	17264000000	16134000000	16589000000
P04075-2	Fructose-bisphosphate aldolase A	ALDOA	18	1	1	66.5	2		1	-2	By matching	By MS/MS	By matching	By matching	By matching	By matching	By matching	By matching	By matching	By matching	By matching	By matching	By matching	By matching	By matching	By matching	By matching	By matching	By matching	By matching	By matching	41734000	0	34436000	0	0	0	0	0	0	0	0	0	0	0	0	17001000	0	0
P09972	Fructose-bisphosphate aldolase C	ALDOC	7	3	3	23.9	671	48	0	100.39	By MS/MS	By MS/MS	By MS/MS	By MS/MS	By MS/MS	By MS/MS	By MS/MS	By MS/MS	By MS/MS	By MS/MS	By MS/MS	By MS/MS	By MS/MS	By MS/MS	By MS/MS	By MS/MS	By MS/MS	By MS/MS	By MS/MS	By MS/MS	By MS/MS	173700000000	5831300000	5472800000	4433400000	4290500000	5402300000	4614300000	7139200000	6212700000	6400100000	5795600000	6624800000	5160600000	5477900000	5693100000	6111000000	5373400000	5814300000
Q9BT22;Q9BT22-2	Chitobiosyldiphosphodolichol beta-mannosyltransferase	ALG1	6	6	6	21.6	220	42	0	154.71	By MS/MS	By MS/MS	By MS/MS	By MS/MS	By MS/MS	By MS/MS	By MS/MS	By MS/MS	By MS/MS	By MS/MS	By MS/MS	By MS/MS	By MS/MS	By MS/MS	By MS/MS	By MS/MS	By MS/MS	By MS/MS	By MS/MS	By MS/MS	By MS/MS	15938000000	357510000	695310000	907440000	759620000	1160700000	1254900000	591130000	470660000	531920000	688200000	594910000	720850000	1221700000	882830000	396060000	466910000	564140000
Q5BKT4	Dol-P-Glc:Glc(2)Man(9)GlcNAc(2)-PP-Dol alpha-1,2-glucosyltransferase	ALG10	8	8	1	18	344	145	0	40.85	By MS/MS	By MS/MS	By MS/MS	By MS/MS	By MS/MS	By MS/MS	By MS/MS	By MS/MS	By MS/MS	By MS/MS	By MS/MS	By MS/MS	By MS/MS	By MS/MS	By MS/MS	By MS/MS	By MS/MS	By MS/MS	By MS/MS	By MS/MS	By MS/MS	9690900000	650030000	467910000	530830000	613940000	581990000	518290000	533690000	593740000	403400000	584200000	636370000	622270000	540110000	632390000	563860000	636660000	354290000
Q5I7T1	Putative Dol-P-Glc:Glc(2)Man(9)GlcNAc(2)-PP-Dol alpha-1,2-glucosyltransferase	ALG10B	8	1	1	18		1	1	-2	By matching	By matching	By matching	By matching	By matching	By matching	By matching	By matching	By matching	By matching	By MS/MS	By matching	By matching	By matching	By matching	By matching	By matching	By matching	By matching	By matching	By matching	344030	0	0	0	0	0	0	0	0	0	0	7672800	0	0	0	0	0	0
Q2TAA5	GDP-Man:Man(3)GlcNAc(2)-PP-Dol alpha-1,2-mannosyltransferase	ALG11	6	6	6	22	189	34	0	57.625	By MS/MS	By MS/MS	By MS/MS	By MS/MS	By MS/MS	By MS/MS	By MS/MS	By MS/MS	By MS/MS	By MS/MS	By MS/MS	By MS/MS	By MS/MS	By MS/MS	By MS/MS	By MS/MS	By MS/MS	By MS/MS	By MS/MS	By MS/MS	By MS/MS	3876200000	169410000	222030000	255570000	194320000	144590000	203420000	197720000	149250000	163170000	156960000	118120000	133450000	216660000	136500000	169400000	189000000	193570000
Q9BV10	Dol-P-Man:Man(7)GlcNAc(2)-PP-Dol alpha-1,6-mannosyltransferase	ALG12	9	9	9	40.4	349	152	0	76.233	By MS/MS	By MS/MS	By MS/MS	By MS/MS	By MS/MS	By MS/MS	By MS/MS	By MS/MS	By MS/MS	By MS/MS	By MS/MS	By MS/MS	By MS/MS	By MS/MS	By MS/MS	By MS/MS	By MS/MS	By MS/MS	By MS/MS	By MS/MS	By MS/MS	17584000000	1718000000	991600000	1345800000	1508200000	1560300000	1049200000	884760000	1283500000	995130000	857030000	868740000	947960000	827380000	668920000	823290000	1450800000	1292500000
Q9H553;Q9H553-2	Alpha-1,3/1,6-mannosyltransferase ALG2	ALG2	4	4	4	17.1	107		0.00025329	14.858	By matching	By matching	By matching	By MS/MS	By matching	By MS/MS	By MS/MS	By MS/MS	By MS/MS	By MS/MS	By MS/MS	By MS/MS	By MS/MS	By MS/MS	By matching	By matching	By MS/MS	By MS/MS	By MS/MS	By MS/MS	By matching	2073100000	75742000	47293000	42146000	177980000	114590000	122430000	122680000	91355000	85150000	69400000	92218000	82947000	207690000	155980000	23622000	49594000	57635000
Q92685;Q92685-2	Dol-P-Man:Man(5)GlcNAc(2)-PP-Dol alpha-1,3-mannosyltransferase	ALG3	6	6	6	16.2	411	137	0	43.456	By MS/MS	By MS/MS	By MS/MS	By MS/MS	By MS/MS	By MS/MS	By MS/MS	By MS/MS	By MS/MS	By MS/MS	By MS/MS	By MS/MS	By MS/MS	By MS/MS	By MS/MS	By MS/MS	By MS/MS	By MS/MS	By MS/MS	By MS/MS	By MS/MS	34469000000	1383700000	1019200000	1283400000	947690000	1204500000	1275300000	1650400000	1430800000	1659000000	1425800000	1728700000	1356500000	1212300000	846940000	1382900000	1465700000	1204300000
Q9Y673;Q9Y673-2	Dolichyl-phosphate beta-glucosyltransferase	ALG5	9	9	9	34.9	262	18	0	46.076	By MS/MS	By MS/MS	By MS/MS	By MS/MS	By MS/MS	By MS/MS	By MS/MS	By MS/MS	By MS/MS	By MS/MS	By MS/MS	By MS/MS	By MS/MS	By MS/MS	By MS/MS	By MS/MS	By MS/MS	By MS/MS	By MS/MS	By MS/MS	By MS/MS	4277900000	181480000	218750000	179790000	221980000	243470000	261880000	147460000	132560000	160800000	159920000	212300000	186400000	276760000	303920000	188840000	134410000	133170000
Q9Y672	Dolichyl pyrophosphate Man9GlcNAc2 alpha-1,3-glucosyltransferase	ALG6	4	4	4	9.7	235	30	0	18.059	By MS/MS	By MS/MS	By MS/MS	By MS/MS	By MS/MS	By MS/MS	By MS/MS	By MS/MS	By MS/MS	By MS/MS	By MS/MS	By MS/MS	By MS/MS	By MS/MS	By MS/MS	By MS/MS	By MS/MS	By MS/MS	By MS/MS	By MS/MS	By MS/MS	13119000000	385170000	396110000	346750000	524500000	540290000	416780000	399280000	432770000	475200000	426930000	421940000	410510000	399920000	449800000	422670000	399460000	391120000
Q9BVK2-2;Q9BVK2	Probable dolichyl pyrophosphate Glc1Man9GlcNAc2 alpha-1,3-glucosyltransferase	ALG8	4	4	4	12.6	219	98	0.00065732	8.7639	By MS/MS	By MS/MS	By MS/MS	By MS/MS	By MS/MS	By MS/MS	By MS/MS	By MS/MS	By MS/MS	By MS/MS	By MS/MS	By MS/MS	By MS/MS	By MS/MS	By MS/MS	By MS/MS	By MS/MS	By MS/MS	By MS/MS	By MS/MS	By MS/MS	5472100000	155730000	214110000	283500000	308030000	248880000	220660000	182090000	115330000	161400000	165960000	184310000	182710000	197360000	275650000	180070000	94615000	152210000
Q9H6U8;Q9H6U8-3;Q9H6U8-2;Q9H6U8-4	Alpha-1,2-mannosyltransferase ALG9	ALG9	7	7	7	18.3	204	103	0	28.7	By MS/MS	By MS/MS	By MS/MS	By MS/MS	By MS/MS	By MS/MS	By MS/MS	By MS/MS	By MS/MS	By MS/MS	By MS/MS	By MS/MS	By MS/MS	By MS/MS	By MS/MS	By MS/MS	By MS/MS	By MS/MS	By MS/MS	By MS/MS	By MS/MS	5458500000	514450000	401880000	401240000	385490000	385660000	418320000	519440000	370550000	483450000	363800000	501540000	460760000	403640000	305730000	389150000	407970000	337210000
Q9UM73	ALK tyrosine kinase receptor	ALK	1	1	1	0.8	9		1	-2					By matching		By MS/MS		By matching				By matching	By matching	By matching			By matching				36854000	0	0	0	0	4709500	0	8667800	0	3934200	0	0	0	3423300	5218200	5577100	0	0
Q6P6C2;Q6P6C2-1;Q6P6C2-3	RNA demethylase ALKBH5	ALKBH5	2	2	2	10.2	24		0.0025197	2.372	By matching		By MS/MS		By matching		By matching	By MS/MS	By matching		By matching	By matching			By matching	By matching	By matching			By matching		131470000	7809100	0	9724100	0	7976400	0	12953000	12629000	12624000	0	13838000	10771000	0	0	5097600	9562000	12163000
Q8TCU4-2;Q8TCU4;Q8TCU4-3	Alstrom syndrome protein 1	ALMS1	11	11	11	6.3	147	10	0.00093006	4.1671	By MS/MS	By MS/MS	By matching	By matching	By MS/MS	By matching	By MS/MS	By MS/MS	By MS/MS	By MS/MS	By matching	By MS/MS	By MS/MS	By matching	By MS/MS	By MS/MS	By MS/MS	By matching	By matching	By matching	By matching	12236000000	945220000	393060000	514370000	287860000	452390000	317160000	682600000	1061300000	1111600000	479210000	405130000	824690000	404710000	290280000	800560000	866730000	913380000
P09917-3;P09917;P09917-5;P09917-2;P09917-4	Arachidonate 5-lipoxygenase	ALOX5	9	9	9	19	156		0.00045861	10.368	By MS/MS	By MS/MS	By MS/MS	By MS/MS	By MS/MS	By MS/MS	By MS/MS	By MS/MS	By MS/MS	By MS/MS	By MS/MS	By MS/MS	By MS/MS	By MS/MS	By MS/MS	By MS/MS	By MS/MS	By MS/MS	By MS/MS	By MS/MS	By MS/MS	1688700000	65464000	113030000	84362000	68972000	65225000	88150000	62729000	66472000	54845000	70974000	109770000	88206000	78668000	81411000	64675000	57539000	68539000
P20292	Arachidonate 5-lipoxygenase-activating protein	ALOX5AP	2	2	2	13.7	63	48	0.0045366	1.948	By MS/MS	By MS/MS	By MS/MS	By MS/MS	By MS/MS	By MS/MS	By MS/MS	By matching	By MS/MS	By MS/MS	By MS/MS	By MS/MS	By MS/MS	By MS/MS	By MS/MS	By matching	By MS/MS	By MS/MS	By MS/MS	By MS/MS	By MS/MS	7460600000	312560000	264400000	323640000	881470000	1516100000	1514000000	72181000	86096000	100520000	254200000	231420000	201920000	345400000	493310000	86054000	72245000	56365000
Q96QP1;Q96QP1-2	Alpha-protein kinase 1	ALPK1	3	3	3	4.3	24	1	0.0053943	1.7078	By matching	By matching	By matching	By MS/MS		By matching	By matching	By MS/MS	By matching	By matching	By matching	By matching			By matching	By MS/MS	By matching		By matching	By matching	By matching	222670000	11036000	0	18294000	0	0	10527000	0	0	11836000	6564300	14187000	0	0	0	0	21379000	20085000
Q86V81	THO complex subunit 4	ALYREF	5	5	5	36.2	211	2	0	35.273	By MS/MS	By MS/MS	By MS/MS	By MS/MS	By MS/MS	By MS/MS	By MS/MS	By MS/MS	By MS/MS	By MS/MS	By MS/MS	By MS/MS	By MS/MS	By MS/MS	By MS/MS	By MS/MS	By MS/MS	By MS/MS	By MS/MS	By MS/MS	By MS/MS	4067300000	193910000	164700000	243170000	264980000	149980000	176120000	158470000	141630000	114580000	175460000	208230000	218680000	186810000	254820000	169280000	141460000	151580000
P02760	Protein AMBP;Alpha-1-microglobulin;Inter-alpha-trypsin inhibitor light chain;Trypstatin	AMBP	3	3	2	17.6	4	24	0.0028169	2.193	By matching	By matching	By matching	By matching	By matching	By MS/MS	By matching	By matching	By matching	By matching			By MS/MS	By matching	By matching	By matching	By matching	By matching	By matching	By matching	By matching	65605000	53171000	19860000	14541000	41701000	20441000	11261000	38200000	25904000	19764000	33172000	0	0	64690000	41442000	21336000	74845000	94219000
Q9C0C7-4;Q9C0C7-2;Q9C0C7-3;Q9C0C7;Q9C0C7-5;Q9C0C7-6	Activating molecule in BECN1-regulated autophagy protein 1	AMBRA1	11	11	11	19	153	2	0.00048733	12.817	By MS/MS	By MS/MS	By MS/MS	By MS/MS	By MS/MS	By MS/MS	By MS/MS	By MS/MS	By MS/MS	By MS/MS	By MS/MS	By MS/MS	By MS/MS	By MS/MS	By MS/MS	By MS/MS	By MS/MS	By MS/MS	By MS/MS	By MS/MS	By MS/MS	1945400000	148350000	86783000	94756000	67746000	65499000	78948000	90532000	103590000	88209000	50517000	116190000	91203000	54136000	88349000	106600000	68706000	112150000
Q9UKV5	E3 ubiquitin-protein ligase AMFR	AMFR	11	11	11	25.5	268	59	0	50.219	By MS/MS	By MS/MS	By MS/MS	By MS/MS	By MS/MS	By MS/MS	By MS/MS	By MS/MS	By MS/MS	By MS/MS	By MS/MS	By MS/MS	By MS/MS	By MS/MS	By MS/MS	By MS/MS	By MS/MS	By MS/MS	By MS/MS	By MS/MS	By MS/MS	3180800000	174090000	150960000	141450000	196070000	235160000	246010000	141540000	119610000	124710000	165380000	170260000	182890000	167450000	249240000	219430000	140960000	151510000
Q86YT9-4;Q86YT9-3;Q86YT9-2;Q86YT9	Junctional adhesion molecule-like	AMICA1	3	3	3	11.8	29	6	1	-2	By matching	By matching	By MS/MS	By matching		By MS/MS	By matching	By matching	By MS/MS	By matching	By matching		By matching	By matching	By matching	By matching	By MS/MS	By matching				5344400000	320070000	587680000	321780000	433280000	0	266910000	160070000	74035000	274890000	51319000	47769000	0	37046000	169760000	547620000	300420000	1247700000
Q86WK6	Amphoterin-induced protein 1	AMIGO1	3	3	3	6.9	54	31	0.00082593	7.0417	By MS/MS	By MS/MS	By MS/MS	By MS/MS	By MS/MS	By MS/MS	By MS/MS	By MS/MS	By MS/MS	By MS/MS	By MS/MS	By MS/MS	By MS/MS	By MS/MS	By matching	By MS/MS	By matching	By MS/MS	By MS/MS	By MS/MS	By MS/MS	256300000	11383000	15468000	15631000	15287000	18260000	12570000	29375000	24272000	23641000	17212000	18305000	10011000	10659000	10056000	11032000	31240000	8409400
Q86SJ2	Amphoterin-induced protein 2	AMIGO2	1	1	1	3.6		17	0.00045872	10.375		By MS/MS	By matching	By MS/MS	By MS/MS								By MS/MS	By MS/MS	By MS/MS	By matching			By MS/MS	By MS/MS		15325000	0	15212000	13423000	10159000	8477300	0	0	0	0	0	0	0	14647000	14068000	16928000	14991000	0
Q86WK7	Amphoterin-induced protein 3	AMIGO3	6	6	6	21	75	47	0.0002505	14.2	By MS/MS	By MS/MS	By MS/MS	By MS/MS	By MS/MS	By MS/MS	By MS/MS	By MS/MS	By MS/MS	By MS/MS	By MS/MS	By MS/MS	By MS/MS	By MS/MS	By MS/MS	By MS/MS	By MS/MS	By MS/MS	By MS/MS	By MS/MS	By MS/MS	1403400000	248740000	639680000	610130000	374990000	191870000	269660000	1405400000	645410000	426420000	496950000	872800000	731970000	546320000	351120000	723010000	705690000	277460000
Q9Y4X0-4;Q9Y4X0-3;Q9Y4X0;Q6DCA0	AMME syndrome candidate gene 1 protein	AMMECR1	3	3	3	18.1	84		0.0015699	2.9574	By MS/MS	By matching	By MS/MS	By MS/MS	By matching	By MS/MS	By MS/MS	By matching	By matching	By MS/MS	By matching	By MS/MS	By MS/MS	By MS/MS	By matching	By MS/MS	By MS/MS	By MS/MS	By matching	By MS/MS	By MS/MS	1235100000	31926000	53103000	21244000	48519000	48754000	50214000	33215000	17858000	51570000	77307000	57150000	48204000	72390000	59693000	48645000	59582000	57155000
Q8IY63-2;Q8IY63	Angiomotin-like protein 1	AMOTL1	1	1	1	1.7	36		1	-2	By matching	By matching	By matching	By matching	By matching	By matching	By matching	By MS/MS	By MS/MS	By MS/MS	By MS/MS	By MS/MS	By MS/MS	By matching	By matching	By MS/MS	By matching	By MS/MS		By matching	By matching	4344500000	176110000	148560000	246180000	107900000	254950000	132120000	213980000	348290000	251170000	212320000	220570000	126600000	223680000	116230000	398660000	205860000	282150000
Q01433-5;Q01433-2;Q01433;Q01433-3;Q01433-4	AMP deaminase 2	AMPD2	6	6	6	10.5	162		0.00065474	8.6457	By MS/MS	By MS/MS	By MS/MS	By matching	By MS/MS	By MS/MS	By MS/MS	By MS/MS	By MS/MS	By MS/MS	By MS/MS	By MS/MS	By MS/MS	By MS/MS	By MS/MS	By MS/MS	By MS/MS	By MS/MS	By MS/MS	By MS/MS	By MS/MS	2286000000	86162000	67051000	105290000	71705000	83117000	77639000	105470000	97443000	113000000	96853000	118790000	75519000	106940000	112420000	87041000	59328000	98034000
Q01432;Q01432-5;Q01432-4;Q01432-6;Q01432-3;Q01432-2	AMP deaminase 3	AMPD3	8	8	8	13.4	133	10	0.00080337	6.1026	By MS/MS	By MS/MS	By MS/MS	By MS/MS	By MS/MS	By MS/MS	By MS/MS	By MS/MS	By MS/MS	By MS/MS	By MS/MS	By MS/MS	By MS/MS	By MS/MS	By MS/MS	By MS/MS	By MS/MS	By MS/MS	By MS/MS	By MS/MS	By MS/MS	1648300000	115340000	95030000	108360000	140480000	122820000	112830000	47713000	57343000	62627000	73642000	58630000	59471000	54092000	58475000	46806000	59307000	54382000
Q86W34-5;Q86W34	Archaemetzincin-2	AMZ2	1	1	1	4.3	10		0.0049695	1.8365			By matching	By matching			By matching	By matching	By matching	By matching		By matching		By MS/MS		By matching		By matching				37040000	0	0	2871700	3794700	0	0	4148100	1353400	6158800	3899200	0	3177400	0	3296900	0	3077400	0
Q9H1A4	Anaphase-promoting complex subunit 1	ANAPC1	35	35	35	30.3	1675	60	0	260.71	By MS/MS	By MS/MS	By MS/MS	By MS/MS	By MS/MS	By MS/MS	By MS/MS	By MS/MS	By MS/MS	By MS/MS	By MS/MS	By MS/MS	By MS/MS	By MS/MS	By MS/MS	By MS/MS	By MS/MS	By MS/MS	By MS/MS	By MS/MS	By MS/MS	73175000000	3400500000	3161600000	2938100000	2929100000	3071900000	2718000000	3118600000	2941000000	2919500000	3177500000	3195300000	3332400000	3251400000	3234100000	3080900000	3001200000	2792100000
Q9UJX6;Q9UJX6-2	Anaphase-promoting complex subunit 2	ANAPC2	12	12	12	25.7	426	62	0	50.595	By MS/MS	By MS/MS	By MS/MS	By MS/MS	By MS/MS	By MS/MS	By MS/MS	By MS/MS	By MS/MS	By MS/MS	By MS/MS	By MS/MS	By MS/MS	By MS/MS	By MS/MS	By MS/MS	By MS/MS	By MS/MS	By MS/MS	By MS/MS	By MS/MS	8948000000	507960000	434790000	323650000	307160000	404030000	395110000	402700000	626190000	436270000	438260000	362860000	433750000	225330000	282490000	551490000	426600000	316420000
Q9UJX5;Q9UJX5-3;Q9UJX5-2	Anaphase-promoting complex subunit 4	ANAPC4	15	15	15	29.8	417	44	0	202.88	By MS/MS	By MS/MS	By MS/MS	By MS/MS	By MS/MS	By MS/MS	By MS/MS	By MS/MS	By MS/MS	By MS/MS	By MS/MS	By MS/MS	By MS/MS	By MS/MS	By MS/MS	By MS/MS	By MS/MS	By MS/MS	By MS/MS	By MS/MS	By MS/MS	13689000000	445310000	581540000	570440000	1091900000	757540000	970340000	521980000	613560000	383970000	541260000	450880000	435810000	821680000	977150000	474620000	602340000	574420000
Q9UJX4;Q9UJX4-3;Q9UJX4-2	Anaphase-promoting complex subunit 5	ANAPC5	15	15	15	32.2	809	130	0	267.21	By MS/MS	By MS/MS	By MS/MS	By MS/MS	By MS/MS	By MS/MS	By MS/MS	By MS/MS	By MS/MS	By MS/MS	By MS/MS	By MS/MS	By MS/MS	By MS/MS	By MS/MS	By MS/MS	By MS/MS	By MS/MS	By MS/MS	By MS/MS	By MS/MS	26511000000	1260000000	1355900000	1197900000	1522300000	1029700000	1040100000	834680000	1093900000	1109300000	1363200000	1427400000	1217600000	1242200000	970060000	1150000000	829780000	1130200000
Q9UJX3-2;Q9UJX3	Anaphase-promoting complex subunit 7	ANAPC7	4	4	4	12.8	105	3	0	69.216	By MS/MS	By MS/MS	By MS/MS	By MS/MS	By MS/MS	By MS/MS	By MS/MS	By MS/MS	By MS/MS	By MS/MS	By MS/MS	By MS/MS	By MS/MS	By MS/MS	By MS/MS	By MS/MS	By MS/MS	By MS/MS	By MS/MS	By MS/MS	By MS/MS	2764100000	142370000	95609000	140270000	155770000	98070000	143580000	79959000	103570000	86914000	134400000	123230000	93374000	85648000	103050000	97120000	88990000	74185000
Q5VTE6-2;Q5VTE6	Protein angel homolog 2	ANGEL2	1	1	1	4.8	10	4	0.0031107	2.06			By matching	By matching	By matching	By matching		By MS/MS	By matching		By matching	By MS/MS	By matching	By matching		By MS/MS						96213000	0	0	27503000	10221000	7575500	9241900	0	10620000	12848000	0	12178000	14903000	7546200	9335900	0	5618000	0
Q8NI99	Angiopoietin-related protein 6	ANGPTL6	1	1	1	3.2		41	0.002839	2.3026	By MS/MS	By MS/MS	By MS/MS	By MS/MS	By MS/MS	By MS/MS	By MS/MS	By MS/MS	By MS/MS	By MS/MS	By MS/MS	By MS/MS	By MS/MS	By MS/MS	By MS/MS	By MS/MS	By MS/MS	By MS/MS	By MS/MS	By MS/MS	By MS/MS	105490000	79278000	92560000	72777000	46279000	58054000	39468000	59632000	56263000	59695000	51686000	117700000	95365000	57839000	37478000	54449000	92021000	110290000
Q01484;Q01484-5;Q01484-2;Q01484-7	Ankyrin-2	ANK2	5	4	4	1.8	27	1	0.0016028	3.3589	By MS/MS	By matching	By MS/MS	By MS/MS	By MS/MS		By matching	By MS/MS	By matching	By matching	By MS/MS	By matching	By MS/MS	By matching	By matching		By MS/MS	By matching		By matching	By MS/MS	164800000	36022000	7207300	17314000	0	15100000	0	6810200	0	0	0	8575000	6929600	11827000	7449000	13977000	0	15005000
Q9P2R3;Q9P2R3-4;Q9P2R3-2	Rabankyrin-5	ANKFY1	20	20	20	30.7	583	34	0	103.11	By MS/MS	By MS/MS	By MS/MS	By MS/MS	By MS/MS	By MS/MS	By MS/MS	By MS/MS	By MS/MS	By MS/MS	By MS/MS	By MS/MS	By MS/MS	By MS/MS	By MS/MS	By MS/MS	By MS/MS	By MS/MS	By MS/MS	By MS/MS	By MS/MS	28046000000	2420200000	1957400000	1884200000	1512100000	1231200000	1594600000	2878300000	2517000000	2205300000	1958800000	1926800000	1759500000	1691600000	1806700000	2208400000	2624300000	2669600000
Q8IWZ3;Q8IWZ3-4;Q8IWZ3-6;Q8IWZ3-5;Q8IWZ3-2;Q8IWZ3-3	Ankyrin repeat and KH domain-containing protein 1	ANKHD1	39	39	29	29.7	1361	32	0	227.83	By MS/MS	By MS/MS	By MS/MS	By MS/MS	By MS/MS	By MS/MS	By MS/MS	By MS/MS	By MS/MS	By MS/MS	By MS/MS	By MS/MS	By MS/MS	By MS/MS	By MS/MS	By MS/MS	By MS/MS	By MS/MS	By MS/MS	By MS/MS	By MS/MS	43667000000	1912900000	1864200000	1616700000	1321400000	1200000000	1159400000	2394200000	2162100000	1957800000	1784000000	1934900000	1885100000	1127800000	1210900000	2137800000	2181600000	2140300000
Q86XL3;Q86XL3-2;Q86XL3-3	Ankyrin repeat and LEM domain-containing protein 2	ANKLE2	8	8	8	14.8	141	1	0	17.546	By MS/MS	By MS/MS	By MS/MS	By matching	By matching	By matching	By MS/MS	By MS/MS	By MS/MS	By MS/MS	By MS/MS	By matching	By MS/MS	By MS/MS	By MS/MS	By MS/MS	By MS/MS	By MS/MS	By MS/MS	By MS/MS	By MS/MS	2861000000	140710000	103810000	102910000	55652000	63060000	67230000	133020000	174480000	117820000	109590000	88530000	64332000	113610000	70357000	149220000	148420000	173620000
Q6UB99	Ankyrin repeat domain-containing protein 11	ANKRD11	5	5	5	4.2	62		0.00077146	5.0864	By matching	By matching	By MS/MS	By matching	By matching	By matching	By matching	By MS/MS	By MS/MS	By matching	By matching		By matching	By matching	By matching	By MS/MS	By MS/MS	By matching	By matching	By matching	By matching	623010000	22070000	34956000	48775000	24218000	25151000	17368000	29975000	65673000	47084000	18818000	15630000	0	12738000	15549000	9503300	35726000	96784000
Q6ZTN6-2;Q6ZTN6;Q6ZTN6-3;Q8IZ07	Ankyrin repeat domain-containing protein 13D	ANKRD13D	3	3	3	26.3	112	1	0.00078462	5.4913	By MS/MS	By MS/MS	By MS/MS	By MS/MS	By MS/MS	By MS/MS	By MS/MS	By MS/MS	By MS/MS	By MS/MS	By MS/MS	By MS/MS	By MS/MS	By MS/MS	By MS/MS	By MS/MS	By MS/MS	By MS/MS	By MS/MS	By MS/MS	By MS/MS	1352600000	37876000	51555000	31399000	45776000	30541000	42536000	46476000	63407000	60413000	49583000	36852000	45560000	42054000	46752000	55645000	38323000	55135000
O75179-7;O75179-2;O75179;O75179-6;O75179-4;O75179-3;O75179-5	Ankyrin repeat domain-containing protein 17	ANKRD17	29	19	19	22.4	601		0	76.099	By MS/MS	By MS/MS	By MS/MS	By MS/MS	By MS/MS	By MS/MS	By MS/MS	By MS/MS	By MS/MS	By MS/MS	By MS/MS	By MS/MS	By MS/MS	By MS/MS	By MS/MS	By MS/MS	By MS/MS	By MS/MS	By MS/MS	By MS/MS	By MS/MS	17042000000	727780000	663830000	559590000	355600000	400480000	341540000	970390000	857620000	784740000	702210000	592310000	607130000	334360000	338070000	799990000	952020000	855900000
Q96NW4	Ankyrin repeat domain-containing protein 27	ANKRD27	7	7	7	9.6	112	1	0.00077973	5.3189	By MS/MS	By MS/MS	By MS/MS	By MS/MS	By MS/MS	By MS/MS	By MS/MS	By MS/MS	By MS/MS	By MS/MS	By MS/MS	By MS/MS	By MS/MS	By MS/MS	By MS/MS	By MS/MS	By MS/MS	By MS/MS	By MS/MS	By MS/MS	By MS/MS	1325600000	51082000	95834000	46852000	39597000	24427000	30220000	63560000	67933000	66619000	45397000	59879000	41797000	63046000	57380000	88633000	56631000	31084000
O15084;O15084-4;O15084-1;O15084-2	Serine/threonine-protein phosphatase 6 regulatory ankyrin repeat subunit A	ANKRD28	8	8	7	13.4	268	10	0	16.064	By MS/MS	By MS/MS	By MS/MS	By MS/MS	By MS/MS	By MS/MS	By MS/MS	By MS/MS	By MS/MS	By MS/MS	By MS/MS	By MS/MS	By MS/MS	By MS/MS	By MS/MS	By MS/MS	By MS/MS	By MS/MS	By MS/MS	By MS/MS	By MS/MS	10700000000	448790000	256830000	315540000	340320000	306630000	265840000	401110000	370040000	686510000	323770000	550720000	384660000	321080000	660410000	637460000	434230000	510050000
Q8N8A2;Q8N8A2-2;Q8N8A2-4;Q8N8A2-3;Q8N8A2-5	Serine/threonine-protein phosphatase 6 regulatory ankyrin repeat subunit B	ANKRD44	7	6	6	11.3	152		0.00048042	12.258	By MS/MS	By MS/MS	By MS/MS	By MS/MS	By MS/MS	By MS/MS	By MS/MS	By MS/MS	By MS/MS	By MS/MS	By MS/MS	By MS/MS	By MS/MS	By MS/MS	By MS/MS	By MS/MS	By MS/MS	By MS/MS	By MS/MS	By MS/MS	By MS/MS	3208300000	136000000	132770000	98186000	56232000	55032000	78524000	175600000	140390000	136850000	109220000	94305000	75186000	104940000	77750000	134250000	192020000	195740000
Q9ULJ7-2;Q9ULJ7	Ankyrin repeat domain-containing protein 50	ANKRD50	12	12	12	16.2	354	4	0	25.873	By MS/MS	By MS/MS	By MS/MS	By MS/MS	By MS/MS	By MS/MS	By MS/MS	By MS/MS	By MS/MS	By MS/MS	By MS/MS	By MS/MS	By MS/MS	By MS/MS	By MS/MS	By MS/MS	By MS/MS	By MS/MS	By MS/MS	By MS/MS	By MS/MS	19015000000	846630000	866300000	728910000	669630000	545430000	650690000	934060000	1057700000	1081700000	720880000	731960000	835920000	510480000	518650000	988920000	1003200000	900620000
Q8NB46	Serine/threonine-protein phosphatase 6 regulatory ankyrin repeat subunit C	ANKRD52	6	6	6	10.2	76		0.0010824	3.5585	By MS/MS	By MS/MS	By MS/MS	By MS/MS	By MS/MS	By MS/MS	By MS/MS	By MS/MS	By MS/MS	By MS/MS	By MS/MS	By MS/MS	By MS/MS	By MS/MS	By matching	By matching	By matching	By matching	By matching	By matching	By MS/MS	427200000	22064000	18542000	27443000	26655000	18515000	18913000	30857000	25390000	32085000	20698000	19608000	18808000	19839000	11269000	21894000	21211000	18263000
Q92625;Q92625-2	Ankyrin repeat and SAM domain-containing protein 1A	ANKS1A	6	6	6	7.8	142	1	0	23.585	By MS/MS	By MS/MS	By MS/MS	By matching	By matching	By MS/MS	By MS/MS	By MS/MS	By MS/MS	By MS/MS	By MS/MS	By MS/MS	By MS/MS	By MS/MS	By MS/MS	By MS/MS	By MS/MS	By MS/MS	By MS/MS	By MS/MS	By MS/MS	2448500000	149580000	139140000	89575000	78787000	44825000	80034000	145910000	159530000	155990000	104680000	137430000	82128000	90610000	92009000	185020000	88066000	122040000
Q9H8Y5	Ankyrin repeat and zinc finger domain-containing protein 1	ANKZF1	7	7	7	14.9	188	25	0	37.409	By MS/MS	By MS/MS	By MS/MS	By MS/MS	By MS/MS	By MS/MS	By MS/MS	By MS/MS	By MS/MS	By MS/MS	By MS/MS	By MS/MS	By MS/MS	By MS/MS	By MS/MS	By MS/MS	By MS/MS	By MS/MS	By MS/MS	By MS/MS	By MS/MS	1705300000	92647000	97610000	63375000	69818000	122830000	81305000	118090000	103400000	111650000	103790000	83320000	80202000	92407000	93626000	86759000	104120000	107960000
Q9NQW6;Q9NQW6-2	Actin-binding protein anillin	ANLN	11	11	10	15.8	297	16	0	110.67	By MS/MS	By MS/MS	By MS/MS	By MS/MS	By MS/MS	By MS/MS	By MS/MS	By MS/MS	By MS/MS	By MS/MS	By MS/MS	By MS/MS	By MS/MS	By MS/MS	By MS/MS	By MS/MS	By MS/MS	By MS/MS	By MS/MS	By MS/MS	By MS/MS	10125000000	844710000	551300000	591370000	436380000	363470000	386050000	498390000	424960000	462860000	441860000	640510000	607270000	363570000	383830000	438760000	450640000	437640000
Q9NW15;Q9NW15-5;Q9NW15-2;Q9NW15-4;Q9NW15-3	Anoctamin-10	ANO10	12	12	12	21.8	278	17	0	39.143	By MS/MS	By MS/MS	By MS/MS	By MS/MS	By MS/MS	By MS/MS	By MS/MS	By MS/MS	By MS/MS	By MS/MS	By MS/MS	By MS/MS	By MS/MS	By MS/MS	By MS/MS	By MS/MS	By MS/MS	By MS/MS	By MS/MS	By MS/MS	By MS/MS	6450600000	258210000	222090000	338580000	523600000	450230000	453810000	171560000	184630000	201170000	290050000	296080000	340490000	441420000	485590000	207180000	164040000	190520000
Q4KMQ2;Q4KMQ2-3;Q4KMQ2-4	Anoctamin-6	ANO6	24	24	1	35.7	1551	240	0	214.57	By MS/MS	By MS/MS	By MS/MS	By MS/MS	By MS/MS	By MS/MS	By MS/MS	By MS/MS	By MS/MS	By MS/MS	By MS/MS	By MS/MS	By MS/MS	By MS/MS	By MS/MS	By MS/MS	By MS/MS	By MS/MS	By MS/MS	By MS/MS	By MS/MS	163360000000	6010700000	6309300000	6097600000	6711100000	6688000000	5911500000	7652600000	7242300000	5992500000	6675600000	6893400000	7506500000	7164700000	7367700000	7163300000	7280000000	6818300000
Q4KMQ2-2	Anoctamin-6	ANO6	24	1	1	33.2	72		0.00048298	12.466	By MS/MS	By MS/MS	By MS/MS	By matching	By MS/MS	By MS/MS	By MS/MS	By MS/MS	By MS/MS	By MS/MS	By MS/MS	By MS/MS	By MS/MS	By MS/MS	By MS/MS	By MS/MS	By MS/MS	By MS/MS	By MS/MS	By MS/MS	By MS/MS	1446400000	57166000	49492000	59489000	21271000	47645000	56214000	71883000	54233000	60486000	65700000	73047000	88227000	77888000	66197000	75088000	76558000	90388000
P39687;O95626;O43423	Acidic leucine-rich nuclear phosphoprotein 32 family member A	ANP32A	5	3	3	28.1	78	1	0	30.333	By MS/MS	By MS/MS	By MS/MS	By MS/MS	By MS/MS	By MS/MS	By MS/MS	By MS/MS	By MS/MS	By MS/MS	By MS/MS	By MS/MS	By MS/MS	By MS/MS	By MS/MS	By MS/MS	By MS/MS	By MS/MS	By MS/MS	By MS/MS	By MS/MS	3651800000	160740000	111340000	125430000	225810000	219480000	186640000	114050000	107010000	110400000	129710000	140730000	145270000	182770000	190480000	133350000	139310000	203820000
Q92688-2;Q92688	Acidic leucine-rich nuclear phosphoprotein 32 family member B	ANP32B	6	6	4	40	155	4	0.00066152	8.9756	By MS/MS	By MS/MS	By MS/MS	By MS/MS	By MS/MS	By MS/MS	By MS/MS	By MS/MS	By MS/MS	By MS/MS	By MS/MS	By MS/MS	By MS/MS	By MS/MS	By MS/MS	By MS/MS	By MS/MS	By MS/MS	By MS/MS	By MS/MS	By MS/MS	9355100000	295070000	272860000	269080000	514560000	601230000	499660000	350760000	310090000	281600000	405330000	455020000	446870000	494360000	632590000	389970000	335730000	323860000
Q9BTT0;Q9BTT0-2	Acidic leucine-rich nuclear phosphoprotein 32 family member E	ANP32E	4	4	1	18.7	206		0	26.914	By MS/MS	By MS/MS	By MS/MS	By MS/MS	By MS/MS	By MS/MS	By MS/MS	By MS/MS	By MS/MS	By MS/MS	By MS/MS	By MS/MS	By MS/MS	By MS/MS	By MS/MS	By MS/MS	By MS/MS	By MS/MS	By MS/MS	By MS/MS	By MS/MS	7028400000	221240000	191000000	262750000	334810000	250340000	351920000	243570000	212940000	273020000	380420000	308820000	346590000	417010000	300720000	265930000	323770000	289120000
P15144	Aminopeptidase N	ANPEP	52	52	52	67.9	3959	3461	0	323.31	By MS/MS	By MS/MS	By MS/MS	By MS/MS	By MS/MS	By MS/MS	By MS/MS	By MS/MS	By MS/MS	By MS/MS	By MS/MS	By MS/MS	By MS/MS	By MS/MS	By MS/MS	By MS/MS	By MS/MS	By MS/MS	By MS/MS	By MS/MS	By MS/MS	1843300000000	334700000000	318190000000	349320000000	395550000000	412170000000	409950000000	325050000000	291190000000	297410000000	322480000000	313350000000	327130000000	311710000000	309440000000	315110000000	302870000000	292450000000
Q9H6X2-5;Q9H6X2;Q9H6X2-4;Q9H6X2-6;Q9H6X2-2;Q9H6X2-3	Anthrax toxin receptor 1	ANTXR1	4	3	3	13.6	29	24	0	16.891	By matching	By matching	By MS/MS	By MS/MS	By MS/MS	By MS/MS	By matching	By matching	By matching	By matching	By matching	By MS/MS	By matching	By MS/MS	By matching	By matching	By MS/MS	By MS/MS	By matching	By matching	By matching	296150000	29657000	22718000	84697000	130650000	58082000	56926000	13638000	15474000	8423300	10514000	20956000	21937000	16446000	84271000	22358000	0	19835000
P58335-2;P58335-4;P58335;P58335-3	Anthrax toxin receptor 2	ANTXR2	6	6	5	19.9	127	9	0.00045693	10.25	By MS/MS	By matching	By MS/MS	By MS/MS	By MS/MS	By MS/MS	By MS/MS	By MS/MS	By MS/MS	By MS/MS	By MS/MS	By MS/MS	By MS/MS	By MS/MS	By MS/MS	By MS/MS	By MS/MS	By MS/MS	By MS/MS	By MS/MS	By MS/MS	1285400000	59988000	83202000	59516000	96710000	49764000	64139000	88886000	74135000	70057000	28889000	53656000	52433000	66365000	90743000	64473000	50452000	64198000
P04083	Annexin A1	ANXA1	15	15	15	50.3	978	46	0	323.31	By MS/MS	By MS/MS	By MS/MS	By MS/MS	By MS/MS	By MS/MS	By MS/MS	By MS/MS	By MS/MS	By MS/MS	By MS/MS	By MS/MS	By MS/MS	By MS/MS	By MS/MS	By MS/MS	By MS/MS	By MS/MS	By MS/MS	By MS/MS	By MS/MS	103360000000	5604500000	5225000000	6676400000	4882100000	5421400000	4442700000	3236800000	3684200000	3515300000	4946700000	5949100000	6164000000	4526900000	4708500000	3818600000	3928300000	3619400000
P50995-2;P50995	Annexin A11	ANXA11	9	9	9	22.7	315	15	0	157.01	By MS/MS	By MS/MS	By MS/MS	By MS/MS	By MS/MS	By MS/MS	By MS/MS	By MS/MS	By MS/MS	By MS/MS	By MS/MS	By MS/MS	By MS/MS	By MS/MS	By MS/MS	By MS/MS	By MS/MS	By MS/MS	By MS/MS	By MS/MS	By MS/MS	18215000000	602430000	712320000	766880000	724820000	816260000	819290000	708800000	830960000	834110000	741780000	943100000	690480000	831180000	686940000	784850000	722120000	714610000
P07355;P07355-2;A6NMY6	Annexin A2;Putative annexin A2-like protein	ANXA2;ANXA2P2	16	16	16	54	908	135	0	323.31	By MS/MS	By MS/MS	By MS/MS	By MS/MS	By MS/MS	By MS/MS	By MS/MS	By MS/MS	By MS/MS	By MS/MS	By MS/MS	By MS/MS	By MS/MS	By MS/MS	By MS/MS	By MS/MS	By MS/MS	By MS/MS	By MS/MS	By MS/MS	By MS/MS	85598000000	7223400000	5600600000	6092900000	4309300000	6665700000	6181200000	2524100000	2874600000	2736200000	4254300000	4826200000	4859400000	4198200000	3573800000	3415500000	2851000000	2520900000
P09525	Annexin A4	ANXA4	14	14	4	49.2	674	18	0	244.47	By MS/MS	By MS/MS	By MS/MS	By MS/MS	By MS/MS	By MS/MS	By MS/MS	By MS/MS	By MS/MS	By MS/MS	By MS/MS	By MS/MS	By MS/MS	By MS/MS	By MS/MS	By MS/MS	By MS/MS	By MS/MS	By MS/MS	By MS/MS	By MS/MS	75627000000	3318100000	3173400000	3685900000	2038500000	2977000000	2226200000	2862500000	3634000000	3028600000	3419400000	3567100000	3832000000	3415600000	3890000000	3050000000	2241900000	2721100000
P09525-2	Annexin A4	ANXA4	11	1	1	44.3	38	1	0.0028155	2.1892	By MS/MS	By MS/MS	By MS/MS	By MS/MS	By MS/MS	By MS/MS	By MS/MS	By matching	By MS/MS	By MS/MS	By MS/MS	By MS/MS	By MS/MS	By MS/MS	By MS/MS	By MS/MS	By MS/MS	By MS/MS	By MS/MS	By MS/MS	By MS/MS	1217800000	65340000	61271000	55213000	52572000	27725000	43521000	45205000	47673000	36638000	59414000	88211000	58243000	48416000	63656000	56715000	47321000	58980000
P08758	Annexin A5	ANXA5	16	16	16	60.3	1274	163	0	323.31	By MS/MS	By MS/MS	By MS/MS	By MS/MS	By MS/MS	By MS/MS	By MS/MS	By MS/MS	By MS/MS	By MS/MS	By MS/MS	By MS/MS	By MS/MS	By MS/MS	By MS/MS	By MS/MS	By MS/MS	By MS/MS	By MS/MS	By MS/MS	By MS/MS	132740000000	5944600000	6637400000	6633500000	4600000000	5639100000	4416000000	4506400000	5074800000	5599600000	5377700000	6321700000	6470400000	5804000000	5996300000	5604500000	3805100000	4404900000
P08133;P08133-2	Annexin A6	ANXA6	25	25	25	47.1	2222	195	0	323.31	By MS/MS	By MS/MS	By MS/MS	By MS/MS	By MS/MS	By MS/MS	By MS/MS	By MS/MS	By MS/MS	By MS/MS	By MS/MS	By MS/MS	By MS/MS	By MS/MS	By MS/MS	By MS/MS	By MS/MS	By MS/MS	By MS/MS	By MS/MS	By MS/MS	412770000000	17324000000	15568000000	15934000000	12594000000	15602000000	13940000000	14775000000	15591000000	15290000000	15942000000	16613000000	16037000000	14890000000	12729000000	15449000000	14834000000	15428000000
P20073-2;P20073	Annexin A7	ANXA7	7	7	7	20.4	282	1	0	35.524	By MS/MS	By MS/MS	By MS/MS	By MS/MS	By MS/MS	By MS/MS	By MS/MS	By MS/MS	By MS/MS	By MS/MS	By MS/MS	By MS/MS	By MS/MS	By MS/MS	By MS/MS	By MS/MS	By MS/MS	By MS/MS	By MS/MS	By MS/MS	By MS/MS	12674000000	464010000	563990000	742930000	384000000	377840000	378630000	293150000	407630000	252310000	527790000	599250000	636390000	648360000	716680000	426600000	848700000	587000000
P28039-2;P28039	Acyloxyacyl hydrolase;Acyloxyacyl hydrolase small subunit;Acyloxyacyl hydrolase large subunit	AOAH	1	1	1	5.5	15		0.00064935	8.3428		By matching		By matching	By matching	By matching				By matching			By matching		By MS/MS		By matching	By matching	By MS/MS	By MS/MS	By MS/MS	395610000	0	24321000	0	47695000	16952000	17132000	0	0	0	14098000	0	0	24918000	0	24214000	0	27223000
P19801;P19801-2	Amiloride-sensitive amine oxidase [copper-containing]	AOC1	19	19	19	44.3	619	197	0	165.33	By MS/MS	By MS/MS	By MS/MS	By MS/MS	By MS/MS	By MS/MS	By MS/MS	By MS/MS	By MS/MS	By MS/MS	By MS/MS	By MS/MS	By MS/MS	By MS/MS	By MS/MS	By MS/MS	By MS/MS	By MS/MS	By MS/MS	By MS/MS	By MS/MS	18804000000	2990900000	3170500000	3237100000	1970000000	2105700000	1934000000	2498700000	2364500000	2233100000	2435500000	2216000000	2676700000	2090000000	1875400000	2160400000	2317700000	2463300000
Q10567-2;Q10567	AP-1 complex subunit beta-1	AP1B1	28	18	1	37.6	835	40	0	174.9	By MS/MS	By MS/MS	By MS/MS	By MS/MS	By MS/MS	By MS/MS	By MS/MS	By MS/MS	By MS/MS	By MS/MS	By MS/MS	By MS/MS	By MS/MS	By MS/MS	By MS/MS	By MS/MS	By MS/MS	By MS/MS	By MS/MS	By MS/MS	By MS/MS	76718000000	3925400000	3324700000	3548500000	3183100000	2642200000	2358000000	3276700000	3550200000	3152600000	3477700000	3476600000	3242100000	2901300000	2701000000	3482200000	2757000000	2736200000
Q10567-3;Q10567-4	AP-1 complex subunit beta-1	AP1B1	28	1	1	37.4	1		1	-2	By matching	By matching	By matching	By matching	By MS/MS	By matching	By matching	By matching	By matching	By matching	By matching	By matching	By matching	By matching	By matching	By matching	By matching	By matching	By matching	By matching	By matching	12871000	0	0	0	0	9354200	0	0	0	0	0	0	0	0	0	0	0	0
O43747;O43747-2	AP-1 complex subunit gamma-1	AP1G1	18	18	18	35	1495	136	0	323.31	By MS/MS	By MS/MS	By MS/MS	By MS/MS	By MS/MS	By MS/MS	By MS/MS	By MS/MS	By MS/MS	By MS/MS	By MS/MS	By MS/MS	By MS/MS	By MS/MS	By MS/MS	By MS/MS	By MS/MS	By MS/MS	By MS/MS	By MS/MS	By MS/MS	117230000000	5160600000	5019800000	5089800000	4406700000	4482800000	4024300000	3479600000	3806700000	3713500000	3664100000	4036100000	4457200000	5202600000	4879800000	3319300000	3503600000	3428200000
O75843	AP-1 complex subunit gamma-like 2	AP1G2	10	10	10	18	344		0	94.323	By MS/MS	By MS/MS	By MS/MS	By MS/MS	By MS/MS	By MS/MS	By MS/MS	By MS/MS	By MS/MS	By MS/MS	By MS/MS	By MS/MS	By MS/MS	By MS/MS	By MS/MS	By MS/MS	By MS/MS	By MS/MS	By MS/MS	By MS/MS	By MS/MS	5444400000	225000000	192380000	239380000	235230000	198030000	188350000	194430000	199220000	266840000	213440000	252780000	227860000	322830000	271930000	184820000	204870000	207220000
Q9BXS5;Q9BXS5-2;Q9Y6Q5;Q9Y6Q5-2	AP-1 complex subunit mu-1	AP1M1	12	12	12	38.5	635	11	0	24.993	By MS/MS	By MS/MS	By MS/MS	By MS/MS	By MS/MS	By MS/MS	By MS/MS	By MS/MS	By MS/MS	By MS/MS	By MS/MS	By MS/MS	By MS/MS	By MS/MS	By MS/MS	By MS/MS	By MS/MS	By MS/MS	By MS/MS	By MS/MS	By MS/MS	13497000000	457590000	446020000	428220000	804640000	548820000	640040000	522330000	564990000	531410000	453820000	465620000	527990000	634360000	712870000	595780000	487260000	503340000
P61966;P61966-2	AP-1 complex subunit sigma-1A	AP1S1	3	3	3	27.8	100	1	0	94.864	By MS/MS	By MS/MS	By MS/MS	By MS/MS	By MS/MS	By MS/MS	By MS/MS	By MS/MS	By MS/MS	By MS/MS	By MS/MS	By MS/MS	By MS/MS	By MS/MS	By MS/MS	By MS/MS	By MS/MS	By MS/MS			By MS/MS	1537300000	64148000	50180000	55981000	55320000	88993000	116160000	50977000	53989000	59022000	69062000	58411000	62761000	137920000	120540000	65121000	58578000	46656000
P56377;P56377-2	AP-1 complex subunit sigma-2	AP1S2	4	4	4	34.4	176	1	0.00083822	7.4624	By MS/MS	By MS/MS	By MS/MS	By MS/MS	By MS/MS	By MS/MS	By MS/MS	By MS/MS	By MS/MS	By MS/MS	By MS/MS	By MS/MS	By MS/MS	By MS/MS	By MS/MS	By MS/MS	By MS/MS	By MS/MS	By MS/MS	By MS/MS	By MS/MS	7694300000	282800000	231050000	340150000	319420000	394820000	466640000	154100000	165690000	159080000	260070000	259640000	247170000	399570000	330000000	292960000	204380000	232880000
Q96PC3-3;Q96PC3-4;Q96PC3;Q96PC3-2	AP-1 complex subunit sigma-3	AP1S3	4	4	4	27.9	99	2	0	35.614	By matching	By matching	By matching	By matching	By matching	By MS/MS	By MS/MS	By matching	By matching	By matching	By MS/MS	By MS/MS	By MS/MS	By MS/MS	By matching	By matching	By matching	By MS/MS		By MS/MS	By matching	1491400000	29002000	28585000	27418000	42272000	41721000	79248000	53252000	42105000	27312000	36992000	50816000	51322000	93604000	138880000	16962000	20893000	24077000
O95782-2;O95782	AP-2 complex subunit alpha-1	AP2A1	31	31	25	57.4	1514	195	0	295.73	By MS/MS	By MS/MS	By MS/MS	By MS/MS	By MS/MS	By MS/MS	By MS/MS	By MS/MS	By MS/MS	By MS/MS	By MS/MS	By MS/MS	By MS/MS	By MS/MS	By MS/MS	By MS/MS	By MS/MS	By MS/MS	By MS/MS	By MS/MS	By MS/MS	149170000000	6650800000	6223600000	5959400000	6968100000	5803800000	5796000000	6528100000	5948600000	6307300000	6411000000	6831100000	7093800000	6682600000	7226300000	6569200000	5874700000	6012800000
O94973;O94973-2;O94973-3	AP-2 complex subunit alpha-2	AP2A2	27	21	21	45.7	957	112	0	323.31	By MS/MS	By MS/MS	By MS/MS	By MS/MS	By MS/MS	By MS/MS	By MS/MS	By MS/MS	By MS/MS	By MS/MS	By MS/MS	By MS/MS	By MS/MS	By MS/MS	By MS/MS	By MS/MS	By MS/MS	By MS/MS	By MS/MS	By MS/MS	By MS/MS	71363000000	2745700000	2834800000	2689200000	3140800000	3180200000	2730400000	2760600000	2399100000	2327300000	2539300000	2801200000	2991100000	3184300000	2743600000	2508300000	2867800000	3110000000
P63010-3;P63010;P63010-2	AP-2 complex subunit beta	AP2B1	30	30	20	42.7	1440	225	0	323.31	By MS/MS	By MS/MS	By MS/MS	By MS/MS	By MS/MS	By MS/MS	By MS/MS	By MS/MS	By MS/MS	By MS/MS	By MS/MS	By MS/MS	By MS/MS	By MS/MS	By MS/MS	By MS/MS	By MS/MS	By MS/MS	By MS/MS	By MS/MS	By MS/MS	116760000000	5357700000	6230700000	5585400000	4324700000	4138100000	3731500000	6220400000	6405600000	6100800000	5385000000	5405500000	5468300000	4696400000	4233700000	4803500000	5273700000	5775500000
Q96CW1-2;Q96CW1	AP-2 complex subunit mu	AP2M1	15	15	15	48.3	926	85	0	278.78	By MS/MS	By MS/MS	By MS/MS	By MS/MS	By MS/MS	By MS/MS	By MS/MS	By MS/MS	By MS/MS	By MS/MS	By MS/MS	By MS/MS	By MS/MS	By MS/MS	By MS/MS	By MS/MS	By MS/MS	By MS/MS	By MS/MS	By MS/MS	By MS/MS	46597000000	1681300000	1652700000	1599300000	2544700000	1601800000	1983600000	1759000000	1707500000	1641000000	1751800000	1816200000	1616900000	2072900000	2303100000	1690500000	1441000000	1527500000
P53680-2;P53680	AP-2 complex subunit sigma	AP2S1	4	4	4	44.2	484	14	0	23.313	By MS/MS	By MS/MS	By MS/MS	By MS/MS	By MS/MS	By MS/MS	By MS/MS	By MS/MS	By MS/MS	By MS/MS	By MS/MS	By MS/MS	By MS/MS	By MS/MS	By MS/MS	By MS/MS	By MS/MS	By MS/MS	By MS/MS	By MS/MS	By MS/MS	16131000000	490870000	479070000	566890000	937090000	814540000	724010000	240360000	308480000	252070000	384520000	479240000	529420000	685790000	893200000	328350000	251590000	267710000
O00203-3;O00203;Q13367;Q13367-4;Q13367-3	AP-3 complex subunit beta-1	AP3B1	25	25	25	33.1	1006	93	0	300.82	By MS/MS	By MS/MS	By MS/MS	By MS/MS	By MS/MS	By MS/MS	By MS/MS	By MS/MS	By MS/MS	By MS/MS	By MS/MS	By MS/MS	By MS/MS	By MS/MS	By MS/MS	By MS/MS	By MS/MS	By MS/MS	By MS/MS	By MS/MS	By MS/MS	34782000000	1494700000	1276100000	1459100000	1447500000	1611000000	1453900000	1363000000	1473600000	1337200000	1591200000	1497600000	1315500000	1508900000	1322400000	1375100000	1247100000	1277500000
O14617;O14617-5;O14617-4;O14617-2;O14617-3	AP-3 complex subunit delta-1	AP3D1	33	33	33	43.8	2546	294	0	323.31	By MS/MS	By MS/MS	By MS/MS	By MS/MS	By MS/MS	By MS/MS	By MS/MS	By MS/MS	By MS/MS	By MS/MS	By MS/MS	By MS/MS	By MS/MS	By MS/MS	By MS/MS	By MS/MS	By MS/MS	By MS/MS	By MS/MS	By MS/MS	By MS/MS	223700000000	8957000000	8370800000	9308200000	9787200000	7772900000	8034700000	10685000000	10529000000	10065000000	9094800000	8474900000	9387800000	8610800000	9689400000	9225800000	10624000000	10272000000
Q9Y2T2	AP-3 complex subunit mu-1	AP3M1	14	14	13	55.7	501	3	0	48.496	By MS/MS	By MS/MS	By MS/MS	By MS/MS	By MS/MS	By MS/MS	By MS/MS	By MS/MS	By MS/MS	By MS/MS	By MS/MS	By MS/MS	By MS/MS	By MS/MS	By MS/MS	By MS/MS	By MS/MS	By MS/MS	By MS/MS	By MS/MS	By MS/MS	16932000000	427100000	539990000	489510000	705390000	743830000	587220000	553300000	676680000	622410000	608480000	593150000	607320000	582240000	782770000	736440000	563420000	643790000
P53677;P53677-2	AP-3 complex subunit mu-2	AP3M2	10	9	8	39	177	3	0.00025138	14.354	By matching	By matching	By MS/MS	By MS/MS	By MS/MS	By MS/MS	By MS/MS	By MS/MS	By MS/MS	By MS/MS	By MS/MS	By MS/MS	By MS/MS	By MS/MS	By MS/MS	By MS/MS	By MS/MS	By MS/MS	By MS/MS	By MS/MS	By MS/MS	2469200000	81956000	107420000	63300000	146530000	93249000	115790000	100260000	63871000	73567000	72966000	77001000	100740000	167040000	150280000	99332000	88167000	36710000
Q92572	AP-3 complex subunit sigma-1	AP3S1	2	2	2	13	78		0.0018784	2.6048	By MS/MS	By MS/MS	By MS/MS	By matching	By MS/MS	By matching	By MS/MS	By MS/MS	By MS/MS	By matching	By MS/MS	By matching	By MS/MS	By MS/MS	By matching	By MS/MS	By MS/MS	By matching	By MS/MS	By MS/MS	By MS/MS	3149400000	96696000	88195000	108670000	163000000	169490000	109280000	82808000	135650000	121360000	143730000	135080000	157170000	125250000	124270000	87944000	79930000	124600000
Q9Y6B7;Q9Y6B7-2	AP-4 complex subunit beta-1	AP4B1	12	12	12	23.7	195	2	0	23.785	By MS/MS	By MS/MS	By MS/MS	By MS/MS	By MS/MS	By MS/MS	By MS/MS	By MS/MS	By MS/MS	By MS/MS	By MS/MS	By MS/MS	By MS/MS	By MS/MS	By MS/MS	By MS/MS	By matching	By MS/MS	By MS/MS	By MS/MS	By MS/MS	3148400000	176570000	211470000	149240000	181990000	75151000	108290000	90473000	102160000	115600000	152780000	155060000	147880000	175750000	179140000	75723000	145770000	42205000
Q9UPM8-2;Q9UPM8	AP-4 complex subunit epsilon-1	AP4E1	8	8	8	12.4	131		0.0008498	7.8557	By matching	By MS/MS	By MS/MS	By MS/MS	By MS/MS	By MS/MS	By MS/MS	By matching	By matching	By MS/MS	By matching	By MS/MS	By MS/MS	By MS/MS	By matching	By matching	By MS/MS	By MS/MS	By MS/MS	By MS/MS	By MS/MS	3544400000	193850000	174470000	151120000	115330000	78708000	126000000	203380000	161110000	126340000	119350000	75519000	140890000	115460000	86213000	141000000	132120000	144880000
O00189	AP-4 complex subunit mu-1	AP4M1	2	2	2	5.1	32		0.0048379	1.8908	By MS/MS	By MS/MS	By MS/MS		By matching	By MS/MS	By MS/MS	By MS/MS	By MS/MS	By MS/MS	By MS/MS	By matching	By MS/MS	By MS/MS	By matching	By matching	By MS/MS					96943000	4013300	5094200	4739800	0	5895000	8090900	5119200	4875900	6047000	6921800	5694500	6181600	7616500	8313100	5223000	6723600	4365500
Q9Y587	AP-4 complex subunit sigma-1	AP4S1	1	1	1	6.9	51		0.0085271	1.4456	By MS/MS	By matching	By MS/MS	By MS/MS	By MS/MS	By MS/MS	By MS/MS	By MS/MS	By MS/MS	By MS/MS	By MS/MS	By MS/MS	By MS/MS	By MS/MS	By MS/MS	By MS/MS	By MS/MS	By MS/MS	By MS/MS	By MS/MS	By MS/MS	891920000	27641000	22393000	40375000	64644000	99515000	39856000	12797000	12286000	16219000	37548000	20647000	19996000	79581000	52454000	29883000	0	12929000
Q2VPB7	AP-5 complex subunit beta-1	AP5B1	13	13	13	22.2	170	12	0.0004763	11.832	By MS/MS	By MS/MS	By MS/MS	By MS/MS	By matching	By MS/MS	By MS/MS	By MS/MS	By MS/MS	By MS/MS	By MS/MS	By matching	By MS/MS	By MS/MS	By MS/MS	By MS/MS	By MS/MS	By MS/MS	By MS/MS	By MS/MS	By MS/MS	2581300000	82551000	144940000	104420000	76145000	43674000	183460000	187160000	122670000	133250000	150000000	91769000	125380000	92927000	169200000	131790000	173930000	190690000
Q9NUS5	AP-5 complex subunit sigma-1	AP5S1	2	2	2	20	33		0.0037447	2.0016	By MS/MS	By matching		By MS/MS	By matching	By matching	By matching	By matching	By matching	By matching	By matching	By MS/MS	By MS/MS	By MS/MS	By matching		By matching	By MS/MS		By matching		119870000	8263300	4038400	0	8989800	6480200	6002400	3950900	5287200	5302500	5500800	3830500	7468900	8222000	9915000	2160200	0	2568100
O43299;O43299-2;O43299-3	AP-5 complex subunit zeta-1	AP5Z1	11	11	11	22.6	292	3	0	19.213	By MS/MS	By MS/MS	By MS/MS	By MS/MS	By MS/MS	By MS/MS	By MS/MS	By MS/MS	By MS/MS	By MS/MS	By MS/MS	By MS/MS	By MS/MS	By MS/MS	By MS/MS	By MS/MS	By MS/MS	By MS/MS	By MS/MS	By MS/MS	By MS/MS	7422700000	252040000	240910000	307780000	177730000	227260000	284800000	264720000	343570000	359050000	359700000	355710000	355790000	351650000	282810000	316740000	234710000	339790000
O14727-4;O14727;O14727-5;O14727-3;O14727-2;O14727-6	Apoptotic protease-activating factor 1	APAF1	24	24	24	33.5	947	109	0	183.04	By MS/MS	By MS/MS	By MS/MS	By MS/MS	By MS/MS	By MS/MS	By MS/MS	By MS/MS	By MS/MS	By MS/MS	By MS/MS	By MS/MS	By MS/MS	By MS/MS	By MS/MS	By MS/MS	By MS/MS	By MS/MS	By MS/MS	By MS/MS	By MS/MS	32457000000	1398100000	1316200000	1031500000	1218500000	1040400000	1182000000	1727400000	1577700000	1777100000	1154300000	1162400000	1422600000	1202900000	1269600000	1454300000	1625400000	1833300000
Q7Z5R6;Q7Z5R6-2	Amyloid beta A4 precursor protein-binding family B member 1-interacting protein	APBB1IP	11	11	11	29.6	337	9	0	55.7	By MS/MS	By MS/MS	By MS/MS	By MS/MS	By MS/MS	By MS/MS	By MS/MS	By MS/MS	By MS/MS	By MS/MS	By MS/MS	By MS/MS	By MS/MS	By MS/MS	By MS/MS	By MS/MS	By MS/MS	By MS/MS	By MS/MS	By MS/MS	By MS/MS	14079000000	516380000	491880000	501340000	452550000	503520000	504680000	749280000	787580000	736020000	457730000	505680000	519680000	540400000	642040000	767330000	730350000	798510000
P25054-2;P25054	Adenomatous polyposis coli protein	APC	9	9	9	6.6	127	3	0.0015475	2.7177	By MS/MS	By MS/MS	By MS/MS	By matching	By MS/MS	By matching	By MS/MS	By matching	By MS/MS	By MS/MS	By MS/MS	By MS/MS	By matching	By matching	By MS/MS	By MS/MS	By MS/MS	By matching	By MS/MS	By MS/MS	By MS/MS	2250600000	120960000	124080000	105030000	27792000	50516000	49648000	135710000	95278000	116940000	106690000	117700000	114840000	43969000	40859000	95601000	147700000	144780000
P13798	Acylamino-acid-releasing enzyme	APEH	18	18	18	44.1	884	52	0	133.51	By MS/MS	By MS/MS	By MS/MS	By MS/MS	By MS/MS	By MS/MS	By MS/MS	By MS/MS	By MS/MS	By MS/MS	By MS/MS	By MS/MS	By MS/MS	By MS/MS	By MS/MS	By MS/MS	By MS/MS	By MS/MS	By MS/MS	By MS/MS	By MS/MS	34499000000	1083600000	1108700000	972610000	849240000	1015500000	969660000	1346800000	1306800000	1218300000	1303900000	1358100000	1352300000	1386200000	1471800000	1359900000	1438600000	1356500000
P27695	DNA-(apurinic or apyrimidinic site) lyase;DNA-(apurinic or apyrimidinic site) lyase, mitochondrial	APEX1	13	13	13	59.4	767	188	0	271.02	By MS/MS	By MS/MS	By MS/MS	By MS/MS	By MS/MS	By MS/MS	By MS/MS	By MS/MS	By MS/MS	By MS/MS	By MS/MS	By MS/MS	By MS/MS	By MS/MS	By MS/MS	By MS/MS	By MS/MS	By MS/MS	By MS/MS	By MS/MS	By MS/MS	152530000000	5672200000	4852800000	6253400000	10525000000	7363100000	8421700000	4677700000	4370400000	3914800000	5257300000	5313100000	7203900000	9144000000	11710000000	5554800000	4491800000	4395700000
Q9BZZ5-2;Q9BZZ5;Q9BZZ5-3;Q9BZZ5-6;Q9BZZ5-1;Q9BZZ5-5	Apoptosis inhibitor 5	API5	12	12	12	40.1	523	37	0	221.64	By MS/MS	By MS/MS	By MS/MS	By MS/MS	By MS/MS	By MS/MS	By MS/MS	By MS/MS	By MS/MS	By MS/MS	By MS/MS	By MS/MS	By MS/MS	By MS/MS	By MS/MS	By MS/MS	By MS/MS	By MS/MS	By MS/MS	By MS/MS	By MS/MS	34251000000	1661400000	1835500000	1662800000	974200000	1421900000	1352400000	1571400000	1641200000	1562000000	1486700000	1546700000	1404000000	1395400000	1439600000	1449000000	1366400000	1467100000
Q96GX9;Q96GX9-3	Methylthioribulose-1-phosphate dehydratase	APIP	3	3	3	19.4	70		0.0015674	2.9331	By MS/MS	By MS/MS	By matching	By MS/MS	By matching	By matching	By MS/MS	By matching	By matching	By MS/MS	By matching	By matching	By matching	By matching	By matching	By MS/MS	By MS/MS	By MS/MS	By matching	By MS/MS	By MS/MS	488050000	21906000	15283000	11631000	53888000	9199600	13789000	16687000	20708000	15512000	17447000	15746000	14024000	21090000	14534000	18502000	17670000	17872000
Q06481-3;Q06481-6;Q06481;Q06481-2;Q06481-5	Amyloid-like protein 2	APLP2	19	19	2	45.7	1046	70	0	323.31	By MS/MS	By MS/MS	By MS/MS	By MS/MS	By MS/MS	By MS/MS	By MS/MS	By MS/MS	By MS/MS	By MS/MS	By MS/MS	By MS/MS	By MS/MS	By MS/MS	By MS/MS	By MS/MS	By MS/MS	By MS/MS	By MS/MS	By MS/MS	By MS/MS	74778000000	2211100000	2175900000	2580100000	3238400000	3032500000	2780100000	2886900000	3231200000	3319900000	2809700000	2960300000	2716900000	2587400000	2770100000	2925800000	3246000000	2842800000
Q06481-4	Amyloid-like protein 2	APLP2	18	1	1	50.1	45		0	26.778	By MS/MS	By MS/MS	By MS/MS	By MS/MS	By MS/MS	By MS/MS	By MS/MS	By MS/MS	By MS/MS	By MS/MS	By MS/MS	By MS/MS	By MS/MS	By MS/MS	By MS/MS	By MS/MS	By matching	By MS/MS	By MS/MS	By MS/MS	By MS/MS	653790000	23244000	18854000	22842000	26927000	44731000	38498000	21660000	17101000	22468000	28237000	16466000	20925000	32417000	17455000	26810000	31902000	21572000
Q9HDC9;Q9HDC9-2	Adipocyte plasma membrane-associated protein	APMAP	18	18	18	54.1	1921	1003	0	323.31	By MS/MS	By MS/MS	By MS/MS	By MS/MS	By MS/MS	By MS/MS	By MS/MS	By MS/MS	By MS/MS	By MS/MS	By MS/MS	By MS/MS	By MS/MS	By MS/MS	By MS/MS	By MS/MS	By MS/MS	By MS/MS	By MS/MS	By MS/MS	By MS/MS	268450000000	22486000000	22377000000	20509000000	22859000000	22946000000	19602000000	23873000000	25227000000	21648000000	23495000000	28539000000	27036000000	23492000000	20301000000	24284000000	29351000000	28288000000
Q8NCW5;Q8NCW5-2	NAD(P)H-hydrate epimerase	APOA1BP	6	6	6	36.5	335	38	0	22.133	By MS/MS	By MS/MS	By MS/MS	By MS/MS	By MS/MS	By MS/MS	By MS/MS	By MS/MS	By MS/MS	By MS/MS	By MS/MS	By MS/MS	By MS/MS	By MS/MS	By MS/MS	By MS/MS	By MS/MS	By MS/MS	By MS/MS	By MS/MS	By MS/MS	38168000000	1664500000	1222400000	1380600000	1445300000	1791900000	1488500000	1580100000	1452300000	1471000000	1502700000	1325600000	1503200000	2002000000	2211700000	1607100000	1340600000	1679500000
P02652	Apolipoprotein A-II;Proapolipoprotein A-II;Truncated apolipoprotein A-II	APOA2	2	2	2	23	1	25	0.00067024	9.3938	By matching	By matching	By matching				By MS/MS		By matching	By matching	By MS/MS	By MS/MS	By matching	By matching	By MS/MS	By MS/MS	By MS/MS	By matching	By matching	By MS/MS	By MS/MS	148670000	35226000	12513000	4641100	0	0	0	23840000	0	8022300	7672100	368530000	95070000	2959400	3377200	6933700	95056000	103450000
Q9UH17;Q9UH17-3;Q9UH17-2;P31941-2;P31941	DNA dC->dU-editing enzyme APOBEC-3B	APOBEC3B	11	11	7	36.1	354	48	0	28.108	By MS/MS	By MS/MS	By MS/MS	By MS/MS	By MS/MS	By MS/MS	By MS/MS	By MS/MS	By MS/MS	By MS/MS	By MS/MS	By MS/MS	By MS/MS	By MS/MS	By MS/MS	By MS/MS	By MS/MS	By MS/MS	By MS/MS	By MS/MS	By MS/MS	17008000000	567530000	806970000	845820000	771990000	1021900000	1083000000	457470000	575050000	617520000	582350000	834540000	596350000	1036300000	1058500000	596450000	526370000	522300000
Q9NRW3	DNA dC->dU-editing enzyme APOBEC-3C	APOBEC3C	4	4	4	30	123	21	0.00045725	10.292	By MS/MS	By MS/MS	By MS/MS	By MS/MS	By MS/MS	By MS/MS	By MS/MS	By MS/MS	By MS/MS	By MS/MS	By MS/MS	By MS/MS	By MS/MS	By MS/MS	By MS/MS	By MS/MS	By MS/MS	By MS/MS	By MS/MS	By MS/MS	By MS/MS	3696600000	120590000	142540000	103100000	233390000	200750000	235710000	84034000	84143000	70374000	170580000	139300000	127890000	276790000	301820000	107130000	70198000	68441000
Q9HC16	DNA dC->dU-editing enzyme APOBEC-3G	APOBEC3G	6	6	6	20.8	168		0.00024994	14.095	By MS/MS	By MS/MS	By MS/MS	By MS/MS	By MS/MS	By MS/MS	By MS/MS	By MS/MS	By MS/MS	By MS/MS	By MS/MS	By MS/MS	By MS/MS	By MS/MS	By MS/MS	By MS/MS	By MS/MS	By MS/MS	By MS/MS	By MS/MS	By MS/MS	3543700000	155920000	225860000	122220000	209150000	231080000	204610000	94263000	131450000	133980000	139920000	171170000	147940000	162910000	195190000	184490000	136460000	104700000
Q0VD83;Q0VD83-4;Q0VD83-3;Q0VD83-2	Apolipoprotein B receptor	APOBR	18	18	18	33	510	6	0	76.201	By MS/MS	By MS/MS	By MS/MS	By MS/MS	By MS/MS	By MS/MS	By MS/MS	By MS/MS	By MS/MS	By MS/MS	By MS/MS	By MS/MS	By MS/MS	By MS/MS	By MS/MS	By MS/MS	By MS/MS	By MS/MS	By MS/MS	By MS/MS	By MS/MS	6926500000	224290000	215270000	249930000	334110000	354340000	240820000	381150000	343710000	358000000	226780000	209750000	211600000	341060000	306220000	292350000	406120000	401910000
P02654	Apolipoprotein C-I;Truncated apolipoprotein C-I	APOC1	1	1	1	10.8	37		0.0045388	1.9514	By matching	By matching	By MS/MS		By MS/MS	By MS/MS	By MS/MS	By matching	By matching	By matching	By matching	By MS/MS	By matching	By matching	By matching	By MS/MS	By MS/MS	By matching	By MS/MS	By MS/MS	By MS/MS	971510000	38480000	40644000	50585000	0	27713000	42757000	57396000	47254000	55139000	38432000	56577000	51117000	30829000	37500000	48629000	57424000	48256000
P02655	Apolipoprotein C-II;Proapolipoprotein C-II	APOC2	3	3	3	34.7	205	131	0	165.28	By MS/MS	By MS/MS	By MS/MS	By MS/MS	By MS/MS	By MS/MS	By MS/MS	By MS/MS	By MS/MS	By MS/MS	By MS/MS	By MS/MS	By MS/MS	By MS/MS	By MS/MS	By MS/MS	By MS/MS	By MS/MS	By MS/MS	By MS/MS	By MS/MS	67618000000	2381200000	3140800000	2902800000	1497000000	2108400000	1862100000	2004000000	3732700000	3416300000	2920000000	4243600000	4225800000	1549400000	1944600000	1677000000	3161700000	3920300000
P05090	Apolipoprotein D	APOD	1	1	1	11.6		16	0.0010913	3.6779					By matching	By matching	By matching									By matching	By MS/MS	By MS/MS			By MS/MS	18054000	0	0	0	0	8973700	8427900	17194000	0	0	0	0	0	0	0	0	25968000	531490000
Q6UXV4	MICOS complex subunit MIC27	APOOL	9	9	9	45.9	486	60	0	53.333	By MS/MS	By MS/MS	By MS/MS	By MS/MS	By MS/MS	By MS/MS	By MS/MS	By MS/MS	By MS/MS	By MS/MS	By MS/MS	By MS/MS	By MS/MS	By MS/MS	By MS/MS	By MS/MS	By MS/MS	By MS/MS	By MS/MS	By MS/MS	By MS/MS	33633000000	943330000	998810000	1245600000	1018100000	1221400000	1098400000	1296000000	1029900000	1087300000	1051000000	942290000	1053500000	1035600000	1050000000	1119300000	1287600000	946150000
P05067;P05067-9;P05067-6;P05067-4;P05067-5;P05067-10;P05067-3;P05067-2	Amyloid beta A4 protein;N-APP;Soluble APP-alpha;Soluble APP-beta;C99;Beta-amyloid protein 42;Beta-amyloid protein 40;C83;P3(42);P3(40);C80;Gamma-secretase C-terminal fragment 59;Gamma-secretase C-terminal fragment 57;Gamma-secretase C-terminal fragment 50;C31	APP	16	16	2	39.7	1021	359	0	305.36	By MS/MS	By MS/MS	By MS/MS	By MS/MS	By MS/MS	By MS/MS	By MS/MS	By MS/MS	By MS/MS	By MS/MS	By MS/MS	By MS/MS	By MS/MS	By MS/MS	By MS/MS	By MS/MS	By MS/MS	By MS/MS	By MS/MS	By MS/MS	By MS/MS	55275000000	2847400000	2993000000	2801300000	3924700000	3605300000	3452900000	3505100000	3266300000	3205400000	2927300000	3137200000	3291900000	2949000000	2900500000	3483500000	3583900000	3488500000
P05067-11;P05067-8;P05067-7	Amyloid beta A4 protein;N-APP;Soluble APP-alpha;Soluble APP-beta;C99;Beta-amyloid protein 42;Beta-amyloid protein 40;C83;P3(42);P3(40);C80;Gamma-secretase C-terminal fragment 59;Gamma-secretase C-terminal fragment 57;Gamma-secretase C-terminal fragment 50;C31	APP	15	1	1	39.5	37		0.00079381	5.7267	By matching	By matching	By MS/MS	By matching	By matching	By matching	By matching	By MS/MS	By matching	By matching	By matching	By matching	By matching	By matching	By MS/MS	By MS/MS	By MS/MS	By matching	By matching	By MS/MS	By MS/MS	456500000	13995000	17842000	22187000	0	8374300	0	28180000	19045000	23029000	20504000	10430000	16994000	0	11637000	22270000	27348000	29694000
Q92624	Amyloid protein-binding protein 2	APPBP2	2	2	2	8	85		0.00085215	7.9139	By MS/MS	By matching	By matching	By MS/MS	By MS/MS	By MS/MS	By MS/MS	By MS/MS	By MS/MS	By MS/MS	By MS/MS	By MS/MS	By MS/MS	By MS/MS	By MS/MS	By MS/MS	By MS/MS	By MS/MS		By matching	By matching	2746800000	82994000	108320000	131320000	348590000	113750000	118970000	127810000	181520000	150720000	133780000	138930000	158830000	121250000	125720000	120120000	141660000	140920000
Q9UKG1	DCC-interacting protein 13-alpha	APPL1	17	17	17	39.2	493	18	0	118.7	By MS/MS	By MS/MS	By MS/MS	By MS/MS	By MS/MS	By MS/MS	By MS/MS	By MS/MS	By MS/MS	By MS/MS	By MS/MS	By MS/MS	By MS/MS	By MS/MS	By MS/MS	By MS/MS	By MS/MS	By MS/MS	By MS/MS	By MS/MS	By MS/MS	14661000000	471280000	456820000	462050000	401600000	506050000	423680000	752560000	716610000	657390000	544480000	602970000	594950000	558580000	520920000	647260000	778590000	597400000
P07741;P07741-2	Adenine phosphoribosyltransferase	APRT	9	9	9	67.2	449	110	0	113.81	By MS/MS	By MS/MS	By MS/MS	By MS/MS	By MS/MS	By MS/MS	By MS/MS	By MS/MS	By MS/MS	By MS/MS	By MS/MS	By MS/MS	By MS/MS	By MS/MS	By MS/MS	By MS/MS	By MS/MS	By MS/MS	By MS/MS	By MS/MS	By MS/MS	25967000000	1020600000	1087600000	1289100000	1649200000	1522800000	1460200000	653790000	637620000	799860000	1192100000	885590000	1011900000	1933900000	1987600000	884240000	713660000	656860000
P29972-4;P29972-2;P29972-3;P29972	Aquaporin-1	AQP1	1	1	1	13	24		0.001078	3.4941	By MS/MS	By MS/MS	By matching				By MS/MS	By MS/MS	By MS/MS	By MS/MS	By MS/MS	By MS/MS	By MS/MS	By matching	By MS/MS	By MS/MS	By MS/MS			By MS/MS	By matching	316970000	29575000	28983000	24593000	0	0	0	35005000	39825000	31481000	18019000	17073000	11567000	11110000	9258600	12970000	21468000	15877000
O60306	Intron-binding protein aquarius	AQR	41	41	41	45.3	2169	238	0	323.31	By MS/MS	By MS/MS	By MS/MS	By MS/MS	By MS/MS	By MS/MS	By MS/MS	By MS/MS	By MS/MS	By MS/MS	By MS/MS	By MS/MS	By MS/MS	By MS/MS	By MS/MS	By MS/MS	By MS/MS	By MS/MS	By MS/MS	By MS/MS	By MS/MS	104840000000	5063500000	4919500000	4863800000	5635000000	4329400000	4147400000	3572000000	4452700000	3924700000	4558700000	4998200000	5003600000	4424300000	4378700000	4694000000	3886500000	4267200000
P10275;P10275-2;P10275-3;P10275-4	Androgen receptor	AR	3	3	3	5.5	48	6	0.0008089	6.3461	By MS/MS	By MS/MS	By MS/MS	By MS/MS	By MS/MS	By MS/MS	By MS/MS	By MS/MS	By MS/MS	By matching	By MS/MS	By MS/MS	By MS/MS	By MS/MS	By MS/MS	By MS/MS	By MS/MS	By MS/MS	By matching	By MS/MS	By MS/MS	798260000	59619000	43458000	56558000	46338000	71540000	53868000	56599000	0	14822000	8708500	34886000	0	81164000	35294000	43188000	19461000	35587000
P10398;P10398-2	Serine/threonine-protein kinase A-Raf	ARAF	10	7	7	24.1	252	3	0	57.729	By MS/MS	By MS/MS	By MS/MS	By MS/MS	By MS/MS	By MS/MS	By MS/MS	By MS/MS	By MS/MS	By MS/MS	By MS/MS	By MS/MS	By MS/MS	By MS/MS	By MS/MS	By MS/MS	By MS/MS	By MS/MS	By MS/MS	By MS/MS	By MS/MS	7063600000	405350000	352200000	203120000	250860000	185860000	276600000	212410000	328860000	315100000	193960000	400280000	313580000	352510000	370310000	228000000	203960000	339230000
Q96P48-3;Q96P48;Q96P48-7;Q96P48-2;Q96P48-4;Q96P48-1;Q96P48-5	Arf-GAP with Rho-GAP domain, ANK repeat and PH domain-containing protein 1	ARAP1	22	22	22	23.3	1051	44	0	323.31	By MS/MS	By MS/MS	By MS/MS	By MS/MS	By MS/MS	By MS/MS	By MS/MS	By MS/MS	By MS/MS	By MS/MS	By MS/MS	By MS/MS	By MS/MS	By MS/MS	By MS/MS	By MS/MS	By MS/MS	By MS/MS	By MS/MS	By MS/MS	By MS/MS	48418000000	2125400000	2070200000	2152000000	1547100000	1256200000	1320700000	2106500000	2067500000	2117500000	2158900000	2174600000	2411600000	1785900000	1616900000	1859800000	2050500000	1888800000
P48444;P48444-2	Coatomer subunit delta	ARCN1	12	12	12	30.5	530	41	0	129.65	By MS/MS	By MS/MS	By MS/MS	By MS/MS	By MS/MS	By MS/MS	By MS/MS	By MS/MS	By MS/MS	By MS/MS	By MS/MS	By MS/MS	By MS/MS	By MS/MS	By MS/MS	By MS/MS	By MS/MS	By MS/MS	By MS/MS	By MS/MS	By MS/MS	52758000000	1516500000	1638800000	2095800000	2822300000	2026500000	2097300000	1375000000	1585500000	2172800000	1928000000	2049900000	1573800000	2319700000	1844000000	1929200000	1959800000	1908100000
O15033-2;O15033	Apoptosis-resistant E3 ubiquitin protein ligase 1	AREL1	6	6	6	14.4	35	10	0	21.932	By MS/MS	By MS/MS	By MS/MS	By MS/MS	By MS/MS	By MS/MS	By MS/MS	By MS/MS	By MS/MS	By MS/MS	By MS/MS	By MS/MS	By MS/MS	By MS/MS		By MS/MS	By MS/MS		By MS/MS		By matching	398300000	20545000	33252000	19423000	21786000	17114000	19288000	24023000	35326000	24999000	38599000	17033000	20356000	25613000	17643000	0	21097000	26941000
P84077;P61204;P61204-2	ADP-ribosylation factor 1;ADP-ribosylation factor 3	ARF1;ARF3	11	11	6	77.9	678	94	0	81.35	By MS/MS	By MS/MS	By MS/MS	By MS/MS	By MS/MS	By MS/MS	By MS/MS	By MS/MS	By MS/MS	By MS/MS	By MS/MS	By MS/MS	By MS/MS	By MS/MS	By MS/MS	By MS/MS	By MS/MS	By MS/MS	By MS/MS	By MS/MS	By MS/MS	58192000000	1887500000	2207000000	2508600000	4289400000	4568300000	4112900000	847100000	1192500000	1142000000	2413800000	2183000000	2360800000	5104800000	4921400000	1402900000	908220000	1128800000
P18085	ADP-ribosylation factor 4	ARF4	8	4	4	47.2	104	11	0.00083682	7.4404	By MS/MS	By MS/MS	By MS/MS	By MS/MS	By MS/MS	By MS/MS	By MS/MS	By MS/MS	By MS/MS	By MS/MS	By MS/MS	By MS/MS	By MS/MS	By MS/MS	By MS/MS	By MS/MS	By MS/MS	By MS/MS	By matching	By MS/MS	By MS/MS	2280900000	102820000	114710000	84602000	176940000	139380000	282450000	37878000	39051000	49272000	90466000	130610000	81433000	160550000	179590000	76839000	39767000	61128000
P84085	ADP-ribosylation factor 5	ARF5	6	1	1	42.2	8		1	-2	By matching	By matching	By matching	By MS/MS	By matching	By matching	By matching	By matching	By matching	By matching	By matching	By matching	By matching	By MS/MS	By matching	By matching	By matching	By matching	By matching	By matching	By matching	107250000	0	0	0	0	0	0	0	0	0	0	0	0	0	0	0	0	0
P62330	ADP-ribosylation factor 6	ARF6	4	4	4	40	129		0.00082867	7.1495	By MS/MS	By MS/MS	By matching	By MS/MS	By MS/MS	By MS/MS	By matching	By MS/MS	By matching	By MS/MS	By MS/MS	By MS/MS	By MS/MS	By MS/MS	By matching	By matching	By matching	By MS/MS	By MS/MS	By MS/MS	By MS/MS	3452000000	115640000	114460000	86212000	266590000	204240000	345670000	56688000	181000000	52599000	222920000	81318000	114510000	315220000	282700000	27794000	62414000	86017000
Q8N6T3;Q8N6T3-3;Q8N6T3-2;Q8N6T3-4;Q8N6T3-5	ADP-ribosylation factor GTPase-activating protein 1	ARFGAP1	6	6	6	29.3	101	1	0.00047699	11.955	By MS/MS	By MS/MS	By MS/MS	By MS/MS	By MS/MS	By MS/MS	By MS/MS	By matching	By MS/MS	By MS/MS	By MS/MS	By MS/MS	By MS/MS	By MS/MS	By MS/MS	By MS/MS	By matching	By MS/MS	By matching	By MS/MS	By matching	1375100000	47683000	71233000	68846000	62398000	48215000	60490000	37246000	76243000	40398000	54833000	50358000	50116000	85381000	87156000	46599000	50539000	52491000
Q8N6H7;Q8N6H7-2	ADP-ribosylation factor GTPase-activating protein 2	ARFGAP2	13	13	4	46.1	521	38	0	193.91	By MS/MS	By MS/MS	By MS/MS	By MS/MS	By MS/MS	By MS/MS	By MS/MS	By MS/MS	By MS/MS	By MS/MS	By MS/MS	By MS/MS	By MS/MS	By MS/MS	By MS/MS	By MS/MS	By MS/MS	By MS/MS	By MS/MS	By MS/MS	By MS/MS	22536000000	1076000000	805670000	1072700000	801350000	910270000	818610000	720560000	880030000	810050000	1175600000	1352500000	907650000	996110000	1012600000	915630000	832370000	730600000
Q8N6H7-3	ADP-ribosylation factor GTPase-activating protein 2	ARFGAP2	9	1	1	57.1	6		1	-2	By matching	By MS/MS	By matching	By matching	By matching	By matching	By matching	By matching	By matching	By MS/MS	By matching	By matching	By matching	By matching	By matching	By matching	By matching	By matching	By matching	By matching	By matching	200180000	0	241650000	0	0	0	0	1492200	0	0	0	0	3515000	0	0	0	0	0
Q9NP61-2;Q9NP61	ADP-ribosylation factor GTPase-activating protein 3	ARFGAP3	9	8	8	31.4	324	5	0	42.314	By MS/MS	By MS/MS	By MS/MS	By MS/MS	By MS/MS	By MS/MS	By MS/MS	By MS/MS	By MS/MS	By MS/MS	By MS/MS	By MS/MS	By MS/MS	By MS/MS	By MS/MS	By MS/MS	By MS/MS	By MS/MS	By MS/MS	By MS/MS	By MS/MS	4403700000	142790000	152850000	184620000	229500000	179710000	189460000	152570000	117560000	158570000	148220000	165970000	147580000	190150000	242590000	162260000	166040000	165330000
Q9Y6D6	Brefeldin A-inhibited guanine nucleotide-exchange protein 1	ARFGEF1	50	50	36	37.5	2125	142	0	321.96	By MS/MS	By MS/MS	By MS/MS	By MS/MS	By MS/MS	By MS/MS	By MS/MS	By MS/MS	By MS/MS	By MS/MS	By MS/MS	By MS/MS	By MS/MS	By MS/MS	By MS/MS	By MS/MS	By MS/MS	By MS/MS	By MS/MS	By MS/MS	By MS/MS	83781000000	3637400000	3360000000	3543100000	3573300000	3179000000	3464400000	3356700000	3665700000	3615700000	3404100000	3498700000	3642800000	3500800000	3483200000	3401500000	3108200000	3435300000
Q9Y6D5	Brefeldin A-inhibited guanine nucleotide-exchange protein 2	ARFGEF2	37	23	23	28.3	1045	50	0	191.84	By MS/MS	By MS/MS	By MS/MS	By MS/MS	By MS/MS	By MS/MS	By MS/MS	By MS/MS	By MS/MS	By MS/MS	By MS/MS	By MS/MS	By MS/MS	By MS/MS	By MS/MS	By MS/MS	By MS/MS	By MS/MS	By MS/MS	By MS/MS	By MS/MS	41703000000	1923600000	1785300000	1668600000	1720200000	2053500000	1683500000	1716600000	1731600000	1537200000	1748900000	2045000000	2137400000	1806100000	1931900000	1636300000	1493400000	1455000000
P53367-2;P53367	Arfaptin-1	ARFIP1	3	3	2	14.7	25		0.0025164	2.3554	By matching	By matching	By matching	By MS/MS	By matching	By matching	By matching	By MS/MS	By matching	By matching	By matching		By matching		By matching		By matching	By matching	By MS/MS	By MS/MS	By matching	133370000	0	0	0	0	0	0	0	0	0	0	0	0	0	0	0	0	0
Q07960	Rho GTPase-activating protein 1	ARHGAP1	15	15	15	60.4	679	131	0	323.31	By MS/MS	By MS/MS	By MS/MS	By MS/MS	By MS/MS	By MS/MS	By MS/MS	By MS/MS	By MS/MS	By MS/MS	By MS/MS	By MS/MS	By MS/MS	By MS/MS	By MS/MS	By MS/MS	By MS/MS	By MS/MS	By MS/MS	By MS/MS	By MS/MS	53565000000	1945900000	2335200000	2137300000	2493300000	2144000000	2370700000	2098100000	2240800000	2180200000	2187100000	2534700000	3090200000	3039300000	3228600000	2251700000	2079300000	2318400000
Q6P4F7;Q6P4F7-2;Q6P4F7-3;Q3KRB8	Rho GTPase-activating protein 11A;Rho GTPase-activating protein 11B	ARHGAP11A;ARHGAP11B	6	6	6	8.2	83	15	0.0015652	2.8902	By MS/MS	By matching	By matching	By matching	By matching	By matching	By MS/MS	By MS/MS	By MS/MS	By MS/MS	By MS/MS	By MS/MS	By matching	By matching	By MS/MS	By MS/MS	By MS/MS	By matching	By MS/MS	By MS/MS	By MS/MS	1407100000	65583000	67108000	30063000	41215000	45330000	65839000	92357000	109900000	78146000	52128000	24762000	69728000	53410000	44326000	84334000	110250000	92822000
Q53QZ3	Rho GTPase-activating protein 15	ARHGAP15	10	10	10	28.4	225	4	0.00045903	10.378	By MS/MS	By MS/MS	By MS/MS	By MS/MS	By MS/MS	By MS/MS	By MS/MS	By MS/MS	By MS/MS	By MS/MS	By MS/MS	By MS/MS	By MS/MS	By MS/MS	By MS/MS	By MS/MS	By MS/MS	By MS/MS	By MS/MS	By MS/MS	By MS/MS	5686500000	173530000	140630000	221560000	173270000	219610000	156140000	90805000	265480000	173620000	257360000	373990000	311630000	301100000	468430000	102720000	169870000	185620000
Q68EM7;Q68EM7-2;Q68EM7-6;Q68EM7-5;Q68EM7-3;Q68EM7-4;Q68EM7-7	Rho GTPase-activating protein 17	ARHGAP17	17	17	17	34.1	774	6	0	172.22	By MS/MS	By MS/MS	By MS/MS	By MS/MS	By MS/MS	By MS/MS	By MS/MS	By MS/MS	By MS/MS	By MS/MS	By MS/MS	By MS/MS	By MS/MS	By MS/MS	By MS/MS	By MS/MS	By MS/MS	By MS/MS	By MS/MS	By MS/MS	By MS/MS	35760000000	1166800000	1107400000	890120000	745190000	843220000	625440000	1750900000	1962200000	2097700000	1009800000	1147600000	1278600000	1005900000	866970000	1798700000	1653800000	1901100000
Q8N392-2;Q8N392	Rho GTPase-activating protein 18	ARHGAP18	10	10	10	25.7	260	12	0.00047985	12.213	By MS/MS	By MS/MS	By MS/MS	By MS/MS	By MS/MS	By MS/MS	By MS/MS	By matching	By MS/MS	By MS/MS	By MS/MS	By MS/MS	By MS/MS	By MS/MS	By MS/MS	By MS/MS	By MS/MS	By MS/MS	By MS/MS	By MS/MS	By MS/MS	3219000000	159110000	171760000	185060000	91892000	119500000	134890000	153510000	198130000	213810000	86824000	143010000	152290000	118880000	118710000	203230000	192240000	177440000
P42331-5;P42331-3;P42331-6;P42331;P42331-4;P42331-2	Rho GTPase-activating protein 25	ARHGAP25	11	11	11	25.9	239		0	19.404	By MS/MS	By MS/MS	By MS/MS	By MS/MS	By MS/MS	By MS/MS	By MS/MS	By MS/MS	By MS/MS	By MS/MS	By MS/MS	By MS/MS	By MS/MS	By MS/MS	By MS/MS	By MS/MS	By MS/MS	By MS/MS	By MS/MS	By MS/MS	By MS/MS	1450600000	55024000	47329000	54979000	50845000	47660000	57143000	85675000	88803000	92812000	62444000	62358000	78541000	46561000	49608000	86036000	88693000	86400000
Q9UNA1-2;Q9UNA1	Rho GTPase-activating protein 26	ARHGAP26	5	5	5	10.4	77		0.00076423	4.8063	By matching	By matching	By matching	By MS/MS	By matching	By matching	By matching	By MS/MS	By MS/MS	By MS/MS	By MS/MS	By matching	By MS/MS	By MS/MS	By MS/MS	By MS/MS	By MS/MS	By MS/MS	By MS/MS	By MS/MS		449230000	23743000	18380000	20565000	15669000	10597000	19173000	17058000	18461000	33621000	20441000	16603000	7567500	25798000	26343000	20647000	30445000	31442000
Q6ZUM4;Q6ZUM4-2;Q6ZUM4-3;Q6ZUM4-4	Rho GTPase-activating protein 27	ARHGAP27	10	10	10	16.1	225	1	0.00046328	10.731	By MS/MS	By MS/MS	By MS/MS	By MS/MS	By MS/MS	By MS/MS	By MS/MS	By MS/MS	By MS/MS	By MS/MS	By MS/MS	By MS/MS	By MS/MS	By MS/MS	By MS/MS	By MS/MS	By MS/MS	By MS/MS	By MS/MS	By MS/MS	By MS/MS	3123400000	176960000	121910000	124730000	110340000	138720000	100970000	146300000	103920000	95469000	93766000	148770000	146440000	139550000	138650000	125450000	154140000	172870000
Q7Z6I6;Q7Z6I6-2;Q7Z6I6-4;Q7Z6I6-3	Rho GTPase-activating protein 30	ARHGAP30	4	4	4	7.4	58	8	0.00081218	6.5193	By matching	By MS/MS	By matching	By MS/MS	By matching	By matching	By matching	By matching	By matching	By matching	By matching	By matching	By MS/MS	By MS/MS	By matching	By matching	By matching	By matching	By matching	By matching	By MS/MS	635820000	44418000	32531000	0	83858000	98890000	0	38941000	68876000	36838000	0	0	115200000	18990000	40557000	0	76385000	0
Q2M1Z3	Rho GTPase-activating protein 31	ARHGAP31	2	2	2	2.6	55		0.0070922	1.6219	By MS/MS	By MS/MS	By MS/MS	By MS/MS	By MS/MS	By MS/MS	By MS/MS	By MS/MS	By MS/MS	By MS/MS	By MS/MS	By MS/MS	By MS/MS	By MS/MS	By MS/MS	By MS/MS	By matching	By MS/MS	By MS/MS		By MS/MS	1253100000	0	67561000	36794000	73261000	50025000	83132000	85030000	107210000	0	0	38347000	66125000	0	0	68038000	64954000	56848000
A7KAX9;A7KAX9-2	Rho GTPase-activating protein 32	ARHGAP32	2	2	2	2.6	2	4	0.0025231	2.3915				By MS/MS															By MS/MS	By matching	By matching	19781000	0	0	0	0	0	0	0	0	0	0	0	0	0	0	0	0	0
Q9NRY4	Rho GTPase-activating protein 35	ARHGAP35	31	31	31	33.6	933	52	0	99.311	By MS/MS	By MS/MS	By MS/MS	By MS/MS	By MS/MS	By MS/MS	By MS/MS	By MS/MS	By MS/MS	By MS/MS	By MS/MS	By MS/MS	By MS/MS	By MS/MS	By MS/MS	By MS/MS	By MS/MS	By MS/MS	By MS/MS	By MS/MS	By MS/MS	19034000000	693870000	646860000	620170000	806080000	612570000	602490000	882950000	867320000	879340000	849120000	843750000	735190000	734190000	719470000	856020000	838110000	784300000
P98171;P98171-2	Rho GTPase-activating protein 4	ARHGAP4	17	17	17	25.9	772	5	0	323.31	By MS/MS	By MS/MS	By MS/MS	By MS/MS	By MS/MS	By MS/MS	By MS/MS	By MS/MS	By MS/MS	By MS/MS	By MS/MS	By MS/MS	By MS/MS	By MS/MS	By MS/MS	By MS/MS	By MS/MS	By MS/MS	By MS/MS	By MS/MS	By MS/MS	36682000000	1448500000	1505000000	1223300000	756090000	1291000000	1178100000	1684300000	1636900000	1867800000	1629100000	1574900000	1556100000	1377100000	1135100000	1956100000	1710500000	1565000000
Q9BRR9-4;Q9BRR9-3;Q9BRR9-5;Q9BRR9-2;Q9BRR9	Rho GTPase-activating protein 9	ARHGAP9	5	5	5	19	162		0.0008285	7.1311	By MS/MS	By MS/MS	By MS/MS	By MS/MS	By MS/MS	By MS/MS	By MS/MS	By MS/MS	By MS/MS	By MS/MS	By MS/MS	By MS/MS	By MS/MS	By MS/MS	By MS/MS	By MS/MS	By MS/MS	By MS/MS	By MS/MS	By MS/MS	By MS/MS	3422100000	145940000	136710000	133100000	132040000	95293000	204750000	127730000	100220000	146760000	123360000	99159000	121630000	155730000	161310000	148150000	125500000	135050000
P52565;P52565-2	Rho GDP-dissociation inhibitor 1	ARHGDIA	6	6	6	60.8	345	1	0	125.24	By MS/MS	By MS/MS	By MS/MS	By MS/MS	By MS/MS	By MS/MS	By MS/MS	By MS/MS	By MS/MS	By MS/MS	By MS/MS	By MS/MS	By MS/MS	By MS/MS	By MS/MS	By MS/MS	By MS/MS	By MS/MS	By MS/MS	By MS/MS	By MS/MS	17371000000	690660000	617770000	671040000	405170000	925010000	1156200000	520760000	541620000	624410000	759480000	624820000	779280000	1018200000	1095200000	584140000	573040000	529830000
P52566	Rho GDP-dissociation inhibitor 2	ARHGDIB	5	5	5	50.7	199	16	0	40.227	By MS/MS	By MS/MS	By MS/MS	By MS/MS	By MS/MS	By MS/MS	By MS/MS	By MS/MS	By matching	By MS/MS	By MS/MS	By MS/MS	By MS/MS	By MS/MS	By MS/MS	By matching	By MS/MS	By MS/MS	By MS/MS	By MS/MS	By MS/MS	12774000000	402030000	418250000	413320000	782760000	607600000	793860000	444110000	483250000	273080000	467410000	379900000	484360000	1017700000	711860000	375150000	143860000	465850000
Q92888;Q92888-3;Q92888-2;Q92888-4	Rho guanine nucleotide exchange factor 1	ARHGEF1	24	24	24	35	1245	54	0	323.31	By MS/MS	By MS/MS	By MS/MS	By MS/MS	By MS/MS	By MS/MS	By MS/MS	By MS/MS	By MS/MS	By MS/MS	By MS/MS	By MS/MS	By MS/MS	By MS/MS	By MS/MS	By MS/MS	By MS/MS	By MS/MS	By MS/MS	By MS/MS	By MS/MS	61731000000	1844100000	1686500000	1861600000	1498600000	1342200000	1544500000	3070300000	2887200000	2891300000	1839500000	1684300000	1701200000	1793000000	1887200000	2565000000	3057700000	3059600000
O15013-7;O15013-4;O15013-5;O15013-6;O15013	Rho guanine nucleotide exchange factor 10	ARHGEF10	21	21	19	25.9	695	60	0	48.129	By MS/MS	By MS/MS	By MS/MS	By MS/MS	By MS/MS	By MS/MS	By MS/MS	By MS/MS	By MS/MS	By MS/MS	By MS/MS	By MS/MS	By MS/MS	By MS/MS	By MS/MS	By MS/MS	By MS/MS	By MS/MS	By MS/MS	By MS/MS	By MS/MS	13173000000	602570000	617370000	603070000	714530000	586460000	630770000	458580000	481560000	469650000	629020000	627220000	708370000	621410000	743230000	512370000	493580000	450440000
Q9HCE6-5;Q9HCE6-3;Q9HCE6-2;Q9HCE6;Q9HCE6-4	Rho guanine nucleotide exchange factor 10-like protein	ARHGEF10L	10	8	8	15.4	233	10	0	43.722	By MS/MS	By MS/MS	By MS/MS	By MS/MS	By MS/MS	By MS/MS	By MS/MS	By MS/MS	By MS/MS	By MS/MS	By MS/MS	By MS/MS	By MS/MS	By MS/MS	By MS/MS	By MS/MS	By MS/MS	By MS/MS	By MS/MS	By MS/MS	By MS/MS	6134700000	276550000	214820000	257970000	217630000	146020000	184200000	359450000	291780000	257540000	144050000	272030000	304250000	271860000	252000000	209320000	322960000	293280000
O15085;O15085-2	Rho guanine nucleotide exchange factor 11	ARHGEF11	10	10	10	10.2	170	2	0	15.547	By MS/MS	By MS/MS	By MS/MS	By MS/MS	By MS/MS	By MS/MS	By MS/MS	By MS/MS	By MS/MS	By MS/MS	By MS/MS	By MS/MS	By MS/MS	By MS/MS	By MS/MS	By MS/MS	By MS/MS	By MS/MS	By MS/MS	By MS/MS	By MS/MS	1447700000	58945000	60210000	36914000	54084000	41827000	34215000	72020000	84126000	99283000	56751000	59288000	46911000	60566000	71480000	73553000	62082000	72491000
Q9NZN5-2;Q9NZN5	Rho guanine nucleotide exchange factor 12	ARHGEF12	4	4	4	5.2	34		0.0025189	2.3669	By matching	By matching	By MS/MS	By matching	By matching	By matching	By MS/MS	By MS/MS	By MS/MS	By MS/MS		By matching		By matching	By matching	By MS/MS	By matching				By MS/MS	299180000	12487000	14400000	20468000	19062000	11842000	19415000	26094000	18822000	28692000	10412000	0	7513300	0	23947000	11129000	32346000	27514000
O94989	Rho guanine nucleotide exchange factor 15	ARHGEF15	2	2	2	2.7	44		1	-2	By matching	By matching	By MS/MS	By matching	By MS/MS	By MS/MS	By matching	By matching	By matching	By matching	By MS/MS	By matching	By matching	By matching	By matching	By matching		By MS/MS		By matching	By MS/MS	289810000	17097000	13747000	17179000	8455500	12578000	16485000	14353000	17382000	20999000	13524000	17156000	11250000	16005000	19341000	17446000	9187500	0
Q6ZSZ5;Q6ZSZ5-2	Rho guanine nucleotide exchange factor 18	ARHGEF18	13	13	13	20.3	297	13	0	27.929	By MS/MS	By matching	By MS/MS	By MS/MS	By MS/MS	By MS/MS	By MS/MS	By MS/MS	By MS/MS	By MS/MS	By MS/MS	By MS/MS	By MS/MS	By matching	By MS/MS	By MS/MS	By MS/MS	By MS/MS	By MS/MS	By MS/MS	By MS/MS	4468800000	182110000	125790000	172420000	127280000	140390000	185210000	272490000	256030000	339220000	187100000	153200000	172120000	48939000	73692000	364460000	335980000	310720000
Q92974;Q92974-3;Q92974-2	Rho guanine nucleotide exchange factor 2	ARHGEF2	22	22	22	36.6	1390	161	0	323.31	By MS/MS	By MS/MS	By MS/MS	By MS/MS	By MS/MS	By MS/MS	By MS/MS	By MS/MS	By MS/MS	By MS/MS	By MS/MS	By MS/MS	By MS/MS	By MS/MS	By MS/MS	By MS/MS	By MS/MS	By MS/MS	By MS/MS	By MS/MS	By MS/MS	145990000000	6342100000	6287200000	5918500000	5818600000	4987700000	5305800000	6379700000	7271600000	6316400000	6500200000	6457500000	5842600000	7294600000	6475100000	7028400000	5525600000	7143300000
Q96DR7-4;Q96DR7	Rho guanine nucleotide exchange factor 26	ARHGEF26	3	3	3	5.8	38	3	1	-2	By MS/MS	By matching	By matching	By MS/MS	By matching	By matching	By matching	By matching	By matching	By matching	By matching	By MS/MS	By matching	By matching	By matching		By matching	By matching			By matching	6436500000	885370000	134060000	285060000	855310000	49078000	82784000	446030000	410970000	357030000	277070000	237530000	355290000	331810000	426530000	277940000	0	241540000
Q9NXL2;Q9NXL2-1	Rho guanine nucleotide exchange factor 38	ARHGEF38	2	2	2	5.5	26	2	0.0034308	2.039	By matching	By MS/MS	By matching	By matching		By matching		By matching	By matching	By matching	By matching	By matching	By MS/MS		By MS/MS	By matching	By matching	By matching			By MS/MS	1358200000	73518000	222460000	54557000	27790000	0	39923000	0	56367000	129640000	65982000	102410000	56037000	36107000	0	92207000	93588000	39540000
Q8TER5-4;Q8TER5-3;Q8TER5;Q8TER5-2	Rho guanine nucleotide exchange factor 40	ARHGEF40	6	6	6	7.6	184	1	0.00065147	8.4778	By MS/MS	By MS/MS	By MS/MS	By MS/MS	By MS/MS	By MS/MS	By MS/MS	By MS/MS	By MS/MS	By MS/MS	By MS/MS	By MS/MS	By MS/MS	By MS/MS	By MS/MS	By MS/MS	By MS/MS	By MS/MS	By MS/MS	By MS/MS	By MS/MS	6763200000	240630000	209300000	208110000	205440000	243370000	175410000	247330000	207850000	191080000	175370000	182850000	183000000	239660000	231450000	241320000	238630000	228070000
Q15052;Q15052-2	Rho guanine nucleotide exchange factor 6	ARHGEF6	14	14	11	24.1	543	55	0	117.91	By MS/MS	By MS/MS	By MS/MS	By MS/MS	By MS/MS	By MS/MS	By MS/MS	By MS/MS	By MS/MS	By MS/MS	By MS/MS	By MS/MS	By MS/MS	By MS/MS	By MS/MS	By MS/MS	By MS/MS	By MS/MS	By MS/MS	By MS/MS	By MS/MS	21223000000	738260000	609960000	579390000	741490000	534880000	829100000	1026800000	921870000	1152500000	615390000	729450000	802820000	817160000	758100000	1112900000	1103400000	1072700000
Q14155-1;Q14155-5;Q14155-6;Q14155-2;Q14155-3;Q14155	Rho guanine nucleotide exchange factor 7	ARHGEF7	7	4	4	12.7	98	1	0.00081883	6.7462	By MS/MS	By MS/MS	By MS/MS	By matching	By MS/MS	By matching	By MS/MS	By MS/MS	By MS/MS	By MS/MS	By MS/MS	By MS/MS	By MS/MS	By MS/MS	By MS/MS	By MS/MS	By MS/MS	By MS/MS	By MS/MS	By matching	By MS/MS	3790800000	155900000	170210000	112280000	98895000	113200000	60608000	176780000	203100000	389240000	95757000	161810000	99591000	101360000	118950000	224680000	225140000	174800000
O14497;O14497-2	AT-rich interactive domain-containing protein 1A	ARID1A	38	38	7	31.5	1475	46	0	323.31	By MS/MS	By MS/MS	By MS/MS	By MS/MS	By MS/MS	By MS/MS	By MS/MS	By MS/MS	By MS/MS	By MS/MS	By MS/MS	By MS/MS	By MS/MS	By MS/MS	By MS/MS	By MS/MS	By MS/MS	By MS/MS	By MS/MS	By MS/MS	By MS/MS	38536000000	1853900000	1712600000	1736200000	1301900000	1373500000	1171200000	2080800000	2057900000	1946800000	1705300000	1904200000	1800000000	1425500000	1351200000	2132800000	1785500000	1990600000
O14497-3	AT-rich interactive domain-containing protein 1A	ARID1A	32	1	1	29.8		9	1	-2	By matching	By matching	By matching	By MS/MS	By matching	By matching	By matching	By matching	By matching	By matching	By matching	By matching	By matching	By matching	By matching	By matching	By matching	By matching	By matching	By matching	By matching	2423300	0	3313600	0	4509400	0	0	0	0	0	1889900	0	0	4609100	0	3611100	0	0
Q8NFD5;Q8NFD5-2;Q8NFD5-3;Q8NFD5-4	AT-rich interactive domain-containing protein 1B	ARID1B	23	20	20	21.3	682		0	103.85	By MS/MS	By MS/MS	By MS/MS	By MS/MS	By MS/MS	By MS/MS	By MS/MS	By MS/MS	By MS/MS	By MS/MS	By MS/MS	By MS/MS	By MS/MS	By MS/MS	By MS/MS	By MS/MS	By MS/MS	By MS/MS	By MS/MS	By MS/MS	By MS/MS	19534000000	870890000	713950000	608800000	546130000	478760000	521770000	1045100000	935900000	1012000000	819970000	734070000	833490000	499040000	475600000	1020500000	1029300000	1022300000
Q68CP9;Q68CP9-3	AT-rich interactive domain-containing protein 2	ARID2	26	26	26	27.7	997	11	0	199.25	By MS/MS	By MS/MS	By MS/MS	By MS/MS	By MS/MS	By MS/MS	By MS/MS	By MS/MS	By MS/MS	By MS/MS	By MS/MS	By MS/MS	By MS/MS	By MS/MS	By MS/MS	By MS/MS	By MS/MS	By MS/MS	By MS/MS	By MS/MS	By MS/MS	25351000000	1000800000	800420000	780130000	1193400000	606600000	631860000	1124100000	1161100000	1127700000	949310000	895390000	1023800000	635710000	633790000	1182500000	1208900000	1141700000
Q99856;A6NKF2;Q8IVW6-3;Q8IVW6-4;Q8IVW6	AT-rich interactive domain-containing protein 3A	ARID3A	6	6	6	12.5	119		0	57.504	By MS/MS	By MS/MS	By MS/MS	By MS/MS	By MS/MS	By MS/MS	By MS/MS	By MS/MS	By MS/MS	By MS/MS	By MS/MS	By MS/MS	By MS/MS	By MS/MS	By MS/MS	By MS/MS	By MS/MS	By MS/MS	By MS/MS	By MS/MS	By MS/MS	2029200000	161070000	97646000	118150000	44683000	106640000	120480000	50260000	94521000	84641000	78071000	81322000	124360000	68954000	107230000	94746000	96940000	58313000
Q4LE39-3;Q4LE39-2;Q4LE39;Q4LE39-4	AT-rich interactive domain-containing protein 4B	ARID4B	6	6	6	8.6	126		0	18.305	By matching	By matching	By MS/MS	By MS/MS	By MS/MS	By MS/MS	By MS/MS	By MS/MS	By MS/MS	By MS/MS	By matching	By MS/MS	By matching	By MS/MS	By MS/MS	By MS/MS	By MS/MS	By MS/MS	By MS/MS	By MS/MS	By MS/MS	1237200000	25656000	36463000	40083000	36921000	41994000	30518000	104370000	74423000	62324000	34611000	18957000	31973000	42609000	43210000	45554000	92685000	80753000
Q9Y4X5	E3 ubiquitin-protein ligase ARIH1	ARIH1	5	5	5	14.9	72		0.00066652	9.2105	By MS/MS	By MS/MS	By MS/MS	By MS/MS	By MS/MS	By MS/MS	By MS/MS	By MS/MS	By MS/MS	By MS/MS	By MS/MS	By matching	By MS/MS	By MS/MS	By MS/MS	By MS/MS	By MS/MS	By MS/MS	By MS/MS	By MS/MS	By MS/MS	359400000	9167100	16529000	16130000	5082900	16223000	14435000	22329000	8979400	20898000	17985000	7252200	9480700	15589000	11968000	12323000	28828000	24919000
O95376	E3 ubiquitin-protein ligase ARIH2	ARIH2	5	5	5	18.1	70	1	0.00083717	7.4512	By MS/MS	By MS/MS	By MS/MS	By MS/MS	By MS/MS	By MS/MS	By matching	By matching	By MS/MS	By MS/MS	By MS/MS	By MS/MS	By MS/MS	By MS/MS	By matching	By MS/MS	By MS/MS	By MS/MS	By MS/MS	By MS/MS	By MS/MS	1308600000	67027000	48029000	83542000	50127000	82122000	45677000	108190000	70617000	82453000	42710000	50373000	52521000	65784000	65342000	66648000	62157000	50495000
P40616-2;P40616	ADP-ribosylation factor-like protein 1	ARL1	8	8	8	65.9	498	15	0	80.855	By MS/MS	By MS/MS	By MS/MS	By MS/MS	By MS/MS	By MS/MS	By MS/MS	By MS/MS	By MS/MS	By MS/MS	By MS/MS	By MS/MS	By MS/MS	By MS/MS	By MS/MS	By MS/MS	By MS/MS	By MS/MS	By MS/MS	By MS/MS	By MS/MS	21177000000	681820000	777520000	1127700000	1022000000	827750000	976050000	381700000	280270000	272700000	846600000	736340000	825370000	1432100000	1366300000	362600000	357710000	242060000
P36404;P36404-2	ADP-ribosylation factor-like protein 2	ARL2	3	3	3	26.1	41	3	0.00075103	4.3742	By MS/MS	By MS/MS	By MS/MS	By MS/MS	By MS/MS	By MS/MS	By matching	By MS/MS	By MS/MS	By MS/MS	By matching	By MS/MS	By MS/MS	By MS/MS		By matching	By MS/MS	By MS/MS		By matching	By matching	557950000	29942000	22403000	24425000	58438000	32586000	38643000	12461000	14507000	49429000	0	19421000	30631000	51814000	47136000	0	16894000	19865000
P36405	ADP-ribosylation factor-like protein 3	ARL3	3	3	3	22	70		0.00092251	4.012	By matching	By matching	By matching	By MS/MS	By matching	By MS/MS	By matching	By matching	By matching	By matching	By MS/MS	By MS/MS	By MS/MS	By MS/MS	By matching	By matching	By matching	By MS/MS		By matching		1103000000	36812000	45554000	45336000	19305000	37791000	37326000	29206000	26826000	61588000	47257000	94325000	37010000	138510000	100050000	42759000	18957000	25683000
Q15041-3;Q15041	ADP-ribosylation factor-like protein 6-interacting protein 1	ARL6IP1	1	1	1	18.5	200	1	0	48.888	By MS/MS	By MS/MS	By MS/MS	By MS/MS	By MS/MS	By MS/MS	By MS/MS	By MS/MS	By MS/MS	By MS/MS	By MS/MS	By MS/MS	By MS/MS	By MS/MS	By MS/MS	By MS/MS	By MS/MS	By MS/MS	By MS/MS	By MS/MS	By MS/MS	27417000000	515360000	469110000	802600000	877850000	794190000	1030400000	973540000	423100000	414280000	694570000	1106100000	1009500000	1635200000	1601400000	321300000	246780000	558140000
Q66PJ3-2;Q66PJ3;Q66PJ3-7;Q66PJ3-4;Q66PJ3-3;Q66PJ3-5;Q66PJ3-6	ADP-ribosylation factor-like protein 6-interacting protein 4	ARL6IP4	4	4	4	11.4	191	2	0	17.952	By MS/MS	By MS/MS	By MS/MS	By MS/MS	By MS/MS	By MS/MS	By MS/MS	By MS/MS	By MS/MS	By MS/MS	By MS/MS	By MS/MS	By MS/MS	By MS/MS	By MS/MS	By MS/MS	By MS/MS	By MS/MS	By MS/MS	By MS/MS	By MS/MS	13535000000	715430000	592600000	509850000	440450000	383750000	408350000	837830000	858430000	824500000	526560000	660670000	568330000	417890000	392960000	747310000	841550000	819600000
O75915	PRA1 family protein 3	ARL6IP5	4	4	4	21.3	876	42	0	323.31	By MS/MS	By MS/MS	By MS/MS	By MS/MS	By MS/MS	By MS/MS	By MS/MS	By MS/MS	By MS/MS	By MS/MS	By MS/MS	By MS/MS	By MS/MS	By MS/MS	By MS/MS	By MS/MS	By MS/MS	By MS/MS	By MS/MS	By MS/MS	By MS/MS	156280000000	3611200000	3339400000	4458500000	3466900000	4094400000	4029100000	2393900000	2408600000	2723600000	3215100000	3391700000	3457100000	3148300000	3818700000	2995400000	2656600000	2414400000
Q8N6S5	ADP-ribosylation factor-like protein 6-interacting protein 6	ARL6IP6	1	1	1	5.3	3		0.008226	1.4583			By matching		By MS/MS	By MS/MS																51273000	0	0	728980	0	28538000	8931400	0	0	0	0	0	0	0	0	0	0	0
Q9NVJ2;Q9NVJ2-2	ADP-ribosylation factor-like protein 8B	ARL8B	9	9	5	58.6	679	77	0	323.31	By MS/MS	By MS/MS	By MS/MS	By MS/MS	By MS/MS	By MS/MS	By MS/MS	By MS/MS	By MS/MS	By MS/MS	By MS/MS	By MS/MS	By MS/MS	By MS/MS	By MS/MS	By MS/MS	By MS/MS	By MS/MS	By MS/MS	By MS/MS	By MS/MS	54525000000	1731800000	1920000000	1671500000	2604900000	2777200000	2715200000	903980000	1240600000	1197100000	1576000000	1847300000	2039600000	3343800000	3127500000	1353100000	1334400000	989800000
Q9NVT9;Q9NVT9-2	Armadillo repeat-containing protein 1	ARMC1	3	3	3	22	64	1	0	21.447	By MS/MS	By MS/MS		By MS/MS	By MS/MS	By MS/MS	By MS/MS	By MS/MS	By MS/MS	By MS/MS	By MS/MS	By MS/MS	By MS/MS	By MS/MS	By MS/MS	By MS/MS	By MS/MS	By MS/MS	By MS/MS	By MS/MS	By MS/MS	2667700000	121330000	49806000	0	96540000	140920000	160720000	172000000	125950000	132980000	212480000	135640000	78392000	124860000	100330000	146140000	140320000	93319000
Q8N2F6-4;Q8N2F6-3;Q8N2F6-2;Q8N2F6;Q8N2F6-6;Q8N2F6-5	Armadillo repeat-containing protein 10	ARMC10	4	4	4	24.5	85	1	0.00083805	7.4624		By MS/MS	By MS/MS	By MS/MS	By MS/MS	By MS/MS	By MS/MS	By MS/MS	By MS/MS	By MS/MS	By MS/MS	By MS/MS	By MS/MS	By MS/MS	By matching	By MS/MS	By MS/MS	By MS/MS	By MS/MS	By MS/MS	By MS/MS	1402500000	0	38076000	60037000	48005000	35668000	55055000	60953000	104740000	49817000	85133000	49900000	65559000	58310000	59322000	36206000	31961000	46220000
Q96C12;Q96C12-2;Q96C12-3	Armadillo repeat-containing protein 5	ARMC5	7	7	3	13.5	68		0.0015464	2.7137	By matching	By MS/MS	By matching	By matching	By matching	By MS/MS	By MS/MS	By MS/MS	By matching	By MS/MS	By matching	By matching	By matching	By matching	By matching	By matching	By MS/MS	By MS/MS	By MS/MS	By matching	By MS/MS	1944400000	23957000	58872000	39610000	109390000	54183000	142760000	138300000	97086000	87116000	103440000	68090000	41161000	77538000	61614000	105790000	70012000	74538000
Q96C12-4	Armadillo repeat-containing protein 5	ARMC5	5	1	1	13.5	1		1	-2	By matching	By matching	By matching	By matching				By matching	By MS/MS	By matching	By matching	By matching	By matching	By matching	By matching	By matching	By matching	By matching	By matching	By matching	By matching	22476000	0	0	0	0	0	0	0	0	21902000	0	0	0	0	0	0	0	0
Q6NXE6-2;Q6NXE6	Armadillo repeat-containing protein 6	ARMC6	3	3	3	11.6	145	2	0	151.7	By MS/MS	By MS/MS	By MS/MS	By MS/MS	By MS/MS	By MS/MS	By MS/MS	By MS/MS	By MS/MS	By MS/MS	By MS/MS	By MS/MS	By MS/MS	By MS/MS	By MS/MS	By MS/MS	By MS/MS	By MS/MS	By MS/MS	By MS/MS	By MS/MS	2494300000	91105000	84600000	63296000	72019000	62357000	75479000	143170000	142520000	107670000	80533000	91159000	54656000	112170000	46647000	109410000	129520000	142380000
Q8IUR7-3;Q8IUR7-2;Q8IUR7;Q8IUR7-7;Q8IUR7-8;Q8IUR7-6	Armadillo repeat-containing protein 8	ARMC8	10	10	10	25.2	355	24	0	39.035	By MS/MS	By MS/MS	By MS/MS	By MS/MS	By MS/MS	By MS/MS	By MS/MS	By MS/MS	By MS/MS	By MS/MS	By MS/MS	By MS/MS	By MS/MS	By MS/MS	By MS/MS	By MS/MS	By MS/MS	By MS/MS	By MS/MS	By MS/MS	By MS/MS	15523000000	765590000	619340000	505170000	269400000	553730000	641850000	438760000	599100000	526140000	760260000	830170000	725480000	946560000	723540000	543290000	597850000	549110000
Q9UH62	Armadillo repeat-containing X-linked protein 3	ARMCX3	5	5	5	16.4	90	13	0.0016009	3.3367	By MS/MS	By matching	By MS/MS	By MS/MS	By matching	By MS/MS	By MS/MS	By MS/MS	By MS/MS	By matching	By MS/MS	By matching	By MS/MS	By MS/MS	By MS/MS	By matching	By MS/MS	By MS/MS	By matching	By matching	By matching	892320000	45529000	31373000	83803000	67786000	30970000	50927000	37014000	41820000	46917000	31487000	49448000	37814000	33955000	51372000	76338000	43074000	34122000
Q9H993	Protein-glutamate O-methyltransferase	ARMT1	10	10	10	37.2	246	18	0	16.302	By MS/MS	By MS/MS	By MS/MS	By MS/MS	By MS/MS	By MS/MS	By MS/MS	By MS/MS	By MS/MS	By MS/MS	By MS/MS	By MS/MS	By MS/MS	By MS/MS	By MS/MS	By MS/MS	By MS/MS	By MS/MS	By MS/MS	By MS/MS	By MS/MS	4269900000	335020000	214020000	218580000	259610000	171750000	202170000	256100000	216330000	238140000	195750000	202990000	226840000	263820000	227360000	187130000	186360000	166650000
P27540-2;P27540-3;P27540;P27540-4	Aryl hydrocarbon receptor nuclear translocator	ARNT	11	11	11	25.6	187		0	62.025	By MS/MS	By MS/MS	By MS/MS	By MS/MS	By MS/MS	By MS/MS	By MS/MS	By MS/MS	By MS/MS	By MS/MS	By MS/MS	By MS/MS	By MS/MS	By MS/MS	By MS/MS	By MS/MS	By MS/MS	By MS/MS	By MS/MS	By MS/MS	By MS/MS	2664100000	76135000	60980000	75061000	167990000	98304000	101430000	123040000	131210000	83196000	110420000	86467000	121600000	139040000	123820000	95165000	102640000	142750000
Q92747;Q92747-2	Actin-related protein 2/3 complex subunit 1A	ARPC1A	8	6	6	37.6	239	39	0	54.798	By MS/MS	By MS/MS	By MS/MS	By MS/MS	By MS/MS	By MS/MS	By MS/MS	By MS/MS	By MS/MS	By MS/MS	By MS/MS	By MS/MS	By MS/MS	By MS/MS	By MS/MS	By MS/MS	By MS/MS	By MS/MS	By MS/MS	By MS/MS	By MS/MS	5946000000	159890000	164950000	164760000	412220000	300120000	390710000	171270000	185640000	182770000	203240000	193450000	184240000	389470000	478030000	159410000	198540000	197220000
O15143	Actin-related protein 2/3 complex subunit 1B	ARPC1B	19	19	17	74.5	819	267	0	221.14	By MS/MS	By MS/MS	By MS/MS	By MS/MS	By MS/MS	By MS/MS	By MS/MS	By MS/MS	By MS/MS	By MS/MS	By MS/MS	By MS/MS	By MS/MS	By MS/MS	By MS/MS	By MS/MS	By MS/MS	By MS/MS	By MS/MS	By MS/MS	By MS/MS	80458000000	2866600000	3564700000	3784900000	8838200000	8339500000	10302000000	2208500000	2345900000	2195300000	2700500000	2718600000	3471300000	7784100000	9749200000	2881900000	2414700000	2320500000
O15144	Actin-related protein 2/3 complex subunit 2	ARPC2	12	12	12	53	470	124	0	276.45	By MS/MS	By MS/MS	By MS/MS	By MS/MS	By MS/MS	By MS/MS	By MS/MS	By MS/MS	By MS/MS	By MS/MS	By MS/MS	By MS/MS	By MS/MS	By MS/MS	By MS/MS	By MS/MS	By MS/MS	By MS/MS	By MS/MS	By MS/MS	By MS/MS	68497000000	3034200000	3810000000	3358800000	3923600000	3994500000	4008500000	2131000000	2879900000	3616600000	3486300000	3211600000	3207400000	4115700000	3834300000	2488800000	2732500000	2449900000
O15145	Actin-related protein 2/3 complex subunit 3	ARPC3	8	8	8	53.4	360	76	0	76.137	By MS/MS	By MS/MS	By MS/MS	By MS/MS	By MS/MS	By MS/MS	By MS/MS	By MS/MS	By MS/MS	By MS/MS	By MS/MS	By MS/MS	By MS/MS	By MS/MS	By MS/MS	By MS/MS	By MS/MS	By MS/MS	By MS/MS	By MS/MS	By MS/MS	73462000000	3397600000	3949000000	4097700000	4412600000	4175400000	4899100000	1512200000	1866600000	2229600000	3212500000	3348000000	3448400000	5970000000	5271800000	1877900000	1849600000	1864800000
P59998;P59998-3	Actin-related protein 2/3 complex subunit 4	ARPC4	10	10	0	66.7	726	101	0	253.49	By MS/MS	By MS/MS	By MS/MS	By MS/MS	By MS/MS	By MS/MS	By MS/MS	By MS/MS	By MS/MS	By MS/MS	By MS/MS	By MS/MS	By MS/MS	By MS/MS	By MS/MS	By MS/MS	By MS/MS	By MS/MS	By MS/MS	By MS/MS	By MS/MS	133520000000	3127100000	3268800000	3613700000	10866000000	5558400000	6885100000	2196100000	2744900000	2726900000	4543400000	3721900000	4357600000	9522400000	9427200000	3152100000	3095200000	2527100000
P59998-4	Actin-related protein 2/3 complex subunit 4	ARPC4	7	1	1	84.6	9		1	-2	By MS/MS	By matching	By matching	By matching	By matching	By matching	By matching	By matching	By matching	By matching	By matching	By matching	By matching	By matching	By MS/MS	By matching	By matching	By matching	By matching	By matching	By matching	98209000	0	0	0	0	0	0	0	0	0	0	0	0	0	0	0	0	0
O15511;O15511-2	Actin-related protein 2/3 complex subunit 5	ARPC5	3	3	3	44.4	190	8	0	50.202	By MS/MS	By MS/MS	By MS/MS	By MS/MS	By MS/MS	By MS/MS	By MS/MS	By MS/MS	By MS/MS	By MS/MS	By MS/MS	By MS/MS	By MS/MS	By MS/MS	By MS/MS	By MS/MS	By MS/MS	By MS/MS	By MS/MS	By MS/MS	By MS/MS	6889400000	282160000	286610000	288730000	308570000	326460000	340400000	230910000	177700000	198620000	329860000	313070000	365300000	312130000	332960000	261050000	167970000	178610000
Q9BPX5	Actin-related protein 2/3 complex subunit 5-like protein	ARPC5L	2	2	2	20.9	69		0.00046501	10.9	By MS/MS	By matching	By matching	By matching	By matching	By matching	By matching	By matching	By matching	By MS/MS	By MS/MS	By MS/MS	By MS/MS	By matching	By matching	By matching	By MS/MS	By MS/MS	By MS/MS	By matching	By MS/MS	1042100000	36361000	35939000	33407000	27677000	42635000	14961000	26079000	13174000	36947000	53262000	45194000	55144000	53327000	45497000	26423000	42627000	43884000
P49407-2;P49407	Beta-arrestin-1	ARRB1	11	11	11	42.7	316	10	0	54.341	By MS/MS	By MS/MS	By MS/MS	By MS/MS	By MS/MS	By MS/MS	By MS/MS	By MS/MS	By MS/MS	By MS/MS	By MS/MS	By MS/MS	By MS/MS	By MS/MS	By MS/MS	By MS/MS	By MS/MS	By MS/MS	By MS/MS	By MS/MS	By MS/MS	107830000000	4173300000	4111300000	3953000000	9056400000	6779000000	9052100000	2201300000	3771300000	3942100000	2198200000	3544400000	3400500000	7164600000	9652100000	2632800000	3600600000	3352800000
P32121;P32121-3;P32121-4;P32121-5;P32121-2	Beta-arrestin-2	ARRB2	7	7	7	25.9	148	1	0	17.856	By matching	By matching	By matching	By MS/MS	By MS/MS	By MS/MS	By MS/MS	By MS/MS	By matching	By matching	By MS/MS	By MS/MS	By MS/MS	By MS/MS	By matching	By matching	By matching	By MS/MS	By MS/MS	By MS/MS	By matching	2361700000	61931000	30272000	80332000	299550000	91752000	259930000	89772000	42659000	53475000	58910000	95547000	88224000	168970000	143220000	83434000	22317000	25945000
Q8N5I2	Arrestin domain-containing protein 1	ARRDC1	6	6	6	23.3	170	5	0.00047293	11.555	By MS/MS	By MS/MS	By MS/MS	By MS/MS	By MS/MS	By MS/MS	By matching	By MS/MS	By MS/MS	By MS/MS	By MS/MS	By MS/MS	By MS/MS	By MS/MS	By MS/MS	By MS/MS	By MS/MS	By MS/MS	By MS/MS	By MS/MS	By MS/MS	2353500000	62086000	64240000	90577000	167180000	97519000	101910000	68865000	84654000	88388000	100270000	87617000	95232000	151660000	112040000	73686000	41058000	43599000
P15289-2;P15289	Arylsulfatase A;Arylsulfatase A component B;Arylsulfatase A component C	ARSA	8	8	8	41.6	432	18	0	316.13	By MS/MS	By MS/MS	By MS/MS	By MS/MS	By MS/MS	By MS/MS	By MS/MS	By MS/MS	By MS/MS	By MS/MS	By MS/MS	By MS/MS	By MS/MS	By MS/MS	By MS/MS	By MS/MS	By MS/MS	By MS/MS	By MS/MS	By MS/MS	By MS/MS	56600000000	2099000000	2676300000	2364900000	2525300000	2911600000	2598900000	2231900000	2206200000	2074200000	2426800000	2738200000	2801100000	2785900000	3051900000	2164500000	2137200000	2518400000
P15848;P15848-2	Arylsulfatase B	ARSB	18	18	18	49.2	570	1450	0	323.31	By MS/MS	By MS/MS	By MS/MS	By MS/MS	By MS/MS	By MS/MS	By MS/MS	By MS/MS	By MS/MS	By MS/MS	By MS/MS	By MS/MS	By MS/MS	By MS/MS	By MS/MS	By MS/MS	By MS/MS	By MS/MS	By MS/MS	By MS/MS	By MS/MS	103320000000	19151000000	18623000000	19623000000	15755000000	14646000000	14439000000	13805000000	14284000000	11641000000	13524000000	16611000000	17219000000	13339000000	13177000000	14817000000	15539000000	13760000000
P51689;P51689-3;P51689-2	Arylsulfatase D	ARSD	11	11	11	29.7	498	648	0	174.6	By MS/MS	By MS/MS	By MS/MS	By MS/MS	By MS/MS	By MS/MS	By MS/MS	By MS/MS	By MS/MS	By MS/MS	By MS/MS	By MS/MS	By MS/MS	By MS/MS	By MS/MS	By MS/MS	By MS/MS	By MS/MS	By MS/MS	By MS/MS	By MS/MS	26101000000	3799900000	3880400000	3932400000	3002900000	3272600000	3234900000	4667300000	3982600000	3965600000	3834800000	4351400000	5006500000	3843800000	4369500000	4331000000	5325800000	4509400000
Q96EG1	Arylsulfatase G	ARSG	1	1	1	6.3	1	24	0.0070978	1.6284	By matching	By MS/MS	By matching	By matching	By matching		By matching	By matching	By matching	By matching	By matching	By matching	By matching	By matching	By matching				By matching	By MS/MS	By matching	42372000	17471000	20545000	20820000	24619000	34134000	0	15840000	17019000	12019000	18504000	15535000	12618000	11613000	20179000	12275000	0	0
Q6UWY0	Arylsulfatase K	ARSK	2	2	2	6.2	2	36	0	26.929	By MS/MS	By MS/MS	By MS/MS	By MS/MS	By MS/MS	By MS/MS	By MS/MS	By matching	By MS/MS	By MS/MS	By MS/MS	By MS/MS	By MS/MS	By matching	By MS/MS				By MS/MS	By MS/MS	By MS/MS	52020000	28741000	39938000	27895000	18710000	22295000	18959000	51673000	23863000	30634000	107650000	48600000	26156000	15307000	15345000	28317000	0	0
Q9H2C2	Protein ARV1	ARV1	5	5	5	26.9	146	9	0.00067054	9.4057	By MS/MS	By MS/MS	By matching	By MS/MS	By MS/MS	By MS/MS	By MS/MS	By MS/MS	By MS/MS	By MS/MS	By MS/MS	By MS/MS	By MS/MS	By MS/MS	By MS/MS	By matching	By matching	By MS/MS	By MS/MS	By MS/MS	By MS/MS	1370900000	65833000	20890000	69652000	97137000	82532000	127600000	22511000	27968000	30718000	75827000	62046000	73748000	96916000	65771000	42395000	23435000	25309000
Q13510;Q13510-2;Q13510-3	Acid ceramidase;Acid ceramidase subunit alpha;Acid ceramidase subunit beta	ASAH1	9	9	9	33.7	383	247	0	72.249	By MS/MS	By MS/MS	By MS/MS	By MS/MS	By MS/MS	By MS/MS	By MS/MS	By MS/MS	By MS/MS	By MS/MS	By MS/MS	By MS/MS	By MS/MS	By MS/MS	By MS/MS	By MS/MS	By MS/MS	By MS/MS	By MS/MS	By MS/MS	By MS/MS	37388000000	3713400000	4596600000	4871300000	3538500000	2831600000	2762500000	3609500000	3259800000	3895500000	5125300000	3511800000	4487700000	3407300000	3691500000	3956100000	3834100000	3617400000
Q9ULH1;Q9ULH1-2	Arf-GAP with SH3 domain, ANK repeat and PH domain-containing protein 1	ASAP1	9	9	7	10.9	265		0	25.596	By MS/MS	By MS/MS	By MS/MS	By MS/MS	By MS/MS	By MS/MS	By MS/MS	By MS/MS	By MS/MS	By MS/MS	By MS/MS	By MS/MS	By MS/MS	By MS/MS	By MS/MS	By MS/MS	By MS/MS	By MS/MS	By MS/MS	By MS/MS	By MS/MS	4033200000	218510000	200090000	154820000	118010000	121650000	98794000	196360000	142270000	282250000	131710000	109390000	130030000	124270000	164920000	224460000	161840000	164310000
O43150-2;O43150	Arf-GAP with SH3 domain, ANK repeat and PH domain-containing protein 2	ASAP2	5	3	3	7.2	34		0.00083455	7.3722	By matching	By matching	By MS/MS	By matching	By matching	By matching	By MS/MS	By MS/MS	By matching	By matching	By matching	By matching	By matching	By matching	By matching	By matching	By MS/MS	By matching	By matching	By matching	By matching	348100000	6886800	9402900	55164000	16805000	0	0	48262000	26086000	12865000	13630000	16880000	9984500	11874000	0	24670000	21486000	13449000
Q8N9N2-2	Activating signal cointegrator 1 complex subunit 1	ASCC1	3	3	1	11.5	88	2	0.0016023	3.351	By MS/MS	By MS/MS	By MS/MS	By matching	By matching	By matching	By MS/MS	By MS/MS	By MS/MS	By matching	By MS/MS	By matching	By MS/MS	By matching	By MS/MS	By matching	By MS/MS	By matching	By MS/MS	By matching	By matching	577900000	35298000	26320000	24658000	19642000	20109000	30101000	27976000	16877000	27363000	30557000	25511000	33467000	18545000	19906000	23248000	21413000	27368000
Q9H1I8;Q9H1I8-3;Q9H1I8-2	Activating signal cointegrator 1 complex subunit 2	ASCC2	12	12	12	23.6	366	32	0	74.85	By MS/MS	By MS/MS	By MS/MS	By MS/MS	By MS/MS	By MS/MS	By MS/MS	By MS/MS	By MS/MS	By MS/MS	By MS/MS	By MS/MS	By MS/MS	By MS/MS	By MS/MS	By MS/MS	By MS/MS	By MS/MS	By MS/MS	By MS/MS	By MS/MS	7401300000	319960000	313800000	398030000	362580000	312300000	205770000	450060000	404430000	387580000	257730000	338200000	353510000	329090000	262930000	482600000	407220000	419740000
Q8N3C0;Q8N3C0-4;Q8N3C0-3	Activating signal cointegrator 1 complex subunit 3	ASCC3	72	72	72	49	3860	305	0	323.31	By MS/MS	By MS/MS	By MS/MS	By MS/MS	By MS/MS	By MS/MS	By MS/MS	By MS/MS	By MS/MS	By MS/MS	By MS/MS	By MS/MS	By MS/MS	By MS/MS	By MS/MS	By MS/MS	By MS/MS	By MS/MS	By MS/MS	By MS/MS	By MS/MS	157880000000	5902400000	5964800000	5870800000	10027000000	7472900000	8171300000	5247600000	5113400000	4822400000	5798100000	5912700000	6301600000	7231600000	7889200000	5268400000	5047700000	5159700000
Q9Y294	Histone chaperone ASF1A	ASF1A	2	2	2	21.1	76	1	0	26.617	By MS/MS	By MS/MS	By MS/MS	By MS/MS	By MS/MS	By MS/MS	By MS/MS	By MS/MS	By MS/MS	By matching	By matching	By MS/MS	By MS/MS	By MS/MS	By matching	By MS/MS	By MS/MS	By MS/MS	By MS/MS	By MS/MS	By matching	1646600000	75257000	70227000	60962000	81576000	80991000	111570000	43690000	59219000	58919000	68665000	76504000	53601000	85265000	130320000	59686000	60619000	50052000
Q9NVP2	Histone chaperone ASF1B	ASF1B	4	4	4	40.1	159	3	0	15.818	By MS/MS	By MS/MS	By MS/MS	By MS/MS	By MS/MS	By MS/MS	By MS/MS	By MS/MS	By MS/MS	By MS/MS	By MS/MS	By MS/MS	By MS/MS	By MS/MS	By MS/MS	By MS/MS	By MS/MS	By MS/MS	By MS/MS	By MS/MS	By MS/MS	5453400000	241030000	262850000	267060000	167180000	305480000	229130000	122960000	123940000	76276000	247960000	428130000	223640000	303390000	387790000	156800000	124900000	164800000
P07307-2;P07307;P07307-3	Asialoglycoprotein receptor 2	ASGR2	3	3	3	29.1	6	64	0	21.162	By MS/MS	By MS/MS	By MS/MS	By MS/MS	By MS/MS	By MS/MS	By MS/MS	By matching	By MS/MS	By MS/MS	By MS/MS	By matching	By MS/MS	By MS/MS	By matching	By MS/MS	By MS/MS		By MS/MS		By MS/MS	265920000	54901000	68980000	58983000	43050000	54311000	44641000	42562000	37129000	29212000	57391000	58081000	51282000	79379000	42717000	28140000	60429000	24090000
Q9NR48-2;Q9NR48	Histone-lysine N-methyltransferase ASH1L	ASH1L	9	9	9	4.1	193	10	0.00078694	5.5477	By MS/MS	By MS/MS	By MS/MS	By MS/MS	By MS/MS	By MS/MS	By MS/MS	By MS/MS	By MS/MS	By MS/MS	By MS/MS	By MS/MS	By MS/MS	By MS/MS	By MS/MS	By MS/MS	By MS/MS	By MS/MS	By MS/MS	By matching	By MS/MS	6453200000	292490000	260350000	428940000	214480000	238620000	256360000	334460000	267190000	366570000	299600000	400930000	309570000	283110000	211420000	230240000	391000000	379270000
Q9UBL3-3;Q9UBL3;Q9UBL3-2	Set1/Ash2 histone methyltransferase complex subunit ASH2	ASH2L	6	6	6	22.3	196	1	0	43.113	By MS/MS	By MS/MS	By MS/MS	By MS/MS	By MS/MS	By MS/MS	By MS/MS	By MS/MS	By MS/MS	By MS/MS	By MS/MS	By MS/MS	By MS/MS	By MS/MS	By MS/MS	By MS/MS	By MS/MS	By MS/MS	By MS/MS	By MS/MS	By MS/MS	7898100000	374780000	314510000	331300000	210690000	230430000	228460000	506230000	515530000	332870000	307530000	281640000	341380000	290050000	301430000	471600000	436070000	407500000
P78348;P78348-1	Acid-sensing ion channel 1	ASIC1	2	2	1	5.9	3	38	0.0015483	2.7214	By matching	By MS/MS	By MS/MS	By MS/MS	By MS/MS	By MS/MS	By MS/MS	By matching	By MS/MS	By MS/MS	By MS/MS	By matching	By MS/MS	By MS/MS	By MS/MS	By MS/MS	By MS/MS	By matching	By MS/MS	By matching		45379000	19641000	12592000	13643000	15029000	5607400	8573100	19225000	9116000	16672000	19198000	36525000	29219000	15116000	12850000	16616000	9475000	21969000
P78348-3	Acid-sensing ion channel 1	ASIC1	2	1	1	8.9	13		1	-2	By matching	By matching	By matching	By matching	By matching	By matching	By matching	By matching	By matching	By matching	By matching	By matching	By matching	By matching	By MS/MS	By matching	By matching	By matching	By matching			231530000	9415000	0	15650000	27166000	11408000	17262000	17597000	0	10050000	0	0	18704000	0	0	35591000	25533000	20695000
P04424-2;P04424;P04424-3	Argininosuccinate lyase	ASL	6	6	6	22.1	153		0.00047733	12.002	By MS/MS	By MS/MS	By MS/MS	By MS/MS	By MS/MS	By MS/MS	By MS/MS	By MS/MS	By MS/MS	By MS/MS	By MS/MS	By MS/MS	By MS/MS	By MS/MS	By MS/MS	By MS/MS	By MS/MS	By MS/MS	By MS/MS	By MS/MS	By MS/MS	3327900000	135070000	90755000	107510000	116760000	120790000	153600000	150570000	150500000	132030000	149060000	153940000	182810000	150240000	133650000	133590000	104410000	136200000
O95671-3;O95671;O95671-2	N-acetylserotonin O-methyltransferase-like protein	ASMTL	10	10	10	32.3	251		0	54.667	By MS/MS	By MS/MS	By MS/MS	By MS/MS	By MS/MS	By MS/MS	By MS/MS	By MS/MS	By MS/MS	By MS/MS	By MS/MS	By MS/MS	By MS/MS	By MS/MS	By MS/MS	By MS/MS	By MS/MS	By MS/MS	By MS/MS	By MS/MS	By MS/MS	4527800000	185070000	200640000	157490000	147180000	273470000	157510000	135760000	266410000	199650000	224010000	271950000	222810000	208450000	214170000	207740000	210400000	152010000
O43681	ATPase ASNA1	ASNA1	6	6	6	31.3	139	1	0	35.609	By MS/MS	By MS/MS	By MS/MS	By MS/MS	By MS/MS	By MS/MS	By MS/MS	By MS/MS	By MS/MS	By MS/MS	By MS/MS	By MS/MS	By MS/MS	By MS/MS	By MS/MS	By MS/MS	By MS/MS	By MS/MS	By MS/MS	By MS/MS	By MS/MS	3515900000	119010000	119810000	123050000	231250000	76385000	143850000	101290000	131640000	188600000	56748000	98178000	249260000	145230000	139540000	254740000	111040000	162500000
P08243-2;P08243;P08243-3	Asparagine synthetase [glutamine-hydrolyzing]	ASNS	14	14	14	45.2	563	16	0	74.905	By MS/MS	By MS/MS	By MS/MS	By MS/MS	By MS/MS	By MS/MS	By MS/MS	By MS/MS	By MS/MS	By MS/MS	By MS/MS	By MS/MS	By MS/MS	By MS/MS	By MS/MS	By MS/MS	By MS/MS	By MS/MS	By MS/MS	By MS/MS	By MS/MS	17742000000	565600000	606560000	569820000	1577600000	1235600000	1568400000	630140000	669620000	765020000	598760000	515290000	521790000	1027600000	1087100000	669720000	619500000	559440000
Q9NWL6	Asparagine synthetase domain-containing protein 1	ASNSD1	4	4	4	11.7	49	2	0.0085245	1.443	By matching	By MS/MS	By matching	By MS/MS	By matching	By matching	By MS/MS	By matching	By MS/MS	By matching	By matching	By MS/MS	By matching	By matching	By matching			By MS/MS	By MS/MS	By matching	By matching	8812300000	372780000	579640000	342960000	402630000	469310000	411750000	425140000	425350000	221650000	375440000	817720000	728860000	443000000	488790000	311980000	0	0
Q12797-10;Q12797;Q12797-6;Q12797-2;Q12797-4	Aspartyl/asparaginyl beta-hydroxylase	ASPH	14	14	12	27.7	848	185	0	323.31	By MS/MS	By MS/MS	By MS/MS	By MS/MS	By MS/MS	By MS/MS	By MS/MS	By MS/MS	By MS/MS	By MS/MS	By MS/MS	By MS/MS	By MS/MS	By MS/MS	By MS/MS	By MS/MS	By MS/MS	By MS/MS	By MS/MS	By MS/MS	By MS/MS	74081000000	5683900000	5588200000	5731300000	6608600000	6777900000	6995300000	5528100000	4995000000	4897400000	5810000000	5449900000	6401800000	5776400000	6664200000	5398000000	5141900000	5451900000
Q12797-9;Q12797-5;Q12797-8;Q12797-7;Q12797-3	Aspartyl/asparaginyl beta-hydroxylase	ASPH	3	1	1	25		45	0.0004745	11.662	By MS/MS	By MS/MS	By MS/MS	By MS/MS	By MS/MS	By MS/MS	By MS/MS	By MS/MS	By MS/MS	By MS/MS	By MS/MS	By MS/MS	By MS/MS	By MS/MS	By MS/MS	By MS/MS	By MS/MS	By MS/MS	By MS/MS	By MS/MS	By MS/MS	260020000	136940000	158150000	132290000	161910000	147140000	113570000	157240000	140020000	138280000	122940000	217390000	276780000	172880000	127620000	133780000	222870000	285420000
Q8IZT6;Q8IZT6-2	Abnormal spindle-like microcephaly-associated protein	ASPM	27	27	27	11.4	555	22	0	35.477	By MS/MS	By MS/MS	By MS/MS	By MS/MS	By MS/MS	By MS/MS	By MS/MS	By MS/MS	By MS/MS	By MS/MS	By MS/MS	By MS/MS	By MS/MS	By MS/MS	By MS/MS	By MS/MS	By MS/MS	By MS/MS	By MS/MS	By MS/MS	By MS/MS	15889000000	773450000	755260000	567820000	477070000	536780000	515510000	947810000	816270000	769530000	721510000	861730000	737970000	497890000	462430000	632910000	746720000	746680000
P00966	Argininosuccinate synthase	ASS1	11	11	11	47.3	653	43	0	66.563	By MS/MS	By MS/MS	By MS/MS	By MS/MS	By MS/MS	By MS/MS	By MS/MS	By MS/MS	By MS/MS	By MS/MS	By MS/MS	By MS/MS	By MS/MS	By MS/MS	By MS/MS	By MS/MS	By MS/MS	By MS/MS	By MS/MS	By MS/MS	By MS/MS	56608000000	1907300000	1787600000	1993000000	3743400000	2936600000	3115300000	1265600000	1641800000	1240100000	1329500000	1710600000	1513800000	3496900000	3433200000	1459500000	1521600000	1427500000
Q9NVM9;Q9NVM9-2	Protein asunder homolog	ASUN	5	5	5	8.5	158	9	0	18.777	By MS/MS	By MS/MS	By MS/MS	By MS/MS	By MS/MS	By MS/MS	By MS/MS	By MS/MS	By MS/MS	By MS/MS	By MS/MS	By MS/MS	By MS/MS	By MS/MS	By MS/MS	By MS/MS	By MS/MS	By MS/MS	By MS/MS	By MS/MS	By MS/MS	3289200000	158720000	62825000	139110000	94125000	80319000	91654000	213590000	145550000	149090000	68412000	93014000	119370000	79060000	130030000	133480000	205750000	124170000
Q76L83;Q76L83-2	Putative Polycomb group protein ASXL2	ASXL2	3	3	3	2.5	79	20	0.0082516	1.4918	By matching	By MS/MS	By matching	By MS/MS	By matching	By matching	By matching	By matching	By matching	By matching	By MS/MS	By matching	By matching	By matching	By MS/MS	By MS/MS	By MS/MS	By MS/MS	By matching	By matching	By matching	1059700000	17950000	235670000	13282000	57081000	13213000	11506000	26456000	73043000	105220000	60618000	123260000	92647000	73176000	73674000	238310000	111470000	117680000
Q8NBU5;Q8NBU5-2	ATPase family AAA domain-containing protein 1	ATAD1	4	4	4	19.9	96	22	0.0006683	9.3219	By MS/MS	By MS/MS	By MS/MS	By MS/MS	By MS/MS	By MS/MS	By MS/MS	By MS/MS	By MS/MS	By MS/MS	By MS/MS	By MS/MS	By MS/MS	By MS/MS	By MS/MS	By MS/MS	By MS/MS	By MS/MS	By MS/MS	By MS/MS	By MS/MS	2965400000	67942000	173040000	290220000	57267000	91029000	219900000	301250000	150030000	55518000	140160000	103630000	293540000	153680000	302830000	212940000	94900000	187610000
Q6PL18;Q6PL18-2	ATPase family AAA domain-containing protein 2	ATAD2	26	26	24	27	1185	6	0	323.31	By MS/MS	By MS/MS	By MS/MS	By MS/MS	By MS/MS	By MS/MS	By MS/MS	By MS/MS	By MS/MS	By MS/MS	By MS/MS	By MS/MS	By MS/MS	By MS/MS	By MS/MS	By MS/MS	By MS/MS	By MS/MS	By MS/MS	By MS/MS	By MS/MS	52434000000	2634400000	2349200000	2494600000	1829400000	1692200000	1635200000	2393700000	2407300000	2369900000	2423400000	2490200000	2246100000	1670000000	1619800000	2254300000	2149000000	2174000000
Q9ULI0-2;Q9ULI0	ATPase family AAA domain-containing protein 2B	ATAD2B	11	9	9	12	94	23	0.00091625	3.885	By matching	By matching	By matching	By MS/MS	By MS/MS	By MS/MS	By matching	By MS/MS	By MS/MS	By MS/MS	By MS/MS	By matching	By MS/MS	By MS/MS	By matching	By MS/MS	By matching	By matching	By MS/MS	By MS/MS	By MS/MS	739630000	36619000	20656000	26579000	51317000	24107000	26690000	35992000	113650000	139910000	181190000	48689000	16058000	53640000	45331000	10704000	24232000	18702000
Q9NVI7-2;Q9NVI7;Q9NVI7-3;Q5T2N8	ATPase family AAA domain-containing protein 3A	ATAD3A	10	10	8	24.2	498	13	0	32.29	By MS/MS	By MS/MS	By MS/MS	By MS/MS	By MS/MS	By MS/MS	By MS/MS	By MS/MS	By MS/MS	By MS/MS	By MS/MS	By MS/MS	By MS/MS	By MS/MS	By MS/MS	By MS/MS	By MS/MS	By MS/MS	By MS/MS	By MS/MS	By MS/MS	23894000000	897390000	820000000	794690000	767650000	830250000	796800000	720670000	786010000	912950000	834110000	1114600000	996570000	962050000	853570000	966290000	801000000	787150000
Q5T9A4;Q5T9A4-3	ATPase family AAA domain-containing protein 3B	ATAD3B	3	1	1	8.5		4	1	-2	By matching	By matching	By matching	By matching	By MS/MS	By matching	By matching	By matching	By matching	By MS/MS	By MS/MS	By matching	By matching	By matching	By matching	By matching	By matching	By matching	By matching	By matching	By matching	65210000	0	0	0	0	84875000	0	0	0	0	454110000	181360000	0	0	0	0	0	0
Q96QE3;Q96QE3-2	ATPase family AAA domain-containing protein 5	ATAD5	9	9	9	8	156	7	0.00047125	11.39	By MS/MS	By MS/MS	By MS/MS	By MS/MS	By matching	By matching	By MS/MS	By MS/MS	By MS/MS	By MS/MS	By MS/MS	By MS/MS	By matching	By matching	By MS/MS	By MS/MS	By MS/MS	By MS/MS	By MS/MS	By MS/MS	By MS/MS	2057700000	148170000	81725000	95092000	65085000	68831000	47174000	104260000	88901000	134090000	110720000	154060000	117230000	62771000	63550000	110700000	122050000	119020000
O95260-2;O95260	Arginyl-tRNA--protein transferase 1	ATE1	4	4	4	14.1	96		0.000756	4.5233	By MS/MS	By matching	By matching	By matching	By matching	By MS/MS	By MS/MS	By MS/MS	By MS/MS	By MS/MS	By MS/MS	By matching	By MS/MS	By matching	By matching	By MS/MS	By MS/MS	By MS/MS	By MS/MS	By MS/MS	By MS/MS	618060000	39844000	0	18062000	23661000	17057000	36537000	32733000	27983000	32850000	0	20433000	13995000	39766000	32167000	24317000	37012000	26218000
P15336-3;P15336-7;P15336-4;P15336-5;P15336	Cyclic AMP-dependent transcription factor ATF-2	ATF2	1	1	1	12.9	11		0.007965	1.5149	By matching	By matching					By matching	By matching	By MS/MS		By matching	By matching		By matching		By matching						12654000	1442100	1089700	0	0	0	0	1598600	1337900	2374500	0	945730	923070	0	939880	0	2043700	0
P18850	Cyclic AMP-dependent transcription factor ATF-6 alpha;Processed cyclic AMP-dependent transcription factor ATF-6 alpha	ATF6	8	8	8	30.1	166	67	0	72.458	By MS/MS	By MS/MS	By MS/MS	By MS/MS	By MS/MS	By MS/MS	By MS/MS	By MS/MS	By MS/MS	By MS/MS	By MS/MS	By MS/MS	By MS/MS	By MS/MS	By MS/MS	By MS/MS	By MS/MS	By MS/MS	By MS/MS	By MS/MS	By MS/MS	4754700000	1924200000	1559700000	1491200000	1093700000	913450000	2320100000	1490100000	1269500000	1183800000	1218400000	1383100000	1437300000	1135900000	1041100000	1049300000	1280300000	1072700000
Q99941	Cyclic AMP-dependent transcription factor ATF-6 beta;Processed cyclic AMP-dependent transcription factor ATF-6 beta	ATF6B	20	20	1	38.4	589	292	0	322.83	By MS/MS	By MS/MS	By MS/MS	By MS/MS	By MS/MS	By MS/MS	By MS/MS	By MS/MS	By MS/MS	By MS/MS	By MS/MS	By MS/MS	By MS/MS	By MS/MS	By MS/MS	By MS/MS	By MS/MS	By MS/MS	By MS/MS	By MS/MS	By MS/MS	36836000000	4205300000	3977200000	4081500000	4300700000	3826500000	4036300000	4623200000	3750200000	4128800000	3866900000	4460600000	4670900000	4116800000	3719800000	3887500000	5251500000	4835500000
Q99941-2	Cyclic AMP-dependent transcription factor ATF-6 beta;Processed cyclic AMP-dependent transcription factor ATF-6 beta	ATF6B	20	1	1	38.1	15	1	0.0008244	7.0065	By MS/MS	By matching	By matching	By matching	By matching	By MS/MS	By matching	By matching	By matching	By MS/MS	By matching	By matching	By matching	By matching	By MS/MS	By matching	By matching	By matching	By matching	By matching	By MS/MS	191950000	21909000	0	0	0	0	18568000	19687000	0	12734000	8703300	0	0	0	21972000	25855000	18401000	12131000
P17544-4;P17544-2;P17544-3;P17544-6;P17544	Cyclic AMP-dependent transcription factor ATF-7	ATF7	3	3	3	19.5	60		0	47.249	By matching	By matching	By matching	By matching			By MS/MS	By MS/MS	By matching	By MS/MS	By matching	By MS/MS	By matching	By matching	By MS/MS	By MS/MS	By MS/MS	By matching	By MS/MS	By MS/MS	By MS/MS	805170000	16285000	15104000	10807000	12644000	0	0	59658000	22172000	86902000	28158000	28104000	34987000	60279000	42667000	51335000	30127000	0
Q6VMQ6-5;Q6VMQ6;Q6VMQ6-4;Q6VMQ6-2	Activating transcription factor 7-interacting protein 1	ATF7IP	13	13	13	19.9	326	4	0	37.902	By MS/MS	By MS/MS	By MS/MS	By MS/MS	By MS/MS	By MS/MS	By MS/MS	By MS/MS	By MS/MS	By MS/MS	By MS/MS	By MS/MS	By MS/MS	By MS/MS	By MS/MS	By MS/MS	By MS/MS	By MS/MS	By MS/MS	By MS/MS	By MS/MS	5221800000	247330000	228750000	177700000	194290000	163900000	129930000	320310000	262630000	257000000	212390000	223240000	256060000	148920000	183420000	280970000	315390000	330460000
O75143-4;O75143-3;O75143-2;O75143;O75143-5	Autophagy-related protein 13	ATG13	2	2	2	8	37		0.0048208	1.868	By matching	By matching	By matching	By matching	By matching	By matching			By MS/MS		By matching	By matching	By matching	By MS/MS			By matching	By MS/MS	By matching		By MS/MS	390640000	10705000	15216000	9944100	24629000	16544000	22916000	0	0	24973000	0	8543700	12783000	27128000	64012000	0	0	15826000
Q2TAZ0;Q2TAZ0-3;Q2TAZ0-4	Autophagy-related protein 2 homolog A	ATG2A	19	19	19	19.6	374	5	0	56.439	By MS/MS	By MS/MS	By MS/MS	By MS/MS	By MS/MS	By MS/MS	By MS/MS	By MS/MS	By MS/MS	By MS/MS	By MS/MS	By MS/MS	By MS/MS	By MS/MS	By MS/MS	By MS/MS	By MS/MS	By MS/MS	By MS/MS	By MS/MS	By MS/MS	7965900000	355700000	327460000	351580000	268740000	328710000	169770000	394840000	432580000	372520000	333070000	325740000	288140000	443330000	278580000	475290000	393310000	323980000
Q96BY7	Autophagy-related protein 2 homolog B	ATG2B	9	9	9	5.7	171	1	0.0008107	6.4709	By MS/MS	By MS/MS	By MS/MS	By MS/MS	By matching	By matching	By MS/MS	By MS/MS	By MS/MS	By MS/MS	By MS/MS	By MS/MS	By MS/MS	By MS/MS	By MS/MS	By MS/MS	By MS/MS	By MS/MS	By MS/MS	By MS/MS	By matching	1184700000	71332000	42021000	57043000	47898000	38606000	38088000	59467000	77995000	79289000	67251000	36950000	53974000	45521000	43841000	61630000	68781000	89794000
Q9NT62;Q9NT62-2	Ubiquitin-like-conjugating enzyme ATG3	ATG3	4	4	4	15.3	145	21	0.00024685	13.42	By MS/MS	By MS/MS	By MS/MS	By MS/MS	By MS/MS	By MS/MS	By MS/MS	By MS/MS	By MS/MS	By MS/MS	By MS/MS	By MS/MS	By MS/MS	By MS/MS	By MS/MS	By MS/MS	By MS/MS	By MS/MS	By MS/MS	By MS/MS	By MS/MS	5971500000	250490000	344860000	257000000	164310000	185320000	220320000	242330000	295920000	287120000	278750000	324430000	265020000	236850000	306400000	197940000	245110000	171920000
Q9Y4P1-6;Q9Y4P1;Q9Y4P1-2;Q9Y4P1-4;Q9Y4P1-3	Cysteine protease ATG4B	ATG4B	8	8	8	31.3	143	1	0.00046685	11.036	By MS/MS	By MS/MS	By MS/MS	By MS/MS	By MS/MS	By MS/MS	By MS/MS	By MS/MS	By MS/MS	By MS/MS	By MS/MS	By MS/MS	By MS/MS	By MS/MS	By MS/MS	By MS/MS	By MS/MS	By MS/MS	By MS/MS	By MS/MS	By MS/MS	3321100000	105160000	128920000	111140000	165560000	67634000	125780000	108330000	135280000	130440000	136320000	203150000	109320000	163060000	171290000	173100000	182220000	160260000
Q9H1Y0-2;Q9H1Y0	Autophagy protein 5	ATG5	2	2	2	14.2	106		0.0028062	2.1497	By MS/MS	By MS/MS	By MS/MS	By MS/MS	By matching	By matching	By MS/MS	By matching	By matching	By MS/MS	By MS/MS	By MS/MS	By matching	By MS/MS	By MS/MS	By MS/MS	By matching	By MS/MS	By matching	By MS/MS	By MS/MS	1579700000	52102000	56416000	117380000	44373000	88506000	63756000	53183000	69220000	58221000	59187000	45901000	48615000	14800000	46014000	71011000	40806000	51003000
O95352;O95352-2;O95352-3	Ubiquitin-like modifier-activating enzyme ATG7	ATG7	19	19	19	32.9	664	22	0	176.3	By MS/MS	By MS/MS	By MS/MS	By MS/MS	By MS/MS	By MS/MS	By MS/MS	By MS/MS	By MS/MS	By MS/MS	By MS/MS	By MS/MS	By MS/MS	By MS/MS	By MS/MS	By MS/MS	By MS/MS	By MS/MS	By MS/MS	By MS/MS	By MS/MS	30096000000	1546800000	1479000000	1340300000	1370000000	1243700000	1300000000	1218100000	1337600000	1548400000	1160100000	1213200000	1265000000	1184300000	1414100000	1416700000	1329200000	1454300000
Q7Z3C6;Q7Z3C6-2;Q7Z3C6-3	Autophagy-related protein 9A	ATG9A	14	14	14	26.2	638	35	0	68.67	By MS/MS	By MS/MS	By MS/MS	By MS/MS	By MS/MS	By MS/MS	By MS/MS	By MS/MS	By MS/MS	By MS/MS	By MS/MS	By MS/MS	By MS/MS	By MS/MS	By MS/MS	By MS/MS	By MS/MS	By MS/MS	By MS/MS	By MS/MS	By MS/MS	27840000000	1278200000	968840000	1193800000	1178800000	1185100000	1217800000	1081100000	1165400000	1082300000	1100200000	1312200000	1115500000	993080000	1119700000	1199400000	1348000000	1208300000
P31939;P31939-2	Bifunctional purine biosynthesis protein PURH;Phosphoribosylaminoimidazolecarboxamide formyltransferase;IMP cyclohydrolase	ATIC	27	27	27	65.7	1965	144	0	323.31	By MS/MS	By MS/MS	By MS/MS	By MS/MS	By MS/MS	By MS/MS	By MS/MS	By MS/MS	By MS/MS	By MS/MS	By MS/MS	By MS/MS	By MS/MS	By MS/MS	By MS/MS	By MS/MS	By MS/MS	By MS/MS	By MS/MS	By MS/MS	By MS/MS	259170000000	11450000000	10709000000	11339000000	9697200000	10229000000	9572000000	9122700000	9598100000	9275900000	10341000000	10793000000	10378000000	10490000000	10588000000	10159000000	9522200000	10068000000
Q8NHH9-5;Q8NHH9-4;Q8NHH9-2;Q8NHH9;Q8NHH9-3	Atlastin-2	ATL2	7	7	7	18.9	167	28	0	18.593	By MS/MS	By MS/MS	By MS/MS	By MS/MS	By MS/MS	By MS/MS	By MS/MS	By MS/MS	By MS/MS	By MS/MS	By MS/MS	By MS/MS	By MS/MS	By MS/MS	By MS/MS	By MS/MS	By MS/MS	By MS/MS	By MS/MS	By MS/MS	By MS/MS	3802900000	164900000	180500000	174660000	222100000	206550000	149470000	174160000	212190000	192280000	143510000	188520000	159780000	191050000	228690000	205650000	217620000	169000000
Q6DD88	Atlastin-3	ATL3	18	18	18	57.1	981	101	0	323.31	By MS/MS	By MS/MS	By MS/MS	By MS/MS	By MS/MS	By MS/MS	By MS/MS	By MS/MS	By MS/MS	By MS/MS	By MS/MS	By MS/MS	By MS/MS	By MS/MS	By MS/MS	By MS/MS	By MS/MS	By MS/MS	By MS/MS	By MS/MS	By MS/MS	42979000000	1573000000	1621000000	1622900000	2204600000	1879000000	1917000000	1972700000	1988200000	2193200000	2100400000	1828300000	1804000000	2224500000	2158200000	1914700000	2076600000	1985600000
Q13315	Serine-protein kinase ATM	ATM	81	81	81	38.9	3002	346	0	323.31	By MS/MS	By MS/MS	By MS/MS	By MS/MS	By MS/MS	By MS/MS	By MS/MS	By MS/MS	By MS/MS	By MS/MS	By MS/MS	By MS/MS	By MS/MS	By MS/MS	By MS/MS	By MS/MS	By MS/MS	By MS/MS	By MS/MS	By MS/MS	By MS/MS	111040000000	5741500000	5552800000	5278800000	5619200000	4970600000	5219800000	4799200000	5186500000	5119400000	5688400000	5355600000	5382700000	5202800000	5843000000	5374400000	4386500000	4720700000
P54259	Atrophin-1	ATN1	2	2	2	3.8	41		1	-2	By matching	By matching	By matching	By matching		By matching	By matching	By MS/MS	By matching	By MS/MS	By matching	By matching	By matching	By matching	By matching	By MS/MS	By matching	By MS/MS	By matching			114990000	5598300	4095000	4076300	4556800	0	5312400	7218100	8052800	6257200	4019300	6087000	5163200	4539200	2977900	6455600	14028000	8086300
P98196	Probable phospholipid-transporting ATPase IH	ATP11A	8	8	8	9.2	289	3	0	20.117	By MS/MS	By MS/MS	By MS/MS	By MS/MS	By MS/MS	By MS/MS	By MS/MS	By MS/MS	By MS/MS	By MS/MS	By MS/MS	By MS/MS	By MS/MS	By MS/MS	By MS/MS	By MS/MS	By MS/MS	By MS/MS	By MS/MS	By MS/MS	By MS/MS	9506600000	292010000	342370000	179200000	561160000	563340000	570550000	252580000	297500000	267720000	257760000	188750000	235240000	432190000	543100000	341160000	185500000	276240000
Q9Y2G3	Probable phospholipid-transporting ATPase IF	ATP11B	13	13	13	19.7	419	1	0	55.013	By matching	By MS/MS	By MS/MS	By MS/MS	By MS/MS	By MS/MS	By MS/MS	By MS/MS	By MS/MS	By MS/MS	By MS/MS	By MS/MS	By MS/MS	By MS/MS	By MS/MS	By MS/MS	By MS/MS	By MS/MS	By MS/MS	By MS/MS	By MS/MS	9476900000	232950000	187970000	359860000	715630000	431430000	276270000	302710000	320490000	330230000	337290000	325210000	528780000	357100000	370060000	307720000	296630000	439960000
Q8NB49-2;Q8NB49-3;Q8NB49-4;Q8NB49	Phospholipid-transporting ATPase IG	ATP11C	13	13	13	18.1	325	21	0	55.516	By MS/MS	By MS/MS	By MS/MS	By MS/MS	By MS/MS	By MS/MS	By MS/MS	By MS/MS	By MS/MS	By MS/MS	By MS/MS	By MS/MS	By MS/MS	By MS/MS	By MS/MS	By MS/MS	By MS/MS	By MS/MS	By MS/MS	By MS/MS	By MS/MS	6575100000	259150000	258860000	272690000	447060000	403410000	371040000	210970000	187060000	179920000	250840000	285080000	337470000	446550000	380430000	258110000	180480000	194120000
Q9HD20;Q9HD20-2;Q9HD20-3	Manganese-transporting ATPase 13A1	ATP13A1	31	31	31	38.2	1593	149	0	323.31	By MS/MS	By MS/MS	By MS/MS	By MS/MS	By MS/MS	By MS/MS	By MS/MS	By MS/MS	By MS/MS	By MS/MS	By MS/MS	By MS/MS	By MS/MS	By MS/MS	By MS/MS	By MS/MS	By MS/MS	By MS/MS	By MS/MS	By MS/MS	By MS/MS	114020000000	4373500000	4182900000	4380600000	5211900000	4066900000	4312100000	4082500000	3532300000	3643100000	4035800000	3836500000	4506100000	4514600000	4853400000	3871900000	3367900000	3434500000
Q9NQ11-3;Q9NQ11;Q9NQ11-2	Probable cation-transporting ATPase 13A2	ATP13A2	4	4	4	5	76		0.00066007	8.912	By MS/MS	By MS/MS	By MS/MS	By MS/MS	By matching	By MS/MS	By MS/MS	By MS/MS	By MS/MS	By MS/MS	By MS/MS	By MS/MS	By MS/MS	By MS/MS	By MS/MS	By MS/MS	By MS/MS	By MS/MS	By MS/MS	By MS/MS	By MS/MS	641020000	42620000	40493000	31724000	25121000	27062000	16613000	28406000	46980000	26886000	29982000	23846000	73391000	24936000	32918000	43921000	22473000	20487000
Q9H7F0;Q9H7F0-2	Probable cation-transporting ATPase 13A3	ATP13A3	30	30	30	37.8	1256	127	0	323.31	By MS/MS	By MS/MS	By MS/MS	By MS/MS	By MS/MS	By MS/MS	By MS/MS	By MS/MS	By MS/MS	By MS/MS	By MS/MS	By MS/MS	By MS/MS	By MS/MS	By MS/MS	By MS/MS	By MS/MS	By MS/MS	By MS/MS	By MS/MS	By MS/MS	81803000000	3086900000	3259000000	3236700000	2955900000	2819300000	2901100000	3696800000	3513600000	3486800000	3750600000	3376000000	3374900000	2934200000	3160600000	3568800000	3765100000	3568800000
P05023-3;P05023-4;P05023;P05023-2;P50993;Q13733	Sodium/potassium-transporting ATPase subunit alpha-1	ATP1A1	25	25	15	33.9	1994	74	0	323.31	By MS/MS	By MS/MS	By MS/MS	By MS/MS	By MS/MS	By MS/MS	By MS/MS	By MS/MS	By MS/MS	By MS/MS	By MS/MS	By MS/MS	By MS/MS	By MS/MS	By MS/MS	By MS/MS	By MS/MS	By MS/MS	By MS/MS	By MS/MS	By MS/MS	264920000000	8057900000	8470000000	8227800000	9648300000	10765000000	11424000000	8421900000	7999300000	7862100000	7920300000	7448600000	7979800000	10236000000	11660000000	7593600000	9056400000	8180000000
P13637;P13637-2;P13637-3	Sodium/potassium-transporting ATPase subunit alpha-3	ATP1A3	11	1	1	13.9		4	1	-2	By matching	By matching	By MS/MS	By matching	By matching	By matching	By matching	By matching	By matching	By matching	By matching	By matching	By matching	By matching	By matching	By matching	By matching	By matching	By matching	By matching	By matching	29167000	0	0	80126000	0	0	0	0	0	0	0	0	0	130020000	0	0	0	0
P05026-2;P05026	Sodium/potassium-transporting ATPase subunit beta-1	ATP1B1	8	8	8	36.9	303	662	0	266.26	By MS/MS	By MS/MS	By MS/MS	By MS/MS	By MS/MS	By MS/MS	By MS/MS	By MS/MS	By MS/MS	By MS/MS	By MS/MS	By MS/MS	By MS/MS	By MS/MS	By MS/MS	By MS/MS	By MS/MS	By MS/MS	By MS/MS	By MS/MS	By MS/MS	51662000000	17681000000	20762000000	16000000000	14780000000	15312000000	15493000000	14305000000	13460000000	14059000000	15721000000	13361000000	13216000000	13768000000	14060000000	17044000000	15082000000	16780000000
P54709;P54709-2	Sodium/potassium-transporting ATPase subunit beta-3	ATP1B3	16	16	16	64.9	982	1154	0	323.31	By MS/MS	By MS/MS	By MS/MS	By MS/MS	By MS/MS	By MS/MS	By MS/MS	By MS/MS	By MS/MS	By MS/MS	By MS/MS	By MS/MS	By MS/MS	By MS/MS	By MS/MS	By MS/MS	By MS/MS	By MS/MS	By MS/MS	By MS/MS	By MS/MS	316380000000	46455000000	43012000000	45331000000	42711000000	48156000000	50179000000	45813000000	43172000000	40919000000	43341000000	42921000000	50794000000	44550000000	44145000000	40827000000	49443000000	46852000000
O14983-2;O14983;O14983-3	Sarcoplasmic/endoplasmic reticulum calcium ATPase 1	ATP2A1	11	1	1	16.4	4		1	-2	By matching	By matching	By matching	By matching	By matching	By matching	By matching	By matching	By matching	By matching	By MS/MS	By matching	By matching	By matching	By matching	By matching	By matching	By matching	By matching	By matching	By matching	263020000	0	0	0	0	0	0	0	0	0	0	133840000	35440000	0	0	60929000	0	0
P16615-5;P16615-2;P16615-3;P16615;P16615-4	Sarcoplasmic/endoplasmic reticulum calcium ATPase 2	ATP2A2	27	27	17	34.9	2228	155	0	323.31	By MS/MS	By MS/MS	By MS/MS	By MS/MS	By MS/MS	By MS/MS	By MS/MS	By MS/MS	By MS/MS	By MS/MS	By MS/MS	By MS/MS	By MS/MS	By MS/MS	By MS/MS	By MS/MS	By MS/MS	By MS/MS	By MS/MS	By MS/MS	By MS/MS	218210000000	6688800000	8246100000	7985800000	8305500000	7826100000	7704200000	9252300000	8040200000	8476800000	7917700000	7813300000	7634200000	9722800000	9157200000	8796800000	9435600000	7864200000
Q93084-4;Q93084-2;Q93084-3;Q93084-7;Q93084;Q93084-6;Q93084-5	Sarcoplasmic/endoplasmic reticulum calcium ATPase 3	ATP2A3	15	10	9	19.6	360	6	0	28.882	By MS/MS	By MS/MS	By MS/MS	By MS/MS	By MS/MS	By MS/MS	By MS/MS	By MS/MS	By MS/MS	By MS/MS	By MS/MS	By MS/MS	By MS/MS	By MS/MS	By MS/MS	By MS/MS	By MS/MS	By MS/MS	By MS/MS	By MS/MS	By MS/MS	6619500000	217430000	265350000	243140000	263300000	252800000	327580000	282180000	256120000	266350000	313630000	313300000	276300000	335890000	326310000	280870000	253450000	276860000
P20020-5;P20020-2;P20020-6;P20020-3;P20020-4;P20020	Plasma membrane calcium-transporting ATPase 1	ATP2B1	12	5	5	15.5	82	3	0.00048852	12.942	By matching	By matching	By matching	By MS/MS	By MS/MS	By MS/MS	By matching	By MS/MS	By matching	By MS/MS	By matching	By matching	By MS/MS	By MS/MS	By matching	By MS/MS	By matching	By MS/MS	By matching	By matching	By MS/MS	2109000000	94832000	73855000	100270000	105110000	128360000	182740000	104580000	102490000	54359000	94870000	0	76363000	115330000	163480000	52120000	141020000	57804000
P23634-7;P23634-6;P23634-8;P23634;P23634-5;P23634-4;P23634-3;P23634-2;Q16720-8;Q16720-7;Q16720-6;Q16720-3;Q16720-5;Q16720-2;Q16720-4;Q16720;Q01814-4;Q01814-7;Q01814-3;Q01814-6;Q01814-2;Q01814-8;Q01814-5;Q01814	Plasma membrane calcium-transporting ATPase 4	ATP2B4	24	24	17	32.3	1067	71	0	227.1	By MS/MS	By MS/MS	By MS/MS	By MS/MS	By MS/MS	By MS/MS	By MS/MS	By MS/MS	By MS/MS	By MS/MS	By MS/MS	By MS/MS	By MS/MS	By MS/MS	By MS/MS	By MS/MS	By MS/MS	By MS/MS	By MS/MS	By MS/MS	By MS/MS	61322000000	1766100000	1548500000	1962900000	2762700000	2456000000	2749500000	2119400000	2107100000	2075900000	1696000000	1795400000	2099100000	3724600000	3748300000	1950200000	2265400000	1899400000
P98194-2;P98194-4;P98194;P98194-3;P98194-5;P98194-9;P98194-6;P98194-7;P98194-8	Calcium-transporting ATPase type 2C member 1	ATP2C1	8	8	8	14.1	139		0	15.727	By MS/MS	By MS/MS	By MS/MS	By MS/MS	By MS/MS	By MS/MS	By MS/MS	By MS/MS	By MS/MS	By MS/MS	By MS/MS	By matching	By MS/MS	By MS/MS	By MS/MS	By MS/MS	By MS/MS	By MS/MS	By matching	By MS/MS	By matching	1745600000	56019000	42902000	76102000	86604000	99118000	93802000	61188000	56511000	66817000	58174000	114600000	60244000	86126000	93324000	61543000	85332000	91541000
P25705;P25705-2;P25705-3	ATP synthase subunit alpha, mitochondrial	ATP5A1	18	18	18	49.9	1856	264	0	323.31	By MS/MS	By MS/MS	By MS/MS	By MS/MS	By MS/MS	By MS/MS	By MS/MS	By MS/MS	By MS/MS	By MS/MS	By MS/MS	By MS/MS	By MS/MS	By MS/MS	By MS/MS	By MS/MS	By MS/MS	By MS/MS	By MS/MS	By MS/MS	By MS/MS	399370000000	13860000000	14358000000	14065000000	13503000000	13372000000	15187000000	15291000000	15371000000	13368000000	16469000000	16191000000	14772000000	16078000000	15018000000	14790000000	14978000000	13263000000
P06576	ATP synthase subunit beta, mitochondrial	ATP5B	25	25	25	74.3	3900	395	0	323.31	By MS/MS	By MS/MS	By MS/MS	By MS/MS	By MS/MS	By MS/MS	By MS/MS	By MS/MS	By MS/MS	By MS/MS	By MS/MS	By MS/MS	By MS/MS	By MS/MS	By MS/MS	By MS/MS	By MS/MS	By MS/MS	By MS/MS	By MS/MS	By MS/MS	958480000000	37423000000	29919000000	43141000000	24899000000	34143000000	22589000000	30800000000	34253000000	34820000000	42870000000	53109000000	41758000000	43493000000	34269000000	25101000000	16335000000	23418000000
P36542;P36542-2	ATP synthase subunit gamma, mitochondrial	ATP5C1	4	4	4	22.5	190	23	0	50.335	By MS/MS	By MS/MS	By MS/MS	By MS/MS	By MS/MS	By MS/MS	By MS/MS	By MS/MS	By MS/MS	By MS/MS	By MS/MS	By MS/MS	By MS/MS	By MS/MS	By MS/MS	By MS/MS	By MS/MS	By MS/MS	By MS/MS	By MS/MS	By MS/MS	17286000000	959060000	987940000	999890000	644450000	562080000	769880000	760360000	798020000	743500000	554790000	1065300000	872790000	772760000	844070000	661500000	852450000	530500000
P24539	ATP synthase F(0) complex subunit B1, mitochondrial	ATP5F1	6	6	6	23.8	262	158	0	193.56	By MS/MS	By MS/MS	By MS/MS	By MS/MS	By MS/MS	By MS/MS	By MS/MS	By MS/MS	By MS/MS	By MS/MS	By MS/MS	By MS/MS	By MS/MS	By MS/MS	By MS/MS	By MS/MS	By MS/MS	By MS/MS	By MS/MS	By MS/MS	By MS/MS	29814000000	1888300000	1835300000	2042300000	2739900000	2136300000	2462600000	1015300000	2055900000	1360300000	3441100000	2333300000	1894700000	3167900000	2633600000	1798300000	1294500000	1227600000
P05496;Q06055;P48201;Q06055-3;Q06055-2	ATP synthase F(0) complex subunit C1, mitochondrial;ATP synthase F(0) complex subunit C2, mitochondrial;ATP synthase F(0) complex subunit C3, mitochondrial	ATP5G1;ATP5G2;ATP5G3	1	1	1	22.8	46	422	0	32.967	By MS/MS	By MS/MS	By MS/MS	By MS/MS	By MS/MS	By MS/MS	By MS/MS	By MS/MS	By MS/MS	By MS/MS	By matching	By matching	By MS/MS	By MS/MS	By MS/MS	By MS/MS	By matching	By MS/MS	By MS/MS	By MS/MS	By MS/MS	1092700000	148260000	87900000	44278000	91691000	163770000	168810000	191260000	708160000	238420000	190320000	28467000	48853000	50120000	93663000	50307000	17986000	49673000
O75947;O75947-2	ATP synthase subunit d, mitochondrial	ATP5H	6	6	6	54	248	67	0	30.311	By MS/MS	By MS/MS	By MS/MS	By MS/MS	By MS/MS	By MS/MS	By MS/MS	By MS/MS	By MS/MS	By MS/MS	By MS/MS	By MS/MS	By MS/MS	By MS/MS	By MS/MS	By MS/MS	By MS/MS	By MS/MS	By MS/MS	By MS/MS	By MS/MS	7526600000	427780000	510160000	477040000	630730000	491320000	458100000	395070000	486990000	514400000	441490000	299870000	413560000	721690000	873560000	389510000	699970000	345960000
P18859;P18859-2	ATP synthase-coupling factor 6, mitochondrial	ATP5J	2	2	2	31.5	97		0.00080792	6.2957	By MS/MS	By MS/MS	By MS/MS	By matching	By MS/MS	By MS/MS	By MS/MS	By MS/MS	By MS/MS	By MS/MS	By MS/MS	By MS/MS	By MS/MS	By MS/MS	By MS/MS	By MS/MS	By MS/MS	By matching	By MS/MS	By MS/MS	By MS/MS	579920000	34728000	23064000	26570000	5881900	25505000	23739000	27298000	31293000	33138000	24010000	28798000	28137000	14585000	19089000	29140000	27071000	24842000
P56134-3;P56134;P56134-4;P56134-2	ATP synthase subunit f, mitochondrial	ATP5J2	3	3	3	67.3	330	119	0	39.964	By MS/MS	By MS/MS	By MS/MS	By MS/MS	By MS/MS	By MS/MS	By MS/MS	By MS/MS	By MS/MS	By MS/MS	By MS/MS	By MS/MS	By MS/MS	By MS/MS	By MS/MS	By MS/MS	By MS/MS	By MS/MS	By MS/MS	By MS/MS	By MS/MS	240570000000	7030600000	6180500000	6445400000	8930800000	6693600000	8167500000	2970600000	3514900000	3849900000	6405900000	7000900000	6360900000	11408000000	9669100000	3613500000	2730000000	2688900000
O75964	ATP synthase subunit g, mitochondrial	ATP5L	4	4	4	40.8	121	20	0.0015528	2.7609	By MS/MS	By MS/MS	By MS/MS	By MS/MS	By MS/MS	By MS/MS	By MS/MS	By MS/MS	By MS/MS	By MS/MS	By MS/MS	By MS/MS	By MS/MS	By MS/MS	By MS/MS	By MS/MS	By MS/MS	By MS/MS	By MS/MS	By MS/MS	By MS/MS	3480600000	180040000	150200000	147820000	205230000	167370000	183660000	99903000	122330000	114800000	157520000	215610000	180460000	194640000	227850000	132580000	119370000	80649000
P48047	ATP synthase subunit O, mitochondrial	ATP5O	5	5	5	39.4	293	29	0	32.627	By MS/MS	By MS/MS	By MS/MS	By MS/MS	By MS/MS	By MS/MS	By MS/MS	By MS/MS	By MS/MS	By MS/MS	By MS/MS	By MS/MS	By MS/MS	By MS/MS	By MS/MS	By MS/MS	By MS/MS	By MS/MS	By MS/MS	By MS/MS	By MS/MS	9893400000	339370000	364710000	327310000	414260000	361460000	503000000	341710000	321580000	335940000	357200000	331950000	337510000	520960000	475900000	338960000	328860000	274880000
Q99766;Q99766-3;Q99766-2	ATP synthase subunit s, mitochondrial	ATP5S	2	2	2	10.7	60		0.0049656	1.8236	By MS/MS	By MS/MS	By MS/MS	By MS/MS	By MS/MS	By MS/MS	By matching	By matching	By matching	By MS/MS	By matching	By MS/MS	By matching	By matching	By matching	By MS/MS	By matching	By MS/MS	By MS/MS	By MS/MS	By MS/MS	1673200000	111240000	84575000	104200000	44094000	80811000	53431000	47358000	73159000	55063000	60823000	94697000	63843000	68884000	77739000	72781000	53510000	64453000
Q15904	V-type proton ATPase subunit S1	ATP6AP1	17	17	17	62.6	872	1093	0	323.31	By MS/MS	By MS/MS	By MS/MS	By MS/MS	By MS/MS	By MS/MS	By MS/MS	By MS/MS	By MS/MS	By MS/MS	By MS/MS	By MS/MS	By MS/MS	By MS/MS	By MS/MS	By MS/MS	By MS/MS	By MS/MS	By MS/MS	By MS/MS	By MS/MS	269930000000	72170000000	64929000000	75079000000	56361000000	67846000000	62029000000	55612000000	54148000000	60472000000	52417000000	60490000000	60981000000	52279000000	53033000000	49775000000	42912000000	44278000000
O75787-2;O75787	Renin receptor	ATP6AP2	6	6	6	29.6	214		0	32.528	By MS/MS	By MS/MS	By MS/MS	By MS/MS	By MS/MS	By MS/MS	By MS/MS	By MS/MS	By MS/MS	By MS/MS	By MS/MS	By MS/MS	By MS/MS	By MS/MS	By MS/MS	By MS/MS	By MS/MS	By MS/MS	By MS/MS	By MS/MS	By MS/MS	4980600000	287110000	411260000	352110000	166010000	207580000	123660000	197960000	167730000	187220000	233430000	322760000	258840000	187260000	278910000	211990000	123570000	201420000
Q93050-1;Q93050	V-type proton ATPase 116 kDa subunit a isoform 1	ATP6V0A1	22	22	2	36.8	1024	504	0	323.31	By MS/MS	By MS/MS	By MS/MS	By MS/MS	By MS/MS	By MS/MS	By MS/MS	By MS/MS	By MS/MS	By MS/MS	By MS/MS	By MS/MS	By MS/MS	By MS/MS	By MS/MS	By MS/MS	By MS/MS	By MS/MS	By MS/MS	By MS/MS	By MS/MS	65438000000	5441500000	5034700000	5609800000	4956500000	5776900000	5848200000	4853700000	4332500000	4589100000	5532200000	5325700000	5168300000	5271700000	5651800000	4994000000	4738500000	4295400000
Q93050-3	V-type proton ATPase 116 kDa subunit a isoform 1	ATP6V0A1	21	1	1	37.2	26		0.0028352	2.2827	By matching	By matching	By matching	By MS/MS	By matching	By matching	By matching	By matching	By matching	By matching	By matching	By matching	By matching	By matching	By matching	By matching	By matching	By matching	By MS/MS	By matching	By matching	1112000000	0	0	32261000	11447000	32017000	0	92172000	91937000	83389000	51659000	100130000	77802000	80749000	64314000	46788000	63289000	53618000
Q9Y487	V-type proton ATPase 116 kDa subunit a isoform 2	ATP6V0A2	21	20	20	33.5	999	391	0	323.31	By MS/MS	By MS/MS	By MS/MS	By MS/MS	By MS/MS	By MS/MS	By MS/MS	By MS/MS	By MS/MS	By MS/MS	By MS/MS	By MS/MS	By MS/MS	By MS/MS	By MS/MS	By MS/MS	By MS/MS	By MS/MS	By MS/MS	By MS/MS	By MS/MS	66986000000	6345200000	5944900000	6005300000	6030200000	5105400000	5191000000	6149400000	4933600000	5055900000	5717000000	6500000000	6959300000	5834600000	5981700000	6851100000	5856900000	5895200000
P27449	V-type proton ATPase 16 kDa proteolipid subunit	ATP6V0C	2	2	2	31.6	177	213	0	213.38	By MS/MS	By MS/MS	By MS/MS	By MS/MS	By MS/MS	By MS/MS	By MS/MS	By MS/MS	By MS/MS	By MS/MS	By MS/MS	By MS/MS	By MS/MS	By MS/MS	By MS/MS	By MS/MS	By MS/MS	By MS/MS	By MS/MS	By MS/MS	By MS/MS	8328700000	1435800000	680450000	877180000	1426300000	1797300000	1478600000	270580000	427550000	695780000	1320300000	651580000	509960000	1100700000	897440000	1759100000	255120000	247410000
P61421	V-type proton ATPase subunit d 1	ATP6V0D1	7	7	7	32.8	154	8	0	36.607	By MS/MS	By MS/MS	By MS/MS	By MS/MS	By MS/MS	By MS/MS	By MS/MS	By MS/MS	By MS/MS	By MS/MS	By MS/MS	By MS/MS	By MS/MS	By MS/MS	By MS/MS	By MS/MS	By MS/MS	By MS/MS	By MS/MS	By MS/MS	By MS/MS	5796100000	359560000	263870000	263470000	331260000	220730000	267810000	214720000	183400000	278660000	258910000	346500000	258570000	315890000	373080000	222510000	220910000	174690000
Q8N8Y2	V-type proton ATPase subunit d 2	ATP6V0D2	2	2	2	7.7	68	22	0.00075019	4.3564	By MS/MS	By MS/MS	By MS/MS	By MS/MS	By MS/MS	By MS/MS	By MS/MS	By MS/MS	By MS/MS	By MS/MS	By MS/MS	By MS/MS	By MS/MS	By MS/MS	By MS/MS	By MS/MS	By MS/MS	By MS/MS	By matching	By MS/MS	By MS/MS	5711900000	302820000	484090000	343990000	709750000	442650000	308440000	177200000	281880000	210490000	223870000	312870000	275410000	299220000	321180000	234810000	177520000	231000000
O15342	V-type proton ATPase subunit e 1	ATP6V0E1	1	1	1	9.9		79	0.00064419	8.1062	By MS/MS	By MS/MS	By MS/MS	By MS/MS	By MS/MS	By MS/MS	By MS/MS	By MS/MS	By MS/MS	By MS/MS	By MS/MS	By MS/MS	By MS/MS	By MS/MS	By MS/MS	By MS/MS	By MS/MS	By MS/MS	By MS/MS	By MS/MS	By MS/MS	976050000	519490000	502130000	480750000	425310000	492610000	455850000	598860000	463120000	503400000	446640000	714030000	799480000	547250000	444350000	574200000	741060000	900000000
P38606-2;P38606	V-type proton ATPase catalytic subunit A	ATP6V1A	24	24	24	62.2	1191	166	0	323.31	By MS/MS	By MS/MS	By MS/MS	By MS/MS	By MS/MS	By MS/MS	By MS/MS	By MS/MS	By MS/MS	By MS/MS	By MS/MS	By MS/MS	By MS/MS	By MS/MS	By MS/MS	By MS/MS	By MS/MS	By MS/MS	By MS/MS	By MS/MS	By MS/MS	131110000000	5697400000	5822400000	4999000000	5441800000	5411100000	5674100000	5325500000	5807300000	5686500000	5210200000	6027100000	5569100000	5512000000	5457200000	4949900000	5098000000	5265700000
P15313	V-type proton ATPase subunit B, kidney isoform	ATP6V1B1	7	2	2	22.6	10	11	1	-2	By matching	By matching	By matching	By matching	By matching	By matching	By matching	By matching	By matching	By MS/MS	By matching	By matching	By matching	By matching	By matching	By matching	By matching	By matching	By MS/MS	By matching	By matching	401610000	33807000	19724000	0	16780000	46647000	13782000	0	0	44826000	157300000	19095000	0	24312000	0	0	0	35823000
P21281	V-type proton ATPase subunit B, brain isoform	ATP6V1B2	16	16	11	52.3	910	65	0	323.31	By MS/MS	By MS/MS	By MS/MS	By MS/MS	By MS/MS	By MS/MS	By MS/MS	By MS/MS	By MS/MS	By MS/MS	By MS/MS	By MS/MS	By MS/MS	By MS/MS	By MS/MS	By MS/MS	By MS/MS	By MS/MS	By MS/MS	By MS/MS	By MS/MS	43216000000	1701100000	1947100000	1800900000	1849900000	1213600000	1705200000	1619500000	1987600000	1720500000	1981700000	2097600000	1677200000	1807300000	1744400000	1789200000	1641000000	1908100000
P21283	V-type proton ATPase subunit C 1	ATP6V1C1	15	15	14	53.9	310	19	0	20.433	By MS/MS	By MS/MS	By MS/MS	By MS/MS	By MS/MS	By MS/MS	By MS/MS	By MS/MS	By MS/MS	By MS/MS	By MS/MS	By MS/MS	By MS/MS	By MS/MS	By MS/MS	By MS/MS	By MS/MS	By MS/MS	By MS/MS	By MS/MS	By MS/MS	7747300000	445270000	424830000	454890000	356120000	439550000	505000000	266590000	201030000	231650000	324980000	379970000	445590000	426900000	505090000	406200000	274900000	261860000
P36543-2;P36543;P36543-3	V-type proton ATPase subunit E 1	ATP6V1E1	5	5	5	32.4	136	9	0	27.721	By MS/MS	By MS/MS	By MS/MS	By MS/MS	By MS/MS	By MS/MS	By MS/MS	By MS/MS	By MS/MS	By MS/MS	By MS/MS	By MS/MS	By MS/MS	By MS/MS	By MS/MS	By MS/MS	By MS/MS	By MS/MS	By MS/MS	By MS/MS	By MS/MS	4157000000	319120000	287940000	156380000	134250000	152580000	147490000	189690000	177960000	139920000	107860000	357340000	123790000	118410000	112520000	181430000	199070000	179280000
Q9UI12-2;Q9UI12	V-type proton ATPase subunit H	ATP6V1H	14	14	14	46.9	394	27	0	263.68	By MS/MS	By MS/MS	By MS/MS	By MS/MS	By MS/MS	By MS/MS	By MS/MS	By MS/MS	By MS/MS	By MS/MS	By MS/MS	By MS/MS	By MS/MS	By MS/MS	By MS/MS	By MS/MS	By MS/MS	By MS/MS	By MS/MS	By MS/MS	By MS/MS	30896000000	1139800000	1320900000	1246100000	1530200000	1416600000	2007300000	1100200000	1053600000	1168800000	1214400000	1074400000	1324100000	1834700000	1517800000	1088100000	988540000	1193000000
Q04656-5;Q04656;Q04656-2;Q04656-3;Q04656-4	Copper-transporting ATPase 1	ATP7A	6	6	6	7.5	142		0.000456	10.139	By MS/MS	By matching	By matching	By MS/MS	By matching	By matching	By MS/MS	By MS/MS	By MS/MS	By MS/MS	By MS/MS	By MS/MS	By MS/MS	By MS/MS	By MS/MS	By MS/MS	By MS/MS	By MS/MS	By MS/MS	By MS/MS	By MS/MS	830490000	34198000	29858000	36820000	38848000	28657000	35880000	36991000	32259000	34458000	31194000	32649000	31303000	38538000	34944000	33616000	56209000	37142000
Q8TF62	Probable phospholipid-transporting ATPase IM	ATP8B4	12	12	12	15.6	342	18	0	28.182	By MS/MS	By MS/MS	By MS/MS	By MS/MS	By MS/MS	By MS/MS	By MS/MS	By MS/MS	By MS/MS	By MS/MS	By MS/MS	By MS/MS	By MS/MS	By MS/MS	By MS/MS	By MS/MS	By MS/MS	By MS/MS	By MS/MS	By MS/MS	By MS/MS	6473000000	285880000	277020000	280350000	387400000	342650000	319650000	199110000	237210000	244910000	246920000	349640000	293830000	369110000	471580000	206490000	179110000	196400000
O43861-2;O43861	Probable phospholipid-transporting ATPase IIB	ATP9B	7	7	7	11.2	197		0	23.216	By MS/MS	By MS/MS	By MS/MS	By MS/MS	By MS/MS	By MS/MS	By MS/MS	By MS/MS	By MS/MS	By MS/MS	By MS/MS	By MS/MS	By MS/MS	By MS/MS	By MS/MS	By MS/MS	By MS/MS	By MS/MS	By MS/MS	By MS/MS	By MS/MS	1879700000	99694000	75671000	77409000	97322000	81145000	77174000	55033000	77321000	59367000	90155000	94551000	72383000	105340000	62421000	100170000	64560000	55171000
Q5TC12-2;Q5TC12-3;Q5TC12	ATP synthase mitochondrial F1 complex assembly factor 1	ATPAF1	1	1	1	10.2	12		0.0015491	2.7297	By MS/MS			By matching				By matching	By MS/MS	By MS/MS			By MS/MS		By matching	By MS/MS			By matching		By MS/MS	226670000	9043900	0	0	16435000	0	0	0	17326000	47337000	22779000	0	0	31860000	0	14971000	19572000	0
Q8N5M1	ATP synthase mitochondrial F1 complex assembly factor 2	ATPAF2	1	1	1	8.7	5		0.0081085	1.5045							By matching							By MS/MS				By matching	By MS/MS			29503000	0	0	0	0	0	0	6045900	0	0	0	0	0	0	3499200	0	0	0
Q13535-2;Q13535-3;Q13535	Serine/threonine-protein kinase ATR	ATR	33	33	33	18.7	871	47	0	81.027	By MS/MS	By MS/MS	By MS/MS	By MS/MS	By MS/MS	By MS/MS	By MS/MS	By MS/MS	By MS/MS	By MS/MS	By MS/MS	By MS/MS	By MS/MS	By MS/MS	By MS/MS	By MS/MS	By MS/MS	By MS/MS	By MS/MS	By MS/MS	By MS/MS	18579000000	959180000	914720000	902240000	726500000	841870000	796500000	747270000	778320000	670380000	799970000	869590000	1076100000	845290000	778510000	809150000	683950000	657720000
Q6UW56-2;Q6UW56;Q6UW56-3	All-trans retinoic acid-induced differentiation factor	ATRAID	2	2	2	44.4	10	41	0	32.176	By MS/MS	By matching	By MS/MS	By MS/MS	By MS/MS	By MS/MS	By matching	By matching	By MS/MS	By MS/MS	By MS/MS	By matching	By MS/MS	By MS/MS	By matching		By matching		By matching	By matching	By matching	1072200000	1080700000	39881000	1725500000	1501800000	1245200000	279780000	79882000	57107000	211690000	216810000	108800000	34914000	139810000	149020000	220610000	0	163480000
O75882;O75882-3;O75882-2	Attractin	ATRN	20	20	20	25.2	247	685	0	323.31	By MS/MS	By MS/MS	By MS/MS	By MS/MS	By MS/MS	By MS/MS	By MS/MS	By MS/MS	By MS/MS	By MS/MS	By MS/MS	By MS/MS	By MS/MS	By MS/MS	By MS/MS	By MS/MS	By MS/MS	By MS/MS	By MS/MS	By MS/MS	By MS/MS	11355000000	3943700000	3729800000	3316500000	2212000000	2471000000	2338300000	3140900000	2902700000	3064200000	2934500000	3904300000	4359300000	2855500000	2679800000	2884800000	4437000000	3989700000
P46100-3;P46100;P46100-2;P46100-6	Transcriptional regulator ATRX	ATRX	16	16	1	11.9	708	2	0	52.073	By MS/MS	By MS/MS	By MS/MS	By MS/MS	By MS/MS	By MS/MS	By MS/MS	By MS/MS	By MS/MS	By MS/MS	By MS/MS	By MS/MS	By MS/MS	By MS/MS	By MS/MS	By MS/MS	By MS/MS	By MS/MS	By MS/MS	By MS/MS	By MS/MS	11959000000	405440000	384000000	353060000	345520000	296060000	350040000	657050000	649960000	709280000	405020000	409400000	471530000	355780000	315030000	638950000	577470000	700130000
P46100-5;P46100-4	Transcriptional regulator ATRX	ATRX	16	1	1	12		23	1	-2	By matching	By matching	By matching	By matching	By matching	By matching	By matching	By MS/MS	By matching	By matching	By matching	By matching	By matching	By matching	By matching	By matching	By matching	By matching	By matching	By matching	By matching	132150000	121500000	107880000	125370000	89872000	105990000	86786000	0	185390000	162480000	164700000	195850000	157630000	94877000	0	84403000	0	0
Q9UBB4;Q9UBB4-2	Ataxin-10	ATXN10	12	12	12	39.4	527	5	0	73.751	By MS/MS	By MS/MS	By MS/MS	By MS/MS	By MS/MS	By MS/MS	By MS/MS	By MS/MS	By MS/MS	By MS/MS	By MS/MS	By MS/MS	By MS/MS	By MS/MS	By MS/MS	By MS/MS	By MS/MS	By MS/MS	By MS/MS	By MS/MS	By MS/MS	20096000000	685820000	635800000	578900000	669320000	659300000	537120000	772840000	873520000	861090000	839190000	860420000	832950000	735660000	850160000	873950000	758110000	827290000
Q99700-2;Q99700-4;Q99700;Q99700-5	Ataxin-2	ATXN2	7	7	7	16.8	216	1	0	27.971	By MS/MS	By MS/MS	By MS/MS	By MS/MS	By MS/MS	By MS/MS	By MS/MS	By MS/MS	By MS/MS	By MS/MS	By MS/MS	By MS/MS	By MS/MS	By MS/MS	By MS/MS	By MS/MS	By MS/MS	By MS/MS	By MS/MS	By MS/MS	By MS/MS	4638800000	230150000	224230000	197960000	154880000	127880000	136200000	267350000	237250000	252190000	198180000	244400000	201770000	134910000	153600000	253990000	198430000	274730000
Q8WWM7;Q8WWM7-6;Q8WWM7-8;Q8WWM7-5;Q8WWM7-4;Q8WWM7-9;Q8WWM7-2;Q8WWM7-3;Q8WWM7-7	Ataxin-2-like protein	ATXN2L	11	11	11	16.1	557	10	0	32.701	By MS/MS	By MS/MS	By MS/MS	By MS/MS	By MS/MS	By MS/MS	By MS/MS	By MS/MS	By MS/MS	By MS/MS	By MS/MS	By MS/MS	By MS/MS	By MS/MS	By MS/MS	By MS/MS	By MS/MS	By MS/MS	By MS/MS	By MS/MS	By MS/MS	20705000000	759320000	615460000	540320000	382070000	439050000	473030000	758510000	755280000	844030000	519730000	514210000	656760000	406620000	428800000	877870000	812220000	815530000
Q96GX2	Putative ataxin-7-like protein 3B	ATXN7L3B	2	2	2	34	40	1	0.0083734	1.45	By matching	By matching	By matching	By matching	By matching	By matching	By matching	By MS/MS	By matching	By matching	By matching	By matching	By MS/MS	By matching	By matching	By matching	By matching	By MS/MS	By matching			1802500000	93407000	78648000	70134000	87309000	43620000	75828000	93728000	143820000	96332000	82169000	98067000	91848000	164750000	82898000	107270000	91629000	101450000
Q13825;Q13825-2	Methylglutaconyl-CoA hydratase, mitochondrial	AUH	4	4	4	13.6	93		0.00075061	4.3674	By matching	By MS/MS	By matching	By MS/MS	By MS/MS	By matching	By MS/MS	By MS/MS	By MS/MS	By MS/MS	By MS/MS	By MS/MS	By MS/MS	By MS/MS	By MS/MS	By matching	By MS/MS	By matching	By MS/MS	By MS/MS	By MS/MS	1431200000	36930000	33342000	54360000	74337000	60426000	43838000	92887000	77236000	85352000	63727000	89801000	79298000	75184000	57122000	82256000	37579000	65363000
Q9Y679-2;Q9Y679-3;Q9Y679	Ancient ubiquitous protein 1	AUP1	9	9	9	39	331	4	0	24.753	By MS/MS	By MS/MS	By MS/MS	By MS/MS	By MS/MS	By MS/MS	By MS/MS	By MS/MS	By MS/MS	By MS/MS	By MS/MS	By MS/MS	By MS/MS	By MS/MS	By MS/MS	By MS/MS	By MS/MS	By MS/MS	By MS/MS	By MS/MS	By MS/MS	6846400000	242100000	208430000	275100000	451990000	292200000	348430000	242490000	189520000	254410000	343910000	226060000	235560000	374510000	377150000	192730000	190540000	191380000
O14965	Aurora kinase A	AURKA	5	5	5	18.4	169		0.00064711	8.2248	By MS/MS	By MS/MS	By MS/MS	By MS/MS	By MS/MS	By MS/MS	By MS/MS	By MS/MS	By MS/MS	By MS/MS	By MS/MS	By MS/MS	By MS/MS	By MS/MS	By MS/MS	By MS/MS	By MS/MS	By MS/MS	By MS/MS	By MS/MS	By MS/MS	1956400000	113740000	90537000	90361000	119060000	60282000	46863000	91235000	86551000	93961000	90816000	119690000	96090000	75784000	76718000	88704000	90404000	82511000
Q96GD4-4;Q96GD4-2;Q96GD4;Q96GD4-5;Q96GD4-3	Aurora kinase B	AURKB	3	3	3	13.2	92	1	0.0015496	2.7345	By MS/MS	By MS/MS	By MS/MS	By MS/MS	By MS/MS	By MS/MS	By matching	By MS/MS	By MS/MS	By MS/MS	By MS/MS	By MS/MS	By MS/MS	By MS/MS	By MS/MS	By MS/MS	By MS/MS	By MS/MS	By matching		By MS/MS	774910000	45433000	38685000	25853000	58224000	31136000	34741000	27840000	30921000	25544000	56892000	46698000	31033000	34200000	30811000	24376000	23859000	39239000
Q8NBF6;Q8NBF6-2	Late secretory pathway protein AVL9 homolog	AVL9	7	7	7	16.4	229	1	0.00046232	10.665	By MS/MS	By MS/MS	By MS/MS	By MS/MS	By MS/MS	By MS/MS	By MS/MS	By MS/MS	By MS/MS	By MS/MS	By MS/MS	By MS/MS	By MS/MS	By MS/MS	By MS/MS	By MS/MS	By MS/MS	By MS/MS	By MS/MS	By MS/MS	By MS/MS	3296500000	121930000	96832000	122620000	169040000	95892000	219900000	102490000	128520000	107120000	114690000	108160000	140110000	156190000	171210000	71440000	91178000	107030000
P30530-2;P30530	Tyrosine-protein kinase receptor UFO	AXL	14	14	13	29.3	247	58	0	55.118	By MS/MS	By MS/MS	By MS/MS	By MS/MS	By MS/MS	By MS/MS	By MS/MS	By MS/MS	By MS/MS	By MS/MS	By matching	By MS/MS	By MS/MS	By MS/MS	By MS/MS	By MS/MS	By MS/MS	By MS/MS	By MS/MS	By MS/MS	By MS/MS	5961300000	1021200000	869820000	1157600000	1201300000	1458700000	1374300000	897980000	524080000	590940000	632240000	329820000	597470000	560940000	733480000	362340000	554850000	190880000
P25311	Zinc-alpha-2-glycoprotein	AZGP1	1	1	1	6		10	0.00083126	7.2191								By matching		By matching	By matching						By MS/MS	By MS/MS			By MS/MS	5540700	0	0	0	0	0	0	0	3344100	0	2942500	5762500	0	0	0	0	0	32238000
P20160	Azurocidin	AZU1	11	11	11	75.3	468	991	0	323.31	By MS/MS	By MS/MS	By MS/MS	By MS/MS	By MS/MS	By MS/MS	By MS/MS	By MS/MS	By MS/MS	By MS/MS	By MS/MS	By MS/MS	By MS/MS	By MS/MS	By MS/MS	By MS/MS	By MS/MS	By MS/MS	By MS/MS	By MS/MS	By MS/MS	162390000000	39780000000	34227000000	30048000000	35823000000	27273000000	21124000000	72260000000	83028000000	74366000000	72819000000	82675000000	75428000000	59677000000	43509000000	65845000000	109110000000	121600000000
P61769	Beta-2-microglobulin;Beta-2-microglobulin form pI 5.3	B2M	1	1	1	18.5	69	8	0.00085251	7.9206	By MS/MS	By MS/MS	By MS/MS	By MS/MS	By MS/MS	By MS/MS	By MS/MS	By MS/MS	By MS/MS	By MS/MS	By MS/MS	By MS/MS	By MS/MS	By MS/MS	By MS/MS	By MS/MS	By MS/MS	By MS/MS	By MS/MS	By MS/MS	By MS/MS	3624300000	202510000	204120000	254590000	101180000	107550000	160690000	141850000	326940000	247680000	134170000	132590000	140390000	91378000	95323000	335690000	179240000	185210000
O75752	UDP-GalNAc:beta-1,3-N-acetylgalactosaminyltransferase 1	B3GALNT1	8	8	8	36.6	172	77	0	20.831	By MS/MS	By MS/MS	By MS/MS	By MS/MS	By MS/MS	By MS/MS	By MS/MS	By MS/MS	By MS/MS	By MS/MS	By MS/MS	By MS/MS	By MS/MS	By MS/MS	By MS/MS	By MS/MS	By MS/MS	By MS/MS	By MS/MS	By MS/MS	By MS/MS	4204000000	377750000	358280000	251870000	183980000	117910000	178510000	94883000	227300000	212900000	256180000	260420000	255810000	194770000	167440000	212250000	256660000	215340000
Q8NCR0	UDP-GalNAc:beta-1,3-N-acetylgalactosaminyltransferase 2	B3GALNT2	16	16	8	62.2	505	117	0	263.62	By MS/MS	By MS/MS	By MS/MS	By MS/MS	By MS/MS	By MS/MS	By MS/MS	By MS/MS	By MS/MS	By MS/MS	By MS/MS	By MS/MS	By MS/MS	By MS/MS	By MS/MS	By MS/MS	By MS/MS	By MS/MS	By MS/MS	By MS/MS	By MS/MS	24636000000	3964200000	3816300000	3400500000	3434000000	2823800000	2799100000	4096300000	4390900000	3433600000	3396800000	3068000000	4129300000	2648500000	3043600000	3951100000	5074200000	3609500000
Q8NCR0-2	UDP-GalNAc:beta-1,3-N-acetylgalactosaminyltransferase 2	B3GALNT2	10	2	2	54.3	33	8	0.00091374	3.8208	By matching	By matching	By MS/MS	By MS/MS	By MS/MS	By matching	By MS/MS	By MS/MS	By MS/MS	By MS/MS	By MS/MS	By matching	By MS/MS	By MS/MS	By matching	By matching	By matching	By matching	By matching	By MS/MS	By matching	505110000	27630000	0	58527000	21130000	26575000	25093000	55009000	33637000	33529000	34518000	61418000	26325000	30425000	53705000	28165000	26604000	32881000
Q96L58	Beta-1,3-galactosyltransferase 6	B3GALT6	9	9	9	43.5	629	152	0	86.632	By MS/MS	By MS/MS	By MS/MS	By MS/MS	By MS/MS	By MS/MS	By MS/MS	By MS/MS	By MS/MS	By MS/MS	By MS/MS	By MS/MS	By MS/MS	By MS/MS	By MS/MS	By MS/MS	By MS/MS	By MS/MS	By MS/MS	By MS/MS	By MS/MS	30499000000	1076400000	1281400000	1341500000	1191300000	996080000	1158300000	1075900000	1296400000	1177400000	1139200000	1143900000	1133900000	992030000	1408300000	1264200000	950440000	1037000000
Q6Y288	Beta-1,3-glucosyltransferase	B3GALTL	16	16	16	60.8	401	102	0	82.346	By MS/MS	By MS/MS	By MS/MS	By MS/MS	By MS/MS	By MS/MS	By MS/MS	By MS/MS	By MS/MS	By MS/MS	By MS/MS	By MS/MS	By MS/MS	By MS/MS	By MS/MS	By MS/MS	By MS/MS	By MS/MS	By MS/MS	By MS/MS	By MS/MS	20888000000	1003700000	1008200000	988760000	1026200000	826350000	865490000	958050000	1092400000	922300000	1101600000	1099400000	876650000	1106000000	855510000	1021400000	913190000	980480000
O94766-2;O94766	Galactosylgalactosylxylosylprotein 3-beta-glucuronosyltransferase 3	B3GAT3	8	8	8	46.7	420	33	0	137.51	By MS/MS	By MS/MS	By MS/MS	By MS/MS	By MS/MS	By MS/MS	By MS/MS	By MS/MS	By MS/MS	By MS/MS	By MS/MS	By MS/MS	By MS/MS	By MS/MS	By MS/MS	By MS/MS	By MS/MS	By MS/MS	By MS/MS	By MS/MS	By MS/MS	60157000000	2203200000	2058800000	2604100000	3124500000	2056000000	2789300000	2241900000	2121300000	2176500000	2535100000	1925200000	2537500000	1828900000	1793000000	1782000000	2587100000	2251100000
Q9NY97-2;Q9NY97	N-acetyllactosaminide beta-1,3-N-acetylglucosaminyltransferase 2	B3GNT2	17	17	16	67.4	586	579	0	123.51	By MS/MS	By MS/MS	By MS/MS	By MS/MS	By MS/MS	By MS/MS	By MS/MS	By MS/MS	By MS/MS	By MS/MS	By MS/MS	By MS/MS	By MS/MS	By MS/MS	By MS/MS	By MS/MS	By MS/MS	By MS/MS	By MS/MS	By MS/MS	By MS/MS	23796000000	2720900000	2872000000	2458500000	3034500000	2691200000	2728100000	3752700000	3179000000	3385000000	2892800000	3038900000	3666000000	2665700000	2741300000	2847300000	3772400000	4082300000
Q9BYG0	Lactosylceramide 1,3-N-acetyl-beta-D-glucosaminyltransferase	B3GNT5	3	3	3	15.9		132	0	36.247	By MS/MS	By MS/MS	By MS/MS	By MS/MS	By MS/MS	By MS/MS	By MS/MS	By MS/MS	By MS/MS	By MS/MS	By MS/MS	By MS/MS	By MS/MS	By MS/MS	By MS/MS	By MS/MS	By MS/MS	By MS/MS	By MS/MS	By MS/MS	By MS/MS	721050000	393390000	356960000	533420000	595050000	532670000	517780000	250270000	247200000	699220000	473690000	280920000	242830000	381750000	611120000	454880000	219750000	219790000
Q8NFL0	UDP-GlcNAc:betaGal beta-1,3-N-acetylglucosaminyltransferase 7	B3GNT7	7	7	7	27.4	190	96	0	117.44	By MS/MS	By MS/MS	By MS/MS	By MS/MS	By MS/MS	By MS/MS	By MS/MS	By MS/MS	By MS/MS	By MS/MS	By MS/MS	By MS/MS	By MS/MS	By MS/MS	By MS/MS	By MS/MS	By MS/MS	By MS/MS	By MS/MS	By MS/MS	By MS/MS	7308200000	769270000	626420000	685620000	572100000	690280000	544950000	831040000	668040000	636610000	1183900000	1440000000	1582000000	765940000	783010000	994830000	711810000	745320000
Q7Z7M8	UDP-GlcNAc:betaGal beta-1,3-N-acetylglucosaminyltransferase 8	B3GNT8	10	10	10	42.8	160	122	0	45.613	By MS/MS	By MS/MS	By MS/MS	By MS/MS	By MS/MS	By MS/MS	By MS/MS	By MS/MS	By MS/MS	By MS/MS	By MS/MS	By MS/MS	By MS/MS	By MS/MS	By MS/MS	By MS/MS	By MS/MS	By MS/MS	By MS/MS	By MS/MS	By MS/MS	3881300000	353020000	325150000	309800000	620140000	874950000	401040000	418740000	403430000	592540000	298460000	413500000	432280000	791190000	530390000	377860000	507580000	293410000
Q00973-2;Q00973	Beta-1,4 N-acetylgalactosaminyltransferase 1	B4GALNT1	1	1	1	5		10	0.00065359	8.5923	By matching	By MS/MS	By MS/MS	By matching	By matching	By matching		By matching														31110000	66561000	67685000	52820000	55849000	20063000	37231000	0	19127000	0	0	0	0	0	0	0	0	0
P15291;P15291-2	Beta-1,4-galactosyltransferase 1;Lactose synthase A protein;N-acetyllactosamine synthase;Beta-N-acetylglucosaminylglycopeptide beta-1,4-galactosyltransferase;Beta-N-acetylglucosaminyl-glycolipid beta-1,4-galactosyltransferase;Processed beta-1,4-galactosyltransferase 1	B4GALT1	9	9	9	38.7	556	172	0	247.54	By MS/MS	By MS/MS	By MS/MS	By MS/MS	By MS/MS	By MS/MS	By MS/MS	By MS/MS	By MS/MS	By MS/MS	By MS/MS	By MS/MS	By MS/MS	By MS/MS	By MS/MS	By MS/MS	By MS/MS	By MS/MS	By MS/MS	By MS/MS	By MS/MS	30222000000	1670800000	1965200000	1670000000	2067900000	1604100000	1922600000	1886900000	1560400000	1493800000	1343600000	1712500000	1766000000	1636200000	1869100000	1463100000	1627700000	1412700000
O60909;O60909-3;O60909-2	Beta-1,4-galactosyltransferase 2;Lactose synthase A protein;N-acetyllactosamine synthase;Beta-N-acetylglucosaminylglycopeptide beta-1,4-galactosyltransferase;Beta-N-acetylglucosaminyl-glycolipid beta-1,4-galactosyltransferase	B4GALT2	2	2	2	14.5	39	2	0.0031097	2.0504	By MS/MS	By MS/MS	By MS/MS	By MS/MS	By MS/MS	By MS/MS	By MS/MS	By MS/MS	By MS/MS	By MS/MS	By MS/MS	By MS/MS	By matching	By matching	By MS/MS	By MS/MS	By MS/MS					461190000	76046000	86130000	82259000	85924000	92495000	65313000	113340000	77324000	94254000	81724000	71158000	79539000	72756000	63365000	77124000	95139000	86064000
O60512;O60512-2	Beta-1,4-galactosyltransferase 3;N-acetyllactosamine synthase;Beta-N-acetylglucosaminylglycopeptide beta-1,4-galactosyltransferase;Beta-N-acetylglucosaminyl-glycolipid beta-1,4-galactosyltransferase	B4GALT3	10	10	10	48.9	337	277	0	133.58	By MS/MS	By MS/MS	By MS/MS	By MS/MS	By MS/MS	By MS/MS	By MS/MS	By MS/MS	By MS/MS	By MS/MS	By MS/MS	By MS/MS	By MS/MS	By MS/MS	By MS/MS	By MS/MS	By MS/MS	By MS/MS	By MS/MS	By MS/MS	By MS/MS	15906000000	3116600000	3686000000	3199200000	4094000000	2958100000	3295200000	3270400000	2566800000	3069400000	4349700000	2477900000	2767400000	2322900000	2323200000	2859100000	2984300000	2670000000
O43286	Beta-1,4-galactosyltransferase 5	B4GALT5	5	5	5	21.4	137	202	0	83.92	By MS/MS	By MS/MS	By MS/MS	By MS/MS	By MS/MS	By MS/MS	By MS/MS	By MS/MS	By MS/MS	By MS/MS	By MS/MS	By MS/MS	By MS/MS	By MS/MS	By MS/MS	By MS/MS	By MS/MS	By MS/MS	By MS/MS	By MS/MS	By MS/MS	5450400000	517190000	749860000	746640000	908880000	1779100000	409340000	427590000	694890000	560900000	602420000	304270000	217590000	556190000	592190000	454230000	457930000	317760000
Q9UBV7	Beta-1,4-galactosyltransferase 7;Xylosylprotein 4-beta-galactosyltransferase	B4GALT7	5	5	5	33.3	124	17	0.00046948	11.214	By MS/MS	By MS/MS	By MS/MS	By MS/MS	By MS/MS	By MS/MS	By MS/MS	By MS/MS	By MS/MS	By MS/MS	By MS/MS	By MS/MS	By MS/MS	By MS/MS	By MS/MS	By MS/MS	By MS/MS	By MS/MS	By MS/MS	By MS/MS	By MS/MS	1395900000	83372000	71761000	61429000	99007000	68232000	65794000	87571000	77300000	82849000	67735000	86137000	67528000	44226000	45876000	85602000	78976000	95541000
O43505	Beta-1,4-glucuronyltransferase 1	B4GAT1	12	12	12	52.8	316	157	0	60.096	By MS/MS	By MS/MS	By MS/MS	By MS/MS	By MS/MS	By MS/MS	By MS/MS	By MS/MS	By MS/MS	By MS/MS	By MS/MS	By MS/MS	By MS/MS	By MS/MS	By MS/MS	By MS/MS	By MS/MS	By MS/MS	By MS/MS	By MS/MS	By MS/MS	8054200000	573180000	529730000	474750000	546800000	617610000	576170000	591140000	653830000	502750000	670840000	590940000	790480000	569290000	506760000	639060000	637450000	676130000
Q9NWV8-3;Q9NWV8	BRISC and BRCA1-A complex member 1	BABAM1	1	1	1	15.2	23		1	-2	By MS/MS				By matching	By matching	By matching	By matching	By MS/MS	By matching	By matching	By matching	By matching	By matching	By matching	By matching	By MS/MS	By matching				42635000	4620200	0	0	0	1160300	1982100	4201900	3933300	5482400	1352000	1963300	1629500	1698900	1463600	2613700	1300200	5688300
P56817-5;P56817;P56817-6;P56817-3;P56817-2;P56817-4	Beta-secretase 1	BACE1	3	3	3	21.9	38	59	0	38.635	By MS/MS	By MS/MS	By MS/MS	By MS/MS	By MS/MS	By MS/MS	By MS/MS	By matching	By MS/MS	By MS/MS	By MS/MS	By MS/MS	By MS/MS	By MS/MS	By MS/MS	By MS/MS	By MS/MS	By MS/MS	By MS/MS	By matching	By matching	863070000	419990000	476230000	324690000	256960000	485960000	651610000	555730000	119990000	210450000	606160000	670830000	606200000	571590000	238420000	337600000	351890000	242570000
O95816	BAG family molecular chaperone regulator 2	BAG2	1	1	1	5.2	46		0.0049545	1.8074	By MS/MS	By MS/MS		By MS/MS	By matching		By MS/MS	By matching	By MS/MS	By MS/MS	By MS/MS	By MS/MS	By MS/MS	By MS/MS	By MS/MS	By MS/MS	By MS/MS	By matching	By matching	By matching	By matching	1095000000	35848000	28979000	0	38606000	33930000	0	23950000	22264000	32097000	0	65229000	112900000	46993000	87500000	45576000	45635000	0
O95429;O95429-2	BAG family molecular chaperone regulator 4	BAG4	5	5	5	20.4	107		0	22.549	By MS/MS	By MS/MS	By MS/MS	By matching	By MS/MS	By MS/MS	By MS/MS	By MS/MS	By MS/MS	By MS/MS	By MS/MS	By MS/MS	By MS/MS	By matching	By MS/MS	By matching	By MS/MS	By MS/MS	By MS/MS	By MS/MS	By MS/MS	1458900000	81852000	68577000	74409000	40290000	47920000	53311000	89916000	105090000	42405000	52327000	91035000	67020000	47733000	71665000	76692000	52658000	61282000
Q9UL15;Q9UL15-2	BAG family molecular chaperone regulator 5	BAG5	7	7	7	25.3	184	3	0	18.651	By MS/MS	By MS/MS	By MS/MS	By MS/MS	By MS/MS	By MS/MS	By MS/MS	By MS/MS	By MS/MS	By MS/MS	By MS/MS	By MS/MS	By MS/MS	By MS/MS	By MS/MS	By MS/MS	By MS/MS	By MS/MS	By MS/MS	By MS/MS	By MS/MS	4675100000	246120000	209300000	161640000	165940000	166040000	174240000	242150000	199690000	183790000	163940000	226310000	214730000	308050000	223630000	167330000	252080000	238140000
P46379-2;P46379;P46379-3;P46379-5;P46379-4	Large proline-rich protein BAG6	BAG6	22	22	22	34.4	1318	79	0	119.81	By MS/MS	By MS/MS	By MS/MS	By MS/MS	By MS/MS	By MS/MS	By MS/MS	By MS/MS	By MS/MS	By MS/MS	By MS/MS	By MS/MS	By MS/MS	By MS/MS	By MS/MS	By MS/MS	By MS/MS	By MS/MS	By MS/MS	By MS/MS	By MS/MS	71568000000	2191000000	2356100000	2470300000	1473600000	1708300000	1618000000	3066800000	2482700000	2884800000	2248300000	2224200000	2247400000	1560500000	1352700000	2185200000	2682000000	2778200000
O60242-2	Brain-specific angiogenesis inhibitor 3	BAI3	2	2	1	6.4	21		1	-2	By MS/MS			By matching			By matching	By matching	By MS/MS		By matching	By matching	By MS/MS	By MS/MS	By MS/MS	By MS/MS		By matching	By MS/MS			153210000	0	0	0	0	0	0	0	0	34304000	0	0	0	27888000	0	0	29616000	0
Q16611;Q16611-2	Bcl-2 homologous antagonist/killer	BAK1	3	3	3	27.5	84	4	0.00045714	10.281	By MS/MS	By MS/MS	By MS/MS	By MS/MS	By MS/MS	By MS/MS	By MS/MS	By matching	By MS/MS	By MS/MS	By MS/MS	By MS/MS	By MS/MS	By MS/MS	By MS/MS	By matching	By MS/MS	By MS/MS	By MS/MS	By MS/MS	By MS/MS	895110000	37964000	37744000	40347000	53389000	37607000	43686000	49283000	21696000	21996000	49240000	41562000	43111000	39672000	37597000	42181000	44240000	32893000
Q13145	BMP and activin membrane-bound inhibitor homolog	BAMBI	1	1	1	11.2		3	0.0082298	1.4602			By MS/MS							By MS/MS				By matching								78920000	0	0	162310000	0	0	0	0	0	0	498530000	0	0	0	89842000	0	0	0
O75531	Barrier-to-autointegration factor;Barrier-to-autointegration factor, N-terminally processed	BANF1	4	4	4	46.1	181	62	0	18.959	By MS/MS	By MS/MS	By MS/MS	By MS/MS	By MS/MS	By MS/MS	By MS/MS	By MS/MS	By MS/MS	By MS/MS	By MS/MS	By MS/MS	By MS/MS	By MS/MS	By MS/MS	By MS/MS	By MS/MS	By MS/MS	By MS/MS	By MS/MS	By MS/MS	36806000000	1971800000	2238800000	1130300000	1890300000	2140000000	1390600000	1086500000	1606800000	1035200000	2376600000	1640300000	1899400000	1324300000	2011400000	1125700000	1813200000	1771000000
Q92560	Ubiquitin carboxyl-terminal hydrolase BAP1	BAP1	5	5	5	8.9	117	4	0	18.972	By MS/MS	By MS/MS	By MS/MS	By MS/MS	By MS/MS	By matching	By MS/MS	By MS/MS	By MS/MS	By MS/MS	By MS/MS	By MS/MS	By MS/MS	By MS/MS	By MS/MS	By MS/MS	By MS/MS	By matching	By MS/MS	By MS/MS	By MS/MS	1037900000	83802000	72861000	8628300	36590000	37309000	21000000	75713000	51607000	59634000	43910000	51864000	48112000	27015000	35370000	87140000	68363000	58432000
Q8IXM2;Q8IXM2-3;Q8IXM2-2	Chromatin complexes subunit BAP18	BAP18	3	3	3	28.5	3		1	-2							By MS/MS						By MS/MS					By MS/MS				8770400	0	0	0	0	0	0	1694300	0	0	0	0	0	0	0	0	0	0
Q99728-3;Q99728-2;Q99728	BRCA1-associated RING domain protein 1	BARD1	1	1	1	2.5	23		0.0078211	1.5436	By matching	By MS/MS	By MS/MS			By matching	By MS/MS			By MS/MS	By MS/MS	By MS/MS		By matching	By matching	By MS/MS	By MS/MS	By matching	By matching		By matching	203070000	9542400	28219000	21030000	0	0	4300200	4814000	0	0	21640000	24015000	18961000	0	9085800	14402000	11404000	0
P80723-2;P80723	Brain acid soluble protein 1	BASP1	1	1	1	16.8	14		0.00078927	5.618	By MS/MS						By MS/MS	By MS/MS	By MS/MS	By matching	By matching	By matching	By MS/MS	By matching	By MS/MS							79174000	11800000	0	0	0	0	0	7464700	6506000	7286600	5410400	5280700	8633900	11284000	7261400	6567500	0	0
Q07812-4	Apoptosis regulator BAX	BAX	4	1	1	38.5	32	2	1	-2	By matching	By matching	By matching	By matching	By matching	By matching	By matching	By matching	By matching	By matching	By matching	By matching	By matching	By matching	By matching	By MS/MS	By matching	By MS/MS	By matching	By matching	By matching	6434600000	223650000	288630000	220410000	0	64703000	88621000	455740000	254080000	92955000	293690000	187040000	370420000	431350000	384020000	411310000	342800000	171100000
Q07812-7;Q07812-8;Q07812;Q07812-2;Q07812-5;Q07812-6	Apoptosis regulator BAX	BAX	7	7	4	48	241	100	0	75.075	By MS/MS	By MS/MS	By MS/MS	By MS/MS	By MS/MS	By MS/MS	By MS/MS	By MS/MS	By MS/MS	By MS/MS	By MS/MS	By MS/MS	By MS/MS	By MS/MS	By MS/MS	By MS/MS	By MS/MS	By MS/MS	By MS/MS	By MS/MS	By MS/MS	6522400000	380960000	362100000	236400000	359550000	395750000	530590000	204080000	221450000	310020000	337510000	380010000	337450000	531210000	485840000	296810000	234240000	214160000
Q9NRL2;Q9NRL2-2	Bromodomain adjacent to zinc finger domain protein 1A	BAZ1A	31	31	31	30.7	1431	167	0	323.31	By MS/MS	By MS/MS	By MS/MS	By MS/MS	By MS/MS	By MS/MS	By MS/MS	By MS/MS	By MS/MS	By MS/MS	By MS/MS	By MS/MS	By MS/MS	By MS/MS	By MS/MS	By MS/MS	By MS/MS	By MS/MS	By MS/MS	By MS/MS	By MS/MS	98298000000	4882500000	5515000000	4492300000	4166900000	3945600000	3167400000	4556600000	5051800000	4900000000	5109500000	4947200000	4674500000	3942100000	3763800000	5065700000	4642600000	4489400000
Q9UIG0;Q9UIG0-2	Tyrosine-protein kinase BAZ1B	BAZ1B	26	26	26	23.7	1200	79	0	223.05	By MS/MS	By MS/MS	By MS/MS	By MS/MS	By MS/MS	By MS/MS	By MS/MS	By MS/MS	By MS/MS	By MS/MS	By MS/MS	By MS/MS	By MS/MS	By MS/MS	By MS/MS	By MS/MS	By MS/MS	By MS/MS	By MS/MS	By MS/MS	By MS/MS	72283000000	3462700000	3293500000	3045200000	2271300000	2753800000	2735200000	3040200000	3338100000	3272400000	2971700000	3434100000	3125800000	2295200000	2516900000	3051500000	2875600000	3108800000
Q9UIF9-2;Q9UIF9-3;Q9UIF9	Bromodomain adjacent to zinc finger domain protein 2A	BAZ2A	19	19	19	20	329	2	0	53.034	By MS/MS	By MS/MS	By MS/MS	By MS/MS	By MS/MS	By MS/MS	By MS/MS	By MS/MS	By MS/MS	By MS/MS	By MS/MS	By MS/MS	By MS/MS	By MS/MS	By MS/MS	By MS/MS	By MS/MS	By MS/MS	By MS/MS	By MS/MS	By MS/MS	7287000000	239440000	417920000	254180000	202590000	185650000	296340000	559620000	375800000	347840000	326560000	308590000	285250000	362810000	254950000	281920000	378510000	466630000
P50895	Basal cell adhesion molecule	BCAM	15	15	15	45.7	344	172	0	245.08	By MS/MS	By MS/MS	By MS/MS	By MS/MS	By MS/MS	By MS/MS	By MS/MS	By MS/MS	By MS/MS	By MS/MS	By MS/MS	By MS/MS	By MS/MS	By MS/MS	By MS/MS	By MS/MS	By MS/MS	By MS/MS	By MS/MS	By MS/MS	By MS/MS	6300700000	2107100000	1779900000	2001700000	1362600000	1789600000	2069600000	2045100000	2014200000	2064600000	1657400000	1646500000	1893400000	1732500000	1648600000	1991100000	2315200000	2056400000
Q9UHQ4;Q9UHQ4-2	B-cell receptor-associated protein 29	BCAP29	2	2	2	7.9	57	34	0.002815	2.188	By MS/MS	By MS/MS	By MS/MS	By MS/MS	By MS/MS		By MS/MS	By MS/MS	By MS/MS	By MS/MS	By MS/MS	By MS/MS	By MS/MS	By MS/MS	By MS/MS	By MS/MS	By MS/MS	By MS/MS	By MS/MS	By MS/MS	By MS/MS	1771700000	204580000	145950000	176030000	170690000	191230000	0	126020000	95425000	151190000	126110000	133570000	79468000	210670000	59968000	146380000	121630000	92928000
P51572;P51572-2	B-cell receptor-associated protein 31	BCAP31	4	4	4	8.5	888	134	0	196.46	By MS/MS	By MS/MS	By MS/MS	By MS/MS	By MS/MS	By MS/MS	By MS/MS	By MS/MS	By MS/MS	By MS/MS	By MS/MS	By MS/MS	By MS/MS	By MS/MS	By MS/MS	By MS/MS	By MS/MS	By MS/MS	By MS/MS	By MS/MS	By MS/MS	127120000000	3174300000	3445700000	3846200000	2782300000	1200100000	1302900000	4882900000	5692400000	3732700000	3510200000	3678500000	4179800000	1796300000	2025900000	5079400000	6332400000	4538100000
P56945-2;P56945-4;P56945-5;P56945-8;P56945;P56945-7;P56945-3;P56945-6	Breast cancer anti-estrogen resistance protein 1	BCAR1	5	5	5	9.5	44		0.0034297	2.0351	By matching	By matching	By matching	By MS/MS	By matching	By matching	By matching	By matching	By matching	By matching	By matching	By matching			By matching	By MS/MS	By MS/MS	By matching	By MS/MS		By MS/MS	400480000	20156000	14580000	20444000	47477000	13678000	13596000	17691000	19798000	14759000	17203000	13718000	24128000	0	0	20645000	45275000	9970200
O75934	Pre-mRNA-splicing factor SPF27	BCAS2	4	4	4	32.4	94	1	0	16.909	By MS/MS	By MS/MS	By MS/MS	By MS/MS	By MS/MS	By MS/MS	By MS/MS	By matching	By MS/MS	By MS/MS	By MS/MS	By MS/MS	By MS/MS	By MS/MS	By MS/MS	By matching	By MS/MS	By MS/MS	By matching	By matching	By MS/MS	1962200000	73259000	101430000	98844000	65266000	46842000	51317000	74911000	59174000	57757000	52592000	65077000	58033000	78512000	84319000	104120000	59882000	72886000
Q9H6U6-6;Q9H6U6-2;Q9H6U6-7;Q9H6U6;Q9H6U6-3;Q9H6U6-8	Breast carcinoma-amplified sequence 3	BCAS3	3	3	3	12	43		0.0015806	3.0872	By matching	By MS/MS	By matching	By matching	By matching		By MS/MS	By MS/MS	By MS/MS	By matching	By MS/MS	By matching	By matching	By matching	By MS/MS	By matching	By MS/MS	By MS/MS	By matching	By MS/MS	By MS/MS	772390000	12180000	36049000	60308000	0	0	0	24215000	93524000	68664000	0	44341000	12962000	33242000	0	25723000	23341000	17892000
P54687-5;P54687-4;P54687;P54687-2;P54687-3	Branched-chain-amino-acid aminotransferase, cytosolic	BCAT1	8	7	7	26.1	283	2	0.00047136	11.4	By MS/MS	By MS/MS	By MS/MS	By MS/MS	By MS/MS	By MS/MS	By MS/MS	By MS/MS	By MS/MS	By MS/MS	By MS/MS	By MS/MS	By MS/MS	By MS/MS	By MS/MS	By MS/MS	By MS/MS	By MS/MS	By MS/MS	By MS/MS	By MS/MS	6392500000	213570000	256070000	297090000	243140000	230820000	168170000	222690000	221050000	236870000	225620000	170870000	228540000	259150000	259270000	148590000	317510000	234400000
O15382	Branched-chain-amino-acid aminotransferase, mitochondrial	BCAT2	8	8	1	27	285	1	0	24.332	By MS/MS	By MS/MS	By MS/MS	By MS/MS	By MS/MS	By MS/MS	By MS/MS	By MS/MS	By MS/MS	By MS/MS	By MS/MS	By MS/MS	By MS/MS	By MS/MS	By MS/MS	By MS/MS	By MS/MS	By MS/MS	By MS/MS	By MS/MS	By MS/MS	4484200000	148480000	113580000	160340000	301810000	207240000	269690000	126200000	158170000	139650000	191220000	185480000	179530000	278870000	335780000	122440000	116890000	95949000
O15382-2	Branched-chain-amino-acid aminotransferase, mitochondrial	BCAT2	8	1	1	35.3	1		1	-2	By matching	By matching	By matching	By MS/MS	By matching	By matching	By matching	By matching	By matching	By matching	By matching	By matching	By matching	By matching	By matching	By matching	By matching	By matching	By matching	By matching	By matching	14245000	0	0	0	15548000	0	0	0	0	0	0	0	0	0	0	0	0	0
Q9P287;Q9P287-3;Q9P287-4;Q9P287-2	BRCA2 and CDKN1A-interacting protein	BCCIP	6	6	6	29	142	1	0.00024734	13.469	By matching	By MS/MS	By matching	By matching	By matching	By matching	By MS/MS	By matching	By MS/MS	By MS/MS	By MS/MS	By MS/MS	By MS/MS	By matching	By matching	By MS/MS	By MS/MS	By MS/MS	By MS/MS	By matching	By MS/MS	2280700000	56760000	92513000	33505000	41922000	35103000	39437000	50191000	32885000	68966000	72239000	62853000	68749000	27629000	63392000	77310000	51061000	75142000
P12694;P12694-2	2-oxoisovalerate dehydrogenase subunit alpha, mitochondrial	BCKDHA	7	7	7	30.6	245		0	32.334	By MS/MS	By MS/MS	By MS/MS	By MS/MS	By MS/MS	By MS/MS	By MS/MS	By MS/MS	By MS/MS	By MS/MS	By MS/MS	By MS/MS	By MS/MS	By MS/MS	By MS/MS	By MS/MS	By MS/MS	By MS/MS	By MS/MS	By MS/MS	By MS/MS	4469600000	147830000	163850000	282830000	176620000	139040000	132370000	164180000	277370000	132280000	225890000	189330000	139040000	155380000	186890000	199340000	174150000	146050000
P21953;P21953-2	2-oxoisovalerate dehydrogenase subunit beta, mitochondrial	BCKDHB	4	4	4	14.8	102	1	0.00080273	6.071	By MS/MS	By matching	By MS/MS	By MS/MS	By MS/MS	By MS/MS	By MS/MS	By MS/MS	By MS/MS	By MS/MS	By MS/MS	By MS/MS	By MS/MS	By MS/MS	By MS/MS	By MS/MS	By MS/MS	By MS/MS	By MS/MS	By MS/MS	By MS/MS	1344000000	66924000	55533000	72027000	44996000	62189000	61388000	50525000	53685000	44194000	61251000	71222000	95823000	98296000	83441000	57787000	47289000	42289000
O14874;O14874-3;O14874-2	[3-methyl-2-oxobutanoate dehydrogenase [lipoamide]] kinase, mitochondrial	BCKDK	6	6	6	32.3	250	34	0	32.764	By MS/MS	By MS/MS	By MS/MS	By MS/MS	By MS/MS	By MS/MS	By MS/MS	By MS/MS	By MS/MS	By MS/MS	By MS/MS	By MS/MS	By MS/MS	By MS/MS	By MS/MS	By MS/MS	By MS/MS	By MS/MS	By MS/MS	By MS/MS	By MS/MS	17905000000	850490000	813400000	838420000	944700000	662710000	1044200000	974880000	872180000	728130000	705520000	920620000	1038500000	907570000	758700000	945370000	951720000	624420000
P10415;P10415-2	Apoptosis regulator Bcl-2	BCL2	5	5	5	44.8	136	2	0.0004583	10.357	By MS/MS	By MS/MS	By MS/MS	By MS/MS	By MS/MS	By MS/MS	By MS/MS	By MS/MS	By MS/MS	By MS/MS	By MS/MS	By MS/MS	By MS/MS	By MS/MS	By MS/MS	By MS/MS	By MS/MS	By MS/MS	By MS/MS	By MS/MS	By MS/MS	2233300000	94046000	61215000	88582000	70409000	100390000	89863000	72246000	46921000	64754000	80632000	83408000	59253000	114840000	162880000	66594000	77099000	38338000
Q9BXK5;Q9BXK5-2	Bcl-2-like protein 13	BCL2L13	8	8	4	30.7	209		0	59.691	By MS/MS	By MS/MS	By MS/MS	By MS/MS	By MS/MS	By MS/MS	By MS/MS	By MS/MS	By MS/MS	By MS/MS	By MS/MS	By MS/MS	By MS/MS	By MS/MS	By MS/MS	By MS/MS	By MS/MS	By MS/MS	By MS/MS	By MS/MS	By MS/MS	7084200000	176520000	251880000	239520000	345250000	216680000	276510000	264380000	366380000	411610000	266850000	252700000	263510000	290410000	389640000	267700000	232350000	359410000
Q9NYF8-2;Q9NYF8;Q9NYF8-3;Q9NYF8-4	Bcl-2-associated transcription factor 1	BCLAF1	7	7	7	11.5	291	2	0	19.782	By MS/MS	By MS/MS	By MS/MS	By MS/MS	By MS/MS	By MS/MS	By MS/MS	By MS/MS	By MS/MS	By MS/MS	By MS/MS	By MS/MS	By MS/MS	By MS/MS	By MS/MS	By MS/MS	By MS/MS	By MS/MS	By MS/MS	By MS/MS	By MS/MS	4355300000	172060000	133040000	98170000	64024000	86722000	110510000	291390000	331130000	302490000	104830000	132680000	127700000	98856000	85983000	314610000	342080000	307390000
Q6W2J9-4;Q6W2J9-2;Q6W2J9;Q6W2J9-3	BCL-6 corepressor	BCOR	21	21	21	20.6	430	52	0	67.093	By MS/MS	By MS/MS	By MS/MS	By MS/MS	By MS/MS	By MS/MS	By MS/MS	By MS/MS	By MS/MS	By MS/MS	By MS/MS	By MS/MS	By MS/MS	By MS/MS	By MS/MS	By MS/MS	By MS/MS	By MS/MS	By MS/MS	By MS/MS	By MS/MS	5507900000	670600000	622980000	575530000	500210000	385870000	496710000	995110000	860330000	1119600000	594150000	672980000	717710000	499090000	476740000	722270000	798670000	1026900000
P11274-2;P11274	Breakpoint cluster region protein	BCR	7	6	6	8.8	81	1	0.00082576	7.0396	By MS/MS	By matching	By MS/MS	By MS/MS	By matching	By matching	By MS/MS	By MS/MS	By MS/MS	By MS/MS	By matching	By MS/MS	By MS/MS	By matching	By MS/MS	By MS/MS	By MS/MS	By MS/MS	By MS/MS	By MS/MS	By MS/MS	1021600000	40905000	36381000	63996000	28986000	19051000	28691000	75638000	47454000	51134000	60239000	44904000	25184000	43172000	77533000	54034000	83742000	44397000
Q9Y276	Mitochondrial chaperone BCS1	BCS1L	6	6	6	19.3	89	12	0.00066578	9.164	By MS/MS	By MS/MS	By MS/MS	By MS/MS	By MS/MS	By MS/MS	By MS/MS	By MS/MS	By MS/MS	By MS/MS	By MS/MS	By MS/MS	By MS/MS	By MS/MS	By MS/MS	By MS/MS	By MS/MS	By MS/MS	By MS/MS	By MS/MS	By MS/MS	1520600000	53938000	40003000	34674000	84559000	0	81293000	77297000	113470000	65728000	47400000	78848000	51136000	81716000	75672000	57653000	50823000	44559000
Q02338	D-beta-hydroxybutyrate dehydrogenase, mitochondrial	BDH1	4	4	4	21.3	63	4	0	17.6	By MS/MS	By MS/MS	By MS/MS	By MS/MS	By MS/MS	By MS/MS	By MS/MS	By MS/MS	By MS/MS	By MS/MS	By MS/MS	By MS/MS	By MS/MS	By MS/MS	By MS/MS	By MS/MS	By MS/MS	By MS/MS	By MS/MS	By MS/MS	By MS/MS	511580000	25596000	13744000	14037000	21617000	30242000	20228000	21596000	21339000	22477000	22655000	56075000	20959000	20832000	30871000	31815000	18252000	20316000
Q9BUT1;Q9BUT1-2;Q9BUT1-3	3-hydroxybutyrate dehydrogenase type 2	BDH2	3	3	3	15.9	9	2	0.00077942	5.3067				By MS/MS	By MS/MS	By matching	By MS/MS				By MS/MS	By MS/MS		By MS/MS	By MS/MS			By MS/MS				10606000	0	0	0	0	0	0	0	0	0	0	0	0	0	0	0	0	0
O15155	BET1 homolog	BET1	1	1	1	15.3	9		0.0023649	2.4364											By MS/MS	By MS/MS	By MS/MS	By MS/MS				By MS/MS				152940000	0	0	0	0	0	0	0	0	0	0	34610000	24698000	33135000	25781000	0	0	0
Q8TD16;Q8TD16-2	Protein bicaudal D homolog 2	BICD2	4	4	4	8.7	41	8	0.001083	3.5623	By matching	By MS/MS	By matching	By matching	By matching	By MS/MS	By MS/MS	By matching	By matching	By matching	By MS/MS	By MS/MS	By matching		By MS/MS	By MS/MS	By MS/MS	By matching	By MS/MS	By MS/MS	By matching	1812100000	92517000	161150000	84517000	115660000	60555000	134420000	105830000	82950000	86257000	91743000	133940000	152580000	5300600	0	157380000	64081000	123350000
P55957;P55957-2;P55957-4;P55957-3	BH3-interacting domain death agonist;BH3-interacting domain death agonist p15;BH3-interacting domain death agonist p13;BH3-interacting domain death agonist p11	BID	5	5	5	42.1	226	76	0	323.31	By MS/MS	By MS/MS	By MS/MS	By MS/MS	By MS/MS	By MS/MS	By MS/MS	By MS/MS	By MS/MS	By MS/MS	By MS/MS	By MS/MS	By MS/MS	By MS/MS	By MS/MS	By MS/MS	By MS/MS	By MS/MS	By MS/MS	By MS/MS	By MS/MS	17556000000	1062000000	1697700000	748610000	1576400000	1594900000	1103500000	285210000	423940000	486040000	673700000	516780000	503040000	1207100000	1317500000	373120000	494650000	476110000
Q9UBW5;Q9UBW5-2	Bridging integrator 2	BIN2	5	5	5	22.1	126	1	0.00024931	13.955	By MS/MS	By MS/MS	By MS/MS	By MS/MS	By MS/MS	By MS/MS	By MS/MS	By MS/MS	By MS/MS	By MS/MS	By MS/MS	By MS/MS	By MS/MS	By MS/MS	By MS/MS	By MS/MS	By MS/MS	By MS/MS	By MS/MS	By MS/MS	By MS/MS	1305300000	36486000	64060000	33541000	47703000	24373000	34097000	68801000	51139000	53550000	67008000	59418000	84144000	65534000	49472000	70517000	96045000	62001000
Q9NR09;REV__Q96C03;REV__Q96C03-3	Baculoviral IAP repeat-containing protein 6	BIRC6	83	83	82	32.8	3239	241	0	323.31	By MS/MS	By MS/MS	By MS/MS	By MS/MS	By MS/MS	By MS/MS	By MS/MS	By MS/MS	By MS/MS	By MS/MS	By MS/MS	By MS/MS	By MS/MS	By MS/MS	By MS/MS	By MS/MS	By MS/MS	By MS/MS	By MS/MS	By MS/MS	By MS/MS	125480000000	5436500000	5115400000	5961500000	5322000000	4308200000	4398200000	5325800000	5120100000	5135200000	5477800000	5375800000	5798100000	4967200000	4936200000	5027400000	5059500000	4663900000
P54132	Bloom syndrome protein	BLM	13	13	13	13.7	336	28	0	41.753	By MS/MS	By MS/MS	By MS/MS	By MS/MS	By MS/MS	By MS/MS	By MS/MS	By MS/MS	By MS/MS	By MS/MS	By MS/MS	By MS/MS	By MS/MS	By MS/MS	By MS/MS	By MS/MS	By MS/MS	By MS/MS	By MS/MS	By MS/MS	By MS/MS	5254500000	254600000	268270000	255320000	197490000	213270000	191570000	201590000	242810000	286860000	247930000	361590000	259870000	221700000	194130000	263110000	230370000	205530000
Q13867	Bleomycin hydrolase	BLMH	9	9	9	28.4	436	9	0	64.411	By MS/MS	By MS/MS	By MS/MS	By MS/MS	By MS/MS	By MS/MS	By MS/MS	By MS/MS	By MS/MS	By MS/MS	By MS/MS	By MS/MS	By MS/MS	By MS/MS	By MS/MS	By MS/MS	By MS/MS	By MS/MS	By MS/MS	By MS/MS	By MS/MS	12983000000	531290000	525690000	480040000	517200000	410110000	593790000	517630000	550900000	479520000	458430000	478950000	503910000	588330000	471770000	574600000	473280000	564330000
P53004	Biliverdin reductase A	BLVRA	8	8	8	39.5	543	53	0	100.93	By MS/MS	By MS/MS	By MS/MS	By MS/MS	By MS/MS	By MS/MS	By MS/MS	By MS/MS	By MS/MS	By MS/MS	By MS/MS	By MS/MS	By MS/MS	By MS/MS	By MS/MS	By MS/MS	By MS/MS	By MS/MS	By MS/MS	By MS/MS	By MS/MS	22540000000	845220000	768610000	871240000	1062400000	754780000	865910000	782060000	741670000	845310000	794410000	834430000	953730000	874430000	1026400000	853540000	814940000	824090000
P30043	Flavin reductase (NADPH)	BLVRB	4	4	4	31.1	163		0.00025387	15.042	By MS/MS	By MS/MS	By MS/MS	By MS/MS	By MS/MS	By MS/MS	By matching	By MS/MS	By MS/MS	By MS/MS	By MS/MS	By MS/MS	By MS/MS	By MS/MS	By matching	By matching	By MS/MS	By MS/MS	By MS/MS	By matching	By MS/MS	3453400000	61677000	44679000	151200000	395640000	147440000	187100000	78349000	89871000	78281000	140450000	118490000	130280000	190550000	159490000	62647000	50559000	147460000
P35226	Polycomb complex protein BMI-1	BMI1	1	1	1	5.8	26		0	43.896	By matching		By MS/MS	By MS/MS	By matching	By matching	By MS/MS	By MS/MS	By MS/MS		By MS/MS	By MS/MS	By MS/MS	By MS/MS	By MS/MS	By MS/MS	By matching	By MS/MS				181840000	13469000	0	9335200	14415000	0	4813300	5428200	8430200	0	0	4907300	13675000	32214000	3730500	7047300	12042000	0
P13497-5;P13497-2;P13497-6;P13497;P13497-4;P13497-3	Bone morphogenetic protein 1	BMP1	5	5	5	8.9	38	99	0	72.688	By MS/MS	By MS/MS	By MS/MS	By MS/MS	By MS/MS	By MS/MS	By MS/MS	By MS/MS	By MS/MS	By MS/MS	By MS/MS	By MS/MS	By MS/MS	By MS/MS	By MS/MS	By MS/MS	By MS/MS	By MS/MS	By MS/MS	By MS/MS	By MS/MS	1252800000	878350000	700700000	598190000	556660000	575920000	498640000	375830000	646350000	691070000	944310000	515130000	746100000	797660000	590800000	669140000	237690000	152210000
Q9NSY1;Q9NSY1-2;Q9NSY1-3	BMP-2-inducible protein kinase	BMP2K	12	11	11	19.2	296	2	0	22.295	By MS/MS	By MS/MS	By MS/MS	By MS/MS	By MS/MS	By MS/MS	By MS/MS	By MS/MS	By MS/MS	By MS/MS	By MS/MS	By MS/MS	By MS/MS	By MS/MS	By MS/MS	By MS/MS	By MS/MS	By MS/MS	By MS/MS	By MS/MS	By MS/MS	3487500000	146860000	133760000	134970000	112360000	100620000	123530000	200360000	187220000	215250000	110500000	114440000	133570000	102620000	105680000	175190000	207480000	182710000
P34820;Q7Z5Y6;P34820-2	Bone morphogenetic protein 8B;Bone morphogenetic protein 8A	BMP8B;BMP8A	13	13	13	46.3	1471	136	0	323.31	By MS/MS	By MS/MS	By MS/MS	By MS/MS	By MS/MS	By MS/MS	By MS/MS	By MS/MS	By MS/MS	By MS/MS	By MS/MS	By MS/MS	By MS/MS	By MS/MS	By MS/MS	By MS/MS	By MS/MS	By MS/MS	By MS/MS	By MS/MS	By MS/MS	143780000000	4669100000	3813500000	4273800000	4219800000	3802700000	3372300000	4011700000	4095800000	3860100000	5605000000	5550000000	5766900000	3843100000	4456600000	4050900000	4699000000	4582400000
P36894	Bone morphogenetic protein receptor type-1A	BMPR1A	1	1	1	2.8	3		0.0045329	1.9418	By MS/MS		By MS/MS													By MS/MS						0	0	0	0	0	0	0	0	0	0	0	0	0	0	0	0	0	0
Q13873;Q13873-2	Bone morphogenetic protein receptor type-2	BMPR2	7	7	7	12.4	60	13	0.00080112	5.9929	By MS/MS	By MS/MS	By MS/MS	By MS/MS	By MS/MS	By MS/MS	By MS/MS	By MS/MS	By MS/MS	By MS/MS	By MS/MS	By MS/MS	By MS/MS	By MS/MS	By MS/MS	By MS/MS	By MS/MS	By MS/MS	By MS/MS	By MS/MS	By MS/MS	1914300000	90425000	84642000	93738000	62734000	86718000	75101000	100100000	54797000	55643000	81701000	68932000	62622000	71803000	65854000	61926000	58382000	59169000
Q14692	Ribosome biogenesis protein BMS1 homolog	BMS1	24	24	24	31.8	796	63	0	107.76	By MS/MS	By MS/MS	By MS/MS	By MS/MS	By MS/MS	By MS/MS	By MS/MS	By MS/MS	By MS/MS	By MS/MS	By MS/MS	By MS/MS	By MS/MS	By MS/MS	By MS/MS	By MS/MS	By MS/MS	By MS/MS	By MS/MS	By MS/MS	By MS/MS	26827000000	1252600000	1298200000	1513100000	1398100000	1090600000	1210000000	1079400000	1158900000	1018600000	1242300000	1412100000	1315200000	1189700000	1429600000	1431300000	1018400000	1067700000
Q12982;Q12982-2;Q86WG3;Q86WG3-3	BCL2/adenovirus E1B 19 kDa protein-interacting protein 2	BNIP2	3	3	3	10.5	136	50	0.0018865	2.6824	By MS/MS	By MS/MS	By MS/MS	By MS/MS	By MS/MS	By MS/MS	By matching	By MS/MS	By MS/MS	By MS/MS	By MS/MS	By MS/MS	By MS/MS	By MS/MS	By MS/MS	By MS/MS	By MS/MS	By MS/MS	By MS/MS	By MS/MS	By MS/MS	2172100000	134460000	92204000	130470000	230510000	69643000	132520000	185050000	110740000	57005000	157470000	169280000	270550000	233190000	93751000	106840000	174780000	232810000
Q8NFC6	Biorientation of chromosomes in cell division protein 1-like 1	BOD1L1	11	11	11	7.9	241	12	0	39.91	By MS/MS	By matching	By matching	By MS/MS	By matching	By matching	By MS/MS	By MS/MS	By MS/MS	By MS/MS	By MS/MS	By MS/MS	By MS/MS	By MS/MS	By MS/MS	By MS/MS	By MS/MS	By MS/MS	By MS/MS	By MS/MS	By MS/MS	2114000000	89287000	44374000	49437000	82611000	32809000	30068000	190720000	168170000	145180000	46420000	68670000	62618000	37058000	38094000	156800000	194740000	161450000
Q9H3K6;Q9H3K6-2	BolA-like protein 2	BOLA2	3	3	3	51.2	138	17	0	37.444	By MS/MS	By MS/MS	By MS/MS	By MS/MS	By MS/MS	By MS/MS	By MS/MS	By MS/MS	By MS/MS	By MS/MS	By MS/MS	By MS/MS	By MS/MS	By MS/MS	By MS/MS	By MS/MS	By MS/MS	By MS/MS	By MS/MS	By MS/MS	By MS/MS	2513100000	111850000	113400000	128120000	54537000	181740000	185000000	65495000	81075000	95971000	99791000	111670000	106590000	144520000	148020000	84742000	61653000	71674000
Q14137-2;Q14137	Ribosome biogenesis protein BOP1	BOP1	18	18	18	57.1	736	115	0	307.6	By MS/MS	By MS/MS	By MS/MS	By MS/MS	By MS/MS	By MS/MS	By MS/MS	By MS/MS	By MS/MS	By MS/MS	By MS/MS	By MS/MS	By MS/MS	By MS/MS	By MS/MS	By MS/MS	By MS/MS	By MS/MS	By MS/MS	By MS/MS	By MS/MS	53379000000	2556500000	2260500000	2541600000	3295600000	2868900000	2801600000	2253900000	1932600000	2517800000	2566100000	2771000000	2294000000	2601800000	2553900000	2418500000	1950300000	1823300000
O95861;O95861-4;O95861-2;O95861-3	3(2),5-bisphosphate nucleotidase 1	BPNT1	9	9	9	46.8	230	28	0	32.282	By MS/MS	By MS/MS	By MS/MS	By MS/MS	By MS/MS	By MS/MS	By MS/MS	By MS/MS	By MS/MS	By MS/MS	By MS/MS	By MS/MS	By MS/MS	By MS/MS	By MS/MS	By MS/MS	By MS/MS	By MS/MS	By MS/MS	By MS/MS	By MS/MS	4996800000	197500000	216850000	296700000	179420000	193940000	239060000	199490000	185270000	243860000	214480000	224700000	186750000	260630000	232190000	221280000	209150000	194110000
Q12830;Q12830-4;Q12830-2	Nucleosome-remodeling factor subunit BPTF	BPTF	35	35	35	17.9	805	74	0	119.6	By MS/MS	By MS/MS	By MS/MS	By MS/MS	By MS/MS	By MS/MS	By MS/MS	By MS/MS	By MS/MS	By MS/MS	By MS/MS	By MS/MS	By MS/MS	By MS/MS	By MS/MS	By MS/MS	By MS/MS	By MS/MS	By MS/MS	By MS/MS	By MS/MS	20578000000	842010000	855130000	854910000	824620000	845560000	904870000	850200000	851000000	865920000	947350000	859120000	814370000	722620000	796050000	954390000	909250000	749100000
P15056	Serine/threonine-protein kinase B-raf	BRAF	4	2	2	6.3	54		0.0015879	3.1782	By matching	By MS/MS	By MS/MS	By MS/MS	By MS/MS	By MS/MS	By MS/MS	By MS/MS	By MS/MS	By MS/MS	By MS/MS	By MS/MS	By MS/MS	By MS/MS	By MS/MS	By matching	By MS/MS	By MS/MS	By matching	By matching	By matching	225940000	6335200	8068600	11961000	9869200	11487000	4160300	17487000	14545000	10485000	12372000	9296900	6559400	9490200	10872000	8634700	6100400	13232000
Q7Z569-2;Q7Z569	BRCA1-associated protein	BRAP	3	3	3	13.1	35	3	0.00077071	5.0521			By matching			By matching	By MS/MS	By MS/MS	By MS/MS	By MS/MS	By matching	By MS/MS	By matching	By MS/MS	By MS/MS	By MS/MS	By MS/MS	By MS/MS	By matching			238470000	0	0	43944000	0	0	53614000	102520000	82334000	121710000	59528000	53197000	52867000	27008000	39179000	80786000	110040000	88459000
Q6PJG6;Q6PJG6-2;Q6PJG6-3	BRCA1-associated ATM activator 1	BRAT1	18	18	16	33.7	570	17	0	289.42	By MS/MS	By MS/MS	By MS/MS	By MS/MS	By MS/MS	By MS/MS	By MS/MS	By MS/MS	By MS/MS	By MS/MS	By MS/MS	By MS/MS	By MS/MS	By MS/MS	By MS/MS	By MS/MS	By MS/MS	By MS/MS	By MS/MS	By MS/MS	By MS/MS	11811000000	654970000	593920000	611290000	508110000	495290000	485090000	453770000	550380000	566100000	477480000	516760000	558430000	469060000	486990000	503090000	606590000	617750000
P38398-8;P38398-4;P38398;P38398-7;P38398-6;P38398-5;P38398-3	Breast cancer type 1 susceptibility protein	BRCA1	7	7	7	8.6	149		0.0004884	12.921	By MS/MS	By matching	By matching	By MS/MS	By MS/MS	By matching	By MS/MS	By MS/MS	By MS/MS	By MS/MS	By MS/MS	By MS/MS	By MS/MS	By MS/MS	By MS/MS	By MS/MS	By MS/MS	By MS/MS	By MS/MS	By MS/MS	By MS/MS	2064400000	67068000	100310000	58743000	39673000	66750000	69738000	149490000	133240000	110150000	41713000	66781000	63494000	56916000	58025000	129470000	135820000	112770000
P51587	Breast cancer type 2 susceptibility protein	BRCA2	7	7	7	3.6	93	3	0.00081934	6.7602	By matching	By MS/MS	By MS/MS	By matching	By matching	By matching	By MS/MS	By MS/MS	By MS/MS	By MS/MS	By matching	By MS/MS	By matching	By matching	By matching	By MS/MS	By MS/MS	By MS/MS	By MS/MS	By MS/MS	By MS/MS	846610000	33937000	55609000	70195000	25235000	31461000	6773700	124200000	35777000	28894000	43722000	12832000	38817000	17095000	23338000	21047000	59930000	41870000
P46736-2;P46736-3;P46736;P46736-4;P46736-5	Lys-63-specific deubiquitinase BRCC36	BRCC3	4	4	4	22.7	99		0.0008071	6.2631	By MS/MS	By matching	By MS/MS	By MS/MS	By MS/MS	By MS/MS	By MS/MS	By MS/MS	By MS/MS	By matching	By MS/MS		By MS/MS	By MS/MS	By MS/MS	By MS/MS	By MS/MS	By MS/MS	By MS/MS	By matching	By MS/MS	1955000000	36926000	18385000	55687000	207310000	82251000	87539000	68527000	100260000	73870000	83080000	29347000	0	94080000	81971000	28329000	59376000	29767000
O95696	Bromodomain-containing protein 1	BRD1	10	10	1	14.7	297	8	0.0004845	12.57	By MS/MS	By MS/MS	By MS/MS	By MS/MS	By MS/MS	By MS/MS	By MS/MS	By MS/MS	By MS/MS	By MS/MS	By MS/MS	By MS/MS	By MS/MS	By MS/MS	By MS/MS	By MS/MS	By MS/MS	By MS/MS	By MS/MS	By MS/MS	By MS/MS	3014300000	98900000	88231000	71600000	119300000	64798000	70180000	163850000	190150000	155870000	79218000	102770000	91493000	124440000	107700000	139630000	134710000	129830000
O95696-2	Bromodomain-containing protein 1	BRD1	10	1	1	13	8		1	-2	By matching	By matching	By matching	By matching	By matching	By matching	By matching	By matching	By matching	By matching	By matching	By matching	By matching	By matching	By matching	By matching	By matching	By matching	By matching	By MS/MS	By matching	91145000	0	8383400	0	9761400	0	0	0	0	0	0	0	0	10524000	0	6940600	0	0
P25440;P25440-2;P25440-4;P25440-3	Bromodomain-containing protein 2	BRD2	11	10	10	21.6	385		0	308.4	By MS/MS	By MS/MS	By MS/MS	By MS/MS	By MS/MS	By MS/MS	By MS/MS	By MS/MS	By MS/MS	By MS/MS	By MS/MS	By MS/MS	By MS/MS	By MS/MS	By MS/MS	By MS/MS	By MS/MS	By MS/MS	By MS/MS	By MS/MS	By MS/MS	15911000000	690340000	558370000	667070000	559590000	529430000	476890000	913490000	650180000	743870000	740860000	619030000	741580000	569690000	547580000	764000000	900210000	1045500000
Q15059;Q15059-2	Bromodomain-containing protein 3	BRD3	9	9	9	22	484	36	0	138.78	By MS/MS	By MS/MS	By MS/MS	By MS/MS	By MS/MS	By MS/MS	By MS/MS	By MS/MS	By MS/MS	By MS/MS	By MS/MS	By MS/MS	By MS/MS	By MS/MS	By MS/MS	By MS/MS	By MS/MS	By MS/MS	By MS/MS	By MS/MS	By MS/MS	28494000000	1180800000	993720000	1061800000	819400000	991470000	1032200000	1681400000	1392700000	1542900000	1169300000	1122200000	1189700000	969530000	966880000	1434700000	1649000000	1740400000
O60885;O60885-2;O60885-3	Bromodomain-containing protein 4	BRD4	16	16	15	22.2	764	14	0	172.98	By MS/MS	By MS/MS	By MS/MS	By MS/MS	By MS/MS	By MS/MS	By MS/MS	By MS/MS	By MS/MS	By MS/MS	By MS/MS	By MS/MS	By MS/MS	By MS/MS	By MS/MS	By MS/MS	By MS/MS	By MS/MS	By MS/MS	By MS/MS	By MS/MS	51636000000	1751500000	1701700000	1682000000	1496400000	1559400000	1403300000	2248200000	2196000000	2190300000	1798800000	1759300000	1924600000	1266500000	1082600000	2216800000	2559000000	2372700000
Q9NPI1;Q9NPI1-2	Bromodomain-containing protein 7	BRD7	12	12	12	30	352	2	0	29.396	By MS/MS	By MS/MS	By MS/MS	By MS/MS	By MS/MS	By MS/MS	By MS/MS	By MS/MS	By MS/MS	By MS/MS	By MS/MS	By MS/MS	By MS/MS	By MS/MS	By MS/MS	By MS/MS	By MS/MS	By matching	By MS/MS	By MS/MS	By MS/MS	5223500000	211280000	268730000	191330000	115220000	158210000	128610000	329870000	311880000	369250000	170880000	241710000	258440000	165980000	157150000	287450000	302660000	356270000
Q9H8M2;Q9H8M2-3;Q9H8M2-6;Q9H8M2-2;Q9H8M2-4	Bromodomain-containing protein 9	BRD9	14	14	3	40.9	459	24	0	45.802	By MS/MS	By MS/MS	By MS/MS	By MS/MS	By MS/MS	By MS/MS	By MS/MS	By MS/MS	By MS/MS	By MS/MS	By MS/MS	By MS/MS	By MS/MS	By MS/MS	By MS/MS	By MS/MS	By MS/MS	By MS/MS	By MS/MS	By MS/MS	By MS/MS	18539000000	645220000	760620000	636370000	753500000	749920000	698410000	860310000	1008100000	920080000	809780000	703990000	783500000	655610000	559850000	697500000	775920000	988110000
Q9H8M2-1	Bromodomain-containing protein 9	BRD9	12	1	1	42.7	17		1	-2	By matching	By matching	By matching	By matching	By matching	By matching	By matching	By MS/MS	By matching	By matching	By matching	By matching	By matching	By matching	By matching	By matching	By matching	By matching	By matching	By matching	By matching	466440000	14777000	0	0	29842000	30114000	0	0	47636000	33627000	24026000	33110000	23404000	0	0	29456000	40154000	35761000
Q9NXR7-4;Q9NXR7-3;Q9NXR7;Q9NXR7-1	BRCA1-A complex subunit BRE	BRE	4	4	4	19.7	74	50	0	39.856	By MS/MS	By MS/MS	By MS/MS	By MS/MS	By MS/MS	By MS/MS	By MS/MS	By MS/MS	By MS/MS	By MS/MS	By MS/MS	By MS/MS	By MS/MS	By MS/MS	By MS/MS	By MS/MS	By MS/MS	By MS/MS	By MS/MS	By MS/MS	By MS/MS	9954700000	719950000	390770000	359080000	698050000	793350000	481800000	154220000	354280000	296500000	431930000	514110000	741190000	680010000	642660000	492880000	330780000	396250000
Q92994;Q92994-9;Q92994-3;Q92994-7;Q92994-8;Q92994-5;Q92994-2;Q92994-6;Q92994-4	Transcription factor IIIB 90 kDa subunit	BRF1	3	3	3	7.8	58	4	0.000815	6.6012	By matching	By MS/MS	By MS/MS	By MS/MS	By MS/MS	By MS/MS	By MS/MS	By matching	By MS/MS	By MS/MS	By MS/MS	By matching	By matching	By matching	By MS/MS	By MS/MS	By MS/MS	By MS/MS	By MS/MS	By MS/MS	By MS/MS	331380000	9274300	20293000	14908000	12929000	13415000	14528000	24640000	12547000	15168000	15545000	12339000	9807500	15321000	10760000	14944000	19974000	13427000
O95415	Brain protein I3	BRI3	1	1	1	12.8	39		0.00079114	5.6703	By MS/MS	By MS/MS	By MS/MS	By MS/MS	By MS/MS	By MS/MS	By MS/MS	By MS/MS	By MS/MS	By MS/MS	By MS/MS	By MS/MS	By MS/MS	By MS/MS	By MS/MS	By MS/MS	By MS/MS	By MS/MS	By MS/MS		By MS/MS	390820000	18367000	13701000	17405000	24445000	16916000	17599000	13977000	13137000	16196000	17609000	20051000	21097000	21983000	18511000	14372000	20115000	14863000
Q8WY22	BRI3-binding protein	BRI3BP	3	3	3	15.5	178	104	0	141.86	By MS/MS	By MS/MS	By MS/MS	By MS/MS	By MS/MS	By MS/MS	By MS/MS	By MS/MS	By MS/MS	By MS/MS	By MS/MS	By MS/MS	By MS/MS	By MS/MS	By MS/MS	By MS/MS	By MS/MS	By MS/MS	By MS/MS	By MS/MS	By MS/MS	17979000000	1356200000	859910000	1135100000	1087900000	1422500000	1378300000	744100000	655140000	1341500000	1467100000	809370000	1959400000	1679800000	1894600000	1118400000	615250000	521400000
Q9C0B6-2;Q9C0B6;Q76B58-2;Q76B58	BMP/retinoic acid-inducible neural-specific protein 2;BMP/retinoic acid-inducible neural-specific protein 3	BRINP2;BRINP3	2	2	2	3.7	27		1	-2	By matching	By MS/MS	By MS/MS	By matching	By matching	By MS/MS			By MS/MS	By MS/MS	By matching	By matching	By MS/MS	By matching	By matching	By matching		By MS/MS				1816200000	91054000	0	74621000	71469000	153870000	124040000	0	0	125620000	187780000	118080000	90566000	176610000	142380000	43154000	110030000	0
Q9BX63;Q9BX63-2	Fanconi anemia group J protein	BRIP1	10	10	10	12.7	151	46	0.00065559	8.704	By MS/MS	By MS/MS	By MS/MS	By matching	By MS/MS	By MS/MS	By MS/MS	By MS/MS	By MS/MS	By MS/MS	By MS/MS	By MS/MS	By matching	By MS/MS	By matching	By MS/MS	By MS/MS	By MS/MS	By MS/MS	By MS/MS	By MS/MS	3818100000	116560000	201840000	323220000	41534000	216650000	348690000	146250000	416310000	313970000	244170000	305390000	109240000	78454000	206410000	144010000	121990000	188270000
Q8TDN6	Ribosome biogenesis protein BRX1 homolog	BRIX1	12	12	12	48.2	685	32	0	108.71	By MS/MS	By MS/MS	By MS/MS	By MS/MS	By MS/MS	By MS/MS	By MS/MS	By MS/MS	By MS/MS	By MS/MS	By MS/MS	By MS/MS	By MS/MS	By MS/MS	By MS/MS	By MS/MS	By MS/MS	By MS/MS	By MS/MS	By MS/MS	By MS/MS	46264000000	1517500000	1763000000	1824100000	2806100000	1846000000	1551000000	1283500000	1755000000	1361800000	1574400000	1756900000	1580900000	1888000000	1809500000	1696300000	1409400000	1432900000
Q8WUW1;Q8WUW1-2	Protein BRICK1	BRK1	1	1	1	25.3		128	1	-2	By MS/MS	By MS/MS	By matching	By MS/MS	By MS/MS	By MS/MS	By MS/MS	By MS/MS	By matching	By MS/MS	By matching	By matching	By MS/MS	By MS/MS	By matching	By matching	By matching	By matching	By MS/MS	By matching	By MS/MS	7216200000	7694400000	2788700000	1826700000	2256700000	1822100000	1563900000	4161000000	10659000000	8352800000	1484200000	1686100000	3122300000	3347700000	1261100000	4150600000	5482000000	22054000000
Q5VW32-2;Q5VW32	BRO1 domain-containing protein BROX	BROX	6	6	6	32.5	420	106	0	323.31	By MS/MS	By MS/MS	By MS/MS	By MS/MS	By MS/MS	By MS/MS	By MS/MS	By MS/MS	By MS/MS	By MS/MS	By MS/MS	By MS/MS	By MS/MS	By MS/MS	By MS/MS	By MS/MS	By MS/MS	By MS/MS	By MS/MS	By MS/MS	By MS/MS	37436000000	1110800000	2158500000	1549100000	1853500000	1635200000	1467600000	1556000000	1354400000	1820100000	1360600000	1530700000	1824900000	1741700000	1736700000	1423500000	1495800000	1709100000
P55201;P55201-4;P55201-2	Peregrin	BRPF1	8	1	1	13.8	16		0.0015918	3.2156	By matching	By matching	By matching	By matching	By matching	By matching	By matching	By matching	By matching	By matching	By matching	By matching	By matching	By matching	By MS/MS	By matching	By matching	By matching	By matching	By matching	By matching	30124000	2190300	1971400	1955700	0	0	0	3305700	0	2875500	0	2111700	2309300	2201300	0	6340900	0	2487200
P55201-3	Peregrin	BRPF1	8	8	1	13.8	183	2	0	20.224	By MS/MS	By MS/MS	By MS/MS	By MS/MS	By MS/MS	By MS/MS	By MS/MS	By MS/MS	By MS/MS	By MS/MS	By MS/MS	By MS/MS	By MS/MS	By MS/MS	By MS/MS	By MS/MS	By MS/MS	By MS/MS	By MS/MS	By MS/MS	By MS/MS	2666200000	153470000	82636000	144070000	85967000	76930000	130070000	103730000	148480000	133930000	107130000	184200000	87887000	86558000	114690000	142820000	103300000	122920000
Q9ULD4;Q9ULD4-2;Q9ULD4-3	Bromodomain and PHD finger-containing protein 3	BRPF3	7	6	6	8	38	13	1	-2	By MS/MS	By matching	By matching	By matching	By MS/MS	By MS/MS	By matching	By matching	By matching	By matching	By matching	By matching	By matching	By MS/MS	By MS/MS	By matching	By matching	By MS/MS	By matching	By matching		541660000	53545000	8035800	0	32448000	0	22248000	40724000	0	17973000	24118000	34428000	32189000	18596000	37949000	105070000	0	18888000
Q9NSI6-3;Q9NSI6-2;Q9NSI6;Q9NSI6-4	Bromodomain and WD repeat-containing protein 1	BRWD1	8	5	5	5.1	38	3	1	-2	By MS/MS	By matching	By matching	By matching	By matching	By matching	By MS/MS	By MS/MS	By MS/MS	By matching	By matching	By matching	By matching	By matching	By matching	By matching	By matching	By MS/MS	By matching	By MS/MS	By matching	513250000	24397000	17986000	37372000	8453700	6345600	6395200	23583000	35826000	8741700	24916000	27493000	9758500	11459000	19546000	0	0	29090000
Q6RI45-5;Q6RI45-2;Q6RI45;Q6RI45-4	Bromodomain and WD repeat-containing protein 3	BRWD3	2	1	0	1.8	33		0.0043867	1.9809	By MS/MS	By MS/MS	By MS/MS	By matching	By MS/MS	By matching	By MS/MS	By MS/MS	By MS/MS	By MS/MS	By MS/MS	By MS/MS	By MS/MS	By MS/MS	By MS/MS		By MS/MS	By MS/MS		By matching	By MS/MS	54566000	4344900	2885200	3454900	4693200	1532600	1242800	0	2565100	4359600	3126700	2235500	1932100	2129500	3816000	3489700	0	2148600
Q96G97;Q96G97-3;Q96G97-4	Seipin	BSCL2	5	5	5	15.6	125	45	0	17.161	By MS/MS	By MS/MS	By MS/MS	By MS/MS	By MS/MS	By MS/MS	By MS/MS	By MS/MS	By MS/MS	By MS/MS	By MS/MS	By MS/MS	By MS/MS	By MS/MS	By MS/MS	By MS/MS	By MS/MS	By MS/MS	By MS/MS	By MS/MS	By MS/MS	4291500000	344720000	508430000	402040000	370980000	268890000	433800000	402960000	339560000	368750000	195420000	405840000	256660000	396470000	428370000	342940000	364680000	450010000
P35613-2;P35613;P35613-4;P35613-3	Basigin	BSG	11	11	11	56.1	903	1854	0	323.31	By MS/MS	By MS/MS	By MS/MS	By MS/MS	By MS/MS	By MS/MS	By MS/MS	By MS/MS	By MS/MS	By MS/MS	By MS/MS	By MS/MS	By MS/MS	By MS/MS	By MS/MS	By MS/MS	By MS/MS	By MS/MS	By MS/MS	By MS/MS	By MS/MS	374760000000	94518000000	99114000000	94615000000	66479000000	83713000000	81949000000	97024000000	103140000000	99677000000	84702000000	91729000000	110600000000	65489000000	69876000000	113440000000	125170000000	97197000000
Q10588;Q10588-2	ADP-ribosyl cyclase/cyclic ADP-ribose hydrolase 2	BST1	18	18	18	61.9	1383	1696	0	323.31	By MS/MS	By MS/MS	By MS/MS	By MS/MS	By MS/MS	By MS/MS	By MS/MS	By MS/MS	By MS/MS	By MS/MS	By MS/MS	By MS/MS	By MS/MS	By MS/MS	By MS/MS	By MS/MS	By MS/MS	By MS/MS	By MS/MS	By MS/MS	By MS/MS	401030000000	71837000000	67022000000	72396000000	82764000000	65047000000	70406000000	86521000000	82582000000	83148000000	71278000000	77353000000	89914000000	78979000000	72460000000	89330000000	89311000000	77565000000
Q10589-2;Q10589	Bone marrow stromal antigen 2	BST2	5	5	5	37.5	53	579	0	323.31	By MS/MS	By MS/MS	By MS/MS	By MS/MS	By MS/MS	By MS/MS	By MS/MS	By MS/MS	By MS/MS	By MS/MS	By MS/MS	By MS/MS	By MS/MS	By MS/MS	By MS/MS	By MS/MS	By MS/MS	By MS/MS	By MS/MS	By MS/MS	By MS/MS	37372000000	8767300000	50935000000	20508000000	17855000000	22534000000	33632000000	6537300000	6518300000	14074000000	18837000000	12971000000	9416400000	17682000000	18933000000	14569000000	5842000000	5526500000
O14981;O14981-2	TATA-binding protein-associated factor 172	BTAF1	34	34	34	29.5	1469	106	0	209.37	By MS/MS	By MS/MS	By MS/MS	By MS/MS	By MS/MS	By MS/MS	By MS/MS	By MS/MS	By MS/MS	By MS/MS	By MS/MS	By MS/MS	By MS/MS	By MS/MS	By MS/MS	By MS/MS	By MS/MS	By MS/MS	By MS/MS	By MS/MS	By MS/MS	53162000000	2307700000	2207000000	2068500000	2413400000	2292300000	2114700000	2120000000	2158900000	1986500000	2341100000	2215400000	2246800000	2066100000	2082200000	2182200000	1955300000	1991700000
Q9H0C5-2;Q9H0C5;Q9BX70	BTB/POZ domain-containing protein 1;BTB/POZ domain-containing protein 2	BTBD1;BTBD2	2	2	2	8.1	41	1	1	-2	By matching	By matching	By matching	By MS/MS	By matching	By MS/MS	By matching	By matching	By matching	By MS/MS	By matching	By matching	By matching	By matching	By matching	By matching	By matching	By matching	By matching	By matching	By MS/MS	1642400000	63331000	53413000	95616000	41373000	63445000	48584000	58391000	64442000	63708000	19781000	63450000	75460000	73572000	90367000	81651000	28407000	250650000
P43251-4;P43251;P43251-3;P43251-2	Biotinidase	BTD	10	10	10	35	279	605	0	323.31	By MS/MS	By MS/MS	By MS/MS	By MS/MS	By MS/MS	By MS/MS	By MS/MS	By MS/MS	By MS/MS	By MS/MS	By MS/MS	By MS/MS	By MS/MS	By MS/MS	By MS/MS	By MS/MS	By MS/MS	By MS/MS	By MS/MS	By MS/MS	By MS/MS	24759000000	5760600000	5473000000	5938900000	7072000000	6038400000	6473100000	7093700000	5674800000	5588400000	7266800000	6942200000	6591700000	6372100000	5970800000	4817000000	7377800000	7355800000
P20290;P20290-2	Transcription factor BTF3	BTF3	6	6	6	53.9	219	21	0	29.492	By MS/MS	By MS/MS	By MS/MS	By MS/MS	By MS/MS	By MS/MS	By MS/MS	By MS/MS	By MS/MS	By MS/MS	By MS/MS	By MS/MS	By MS/MS	By MS/MS	By MS/MS	By MS/MS	By MS/MS	By MS/MS	By MS/MS	By MS/MS	By MS/MS	4020800000	264110000	301820000	265620000	197450000	140110000	124080000	86733000	137370000	144170000	153620000	268570000	251330000	154590000	167410000	215860000	104550000	175460000
Q96K17;Q96K17-2	Transcription factor BTF3 homolog 4	BTF3L4	2	2	2	29.7	33		0.0025236	2.3917	By MS/MS	By matching	By MS/MS	By MS/MS	By matching	By matching	By matching		By matching		By matching	By MS/MS	By matching	By matching	By MS/MS	By matching						232180000	13788000	15179000	16208000	18145000	13135000	16129000	9609000	0	13217000	0	15327000	27883000	15017000	12972000	37411000	16616000	0
Q06187;Q06187-2	Tyrosine-protein kinase BTK	BTK	16	16	16	35.8	500	37	0	124.76	By MS/MS	By MS/MS	By MS/MS	By MS/MS	By MS/MS	By MS/MS	By MS/MS	By MS/MS	By MS/MS	By MS/MS	By MS/MS	By MS/MS	By MS/MS	By MS/MS	By MS/MS	By MS/MS	By MS/MS	By MS/MS	By MS/MS	By MS/MS	By MS/MS	37726000000	1864200000	1863300000	1778800000	1613400000	1886800000	1537700000	1484900000	1720200000	1521600000	1622100000	1819200000	1638700000	1613700000	1647700000	1773700000	1386500000	1310500000
Q7KYR7-5;Q7KYR7;Q7KYR7-1;Q7KYR7-6;Q7KYR7-4;Q7KYR7-3;Q8WVV5-3;Q8WVV5-2;Q8WVV5	Butyrophilin subfamily 2 member A1	BTN2A1	6	6	6	21.2	91	93	0	86.418	By MS/MS	By MS/MS	By MS/MS	By MS/MS	By MS/MS	By MS/MS	By MS/MS	By MS/MS	By MS/MS	By MS/MS	By MS/MS	By MS/MS	By MS/MS	By MS/MS	By MS/MS	By MS/MS	By MS/MS	By MS/MS	By MS/MS	By MS/MS	By MS/MS	2219900000	382690000	399020000	301990000	589240000	476620000	411290000	266140000	360040000	248380000	281790000	329210000	470750000	357020000	497850000	245420000	427260000	411270000
P78410-3;P78410-2;P78410	Butyrophilin subfamily 3 member A2	BTN3A2	3	3	1	13	61	1	0.0015644	2.8795	By MS/MS	By MS/MS	By MS/MS	By MS/MS	By MS/MS	By MS/MS	By MS/MS	By MS/MS	By MS/MS	By MS/MS	By MS/MS	By MS/MS	By MS/MS	By MS/MS	By MS/MS	By MS/MS	By MS/MS	By MS/MS	By MS/MS	By MS/MS	By MS/MS	671670000	30875000	27795000	36469000	27794000	26624000	49055000	31037000	20818000	33628000	34612000	29911000	17412000	30054000	43020000	26994000	29278000	27677000
O43683-2;O43683-3;O43683	Mitotic checkpoint serine/threonine-protein kinase BUB1	BUB1	8	8	8	13.1	202		0	20.378	By MS/MS	By MS/MS	By MS/MS	By matching	By matching	By MS/MS	By MS/MS	By MS/MS	By MS/MS	By MS/MS	By MS/MS	By MS/MS	By matching	By MS/MS	By MS/MS	By MS/MS	By MS/MS	By MS/MS	By MS/MS	By MS/MS	By MS/MS	2397400000	120900000	126380000	89171000	66122000	49553000	59994000	169080000	127530000	133550000	117460000	115870000	124030000	41277000	92504000	154160000	103360000	112840000
O60566;O60566-3;O60566-2	Mitotic checkpoint serine/threonine-protein kinase BUB1 beta	BUB1B	14	14	14	19.5	404	1	0	35.474	By MS/MS	By MS/MS	By MS/MS	By MS/MS	By MS/MS	By MS/MS	By MS/MS	By MS/MS	By MS/MS	By MS/MS	By MS/MS	By MS/MS	By MS/MS	By MS/MS	By MS/MS	By MS/MS	By MS/MS	By MS/MS	By MS/MS	By MS/MS	By MS/MS	7294100000	399710000	430150000	333650000	342250000	268420000	232050000	350000000	328870000	359330000	359490000	364060000	358730000	223760000	213080000	320030000	376490000	351050000
O43684-2;O43684	Mitotic checkpoint protein BUB3	BUB3	11	11	11	47.9	628	211	0	185.62	By MS/MS	By MS/MS	By MS/MS	By MS/MS	By MS/MS	By MS/MS	By MS/MS	By MS/MS	By MS/MS	By MS/MS	By MS/MS	By MS/MS	By MS/MS	By MS/MS	By MS/MS	By MS/MS	By MS/MS	By MS/MS	By MS/MS	By MS/MS	By MS/MS	115850000000	5573200000	5229500000	6348900000	6731600000	5763700000	5103300000	5914800000	5882700000	5598800000	4941300000	5848400000	5718000000	4577100000	5760500000	6373600000	6555400000	5608000000
P41223;P41223-2	Protein BUD31 homolog	BUD31	4	4	4	26.4	265	14	0.00081317	6.5458	By MS/MS	By MS/MS	By MS/MS	By MS/MS	By MS/MS	By MS/MS	By MS/MS	By MS/MS	By MS/MS	By MS/MS	By MS/MS	By MS/MS	By MS/MS	By MS/MS	By MS/MS	By MS/MS	By MS/MS	By MS/MS	By MS/MS	By MS/MS	By MS/MS	5301000000	172600000	175740000	171550000	232880000	222040000	209240000	79962000	220660000	141260000	159320000	188850000	192630000	204720000	200150000	161050000	179420000	93694000
Q8NE79	Blood vessel epicardial substance	BVES	2	2	2	12.5	10	52	0.00079491	5.759	By MS/MS	By MS/MS	By MS/MS	By MS/MS	By MS/MS	By MS/MS	By matching	By matching	By matching	By MS/MS	By MS/MS	By matching	By MS/MS	By MS/MS	By MS/MS		By matching	By matching		By matching		395050000	142580000	353040000	178890000	106390000	332020000	142020000	59779000	81542000	57044000	73328000	87880000	70694000	687080000	146660000	263820000	0	105570000
Q13895	Bystin	BYSL	10	10	10	29.5	335	87	0	48.332	By MS/MS	By MS/MS	By MS/MS	By MS/MS	By MS/MS	By MS/MS	By MS/MS	By MS/MS	By MS/MS	By MS/MS	By MS/MS	By MS/MS	By MS/MS	By MS/MS	By MS/MS	By MS/MS	By MS/MS	By MS/MS	By MS/MS	By MS/MS	By MS/MS	7865600000	431980000	292040000	352140000	402630000	336640000	359510000	301520000	289580000	268340000	380040000	393570000	341400000	525690000	449780000	444930000	277230000	287480000
Q7L1Q6;Q7L1Q6-4;Q7L1Q6-3;Q7L1Q6-2	Basic leucine zipper and W2 domain-containing protein 1	BZW1	6	5	5	20.3	143	26	0	49.518	By MS/MS	By MS/MS	By MS/MS	By MS/MS	By MS/MS	By MS/MS	By MS/MS	By MS/MS	By MS/MS	By MS/MS	By MS/MS	By MS/MS	By MS/MS	By MS/MS	By MS/MS	By MS/MS	By MS/MS	By MS/MS	By MS/MS	By MS/MS	By MS/MS	4657500000	74214000	330350000	191080000	254520000	160550000	177400000	237610000	303070000	229130000	314000000	327180000	204000000	285780000	239670000	334240000	281800000	426380000
Q9Y6E2;Q9Y6E2-2	Basic leucine zipper and W2 domain-containing protein 2	BZW2	8	8	7	28.9	346	65	0	54.684	By MS/MS	By MS/MS	By MS/MS	By MS/MS	By MS/MS	By MS/MS	By MS/MS	By MS/MS	By MS/MS	By MS/MS	By MS/MS	By MS/MS	By MS/MS	By MS/MS	By MS/MS	By MS/MS	By MS/MS	By MS/MS	By MS/MS	By MS/MS	By MS/MS	18334000000	635400000	760760000	1037900000	719340000	703350000	837340000	648880000	513810000	576200000	851630000	944650000	933580000	1010800000	858190000	651890000	646480000	861410000
Q8N655	Uncharacterized protein C10orf12	C10orf12	4	4	4	5.9	53		0.00045177	9.8235	By matching	By matching	By matching	By matching	By matching	By matching	By matching	By matching	By matching		By matching	By MS/MS	By MS/MS	By MS/MS	By matching	By MS/MS	By MS/MS	By MS/MS		By matching		198620000	8427000	8375500	8367900	13418000	6737500	17265000	11816000	13629000	9801400	0	7172500	9222000	13527000	14016000	11845000	15181000	5750500
Q9H7M9	Platelet receptor Gi24	C10orf54	6	6	6	44.7	154	203	0	36.848	By MS/MS	By MS/MS	By MS/MS	By MS/MS	By MS/MS	By MS/MS	By MS/MS	By MS/MS	By MS/MS	By MS/MS	By MS/MS	By MS/MS	By MS/MS	By MS/MS	By MS/MS	By MS/MS	By MS/MS	By MS/MS	By MS/MS	By MS/MS	By MS/MS	8890700000	2401900000	2166000000	3027500000	2842600000	2903800000	3836500000	1957600000	1727000000	1799000000	1518500000	2150100000	2205600000	3411700000	2630700000	2018500000	2184900000	2354500000
Q5T2E6;Q5T2E6-2	UPF0668 protein C10orf76	C10orf76	5	5	5	12.8	253	11	0	28.053	By MS/MS	By MS/MS	By MS/MS	By MS/MS	By MS/MS	By MS/MS	By MS/MS	By MS/MS	By MS/MS	By MS/MS	By MS/MS	By MS/MS	By MS/MS	By MS/MS	By MS/MS	By MS/MS	By MS/MS	By MS/MS	By MS/MS	By MS/MS	By MS/MS	6998000000	267240000	219770000	333030000	286030000	356550000	305480000	188970000	296210000	235970000	266970000	327750000	202810000	325240000	249580000	251560000	245630000	282860000
Q9H0W9-2;Q9H0W9;Q9H0W9-4;Q9H0W9-3	Ester hydrolase C11orf54	C11orf54	2	2	2	12.8	50		0.00091391	3.8217	By MS/MS	By MS/MS	By MS/MS		By matching	By matching	By MS/MS	By MS/MS	By matching	By MS/MS	By MS/MS	By matching	By MS/MS	By matching	By MS/MS	By matching	By MS/MS	By matching	By MS/MS	By matching	By MS/MS	457840000	24588000	29501000	14143000	0	8502400	19508000	23129000	22144000	23946000	19013000	45517000	10903000	16679000	12853000	10692000	9631500	21843000
Q6ZUT1-3;Q6ZUT1;Q6ZUT1-2	Uncharacterized protein C11orf57	C11orf57	1	1	1	4.9	40		0	23.088	By MS/MS	By MS/MS	By MS/MS	By MS/MS	By MS/MS	By MS/MS	By MS/MS	By MS/MS	By MS/MS	By MS/MS	By MS/MS	By MS/MS	By MS/MS	By MS/MS	By MS/MS	By MS/MS	By MS/MS	By MS/MS		By MS/MS	By MS/MS	2616600000	150510000	96759000	186440000	85211000	102700000	125060000	125160000	105490000	158840000	119630000	129640000	157610000	95892000	113020000	152160000	179590000	177940000
E9PRG8	Uncharacterized protein C11orf98	C11orf98	1	1	1	10.7	42		0.0099908	1.3429	By MS/MS	By MS/MS	By MS/MS	By matching	By matching	By matching	By matching	By matching	By MS/MS	By MS/MS	By MS/MS	By MS/MS	By MS/MS	By matching	By MS/MS	By matching	By matching	By MS/MS	By matching	By MS/MS	By matching	755720000	42832000	44719000	34874000	22603000	22331000	47089000	35277000	21223000	23195000	60709000	57826000	59064000	29319000	22196000	28992000	29404000	25853000
Q9HB07	UPF0160 protein MYG1, mitochondrial	C12orf10	7	7	7	30.9	145	15	0.00064725	8.2536	By MS/MS	By MS/MS	By MS/MS	By MS/MS	By MS/MS	By MS/MS	By MS/MS	By MS/MS	By MS/MS	By MS/MS	By MS/MS	By MS/MS	By MS/MS	By MS/MS	By MS/MS	By MS/MS	By MS/MS	By MS/MS	By MS/MS	By MS/MS	By MS/MS	3393100000	192580000	117570000	172110000	170540000	204130000	148730000	148960000	151110000	103580000	138160000	166640000	90089000	127900000	148640000	163410000	159750000	156750000
Q8N999-3;Q8N999	Uncharacterized protein C12orf29	C12orf29	5	5	5	25.2	76	12	0.0049608	1.8171	By MS/MS	By matching	By matching	By MS/MS	By MS/MS	By matching	By MS/MS	By MS/MS	By MS/MS	By matching	By MS/MS	By MS/MS	By matching	By MS/MS	By MS/MS	By matching	By MS/MS	By MS/MS	By matching	By MS/MS	By MS/MS	2193800000	64721000	63454000	84727000	354960000	54416000	99476000	90323000	153680000	113600000	68426000	259210000	59349000	24502000	78417000	98816000	78316000	142450000
Q9NQ89	Protein C12orf4	C12orf4	2	2	2	9.2	27		0.00075429	4.468	By matching		By matching				By matching	By MS/MS	By MS/MS	By matching	By MS/MS	By MS/MS	By matching	By MS/MS	By matching	By MS/MS	By MS/MS		By MS/MS			398400000	28071000	0	15166000	0	0	0	31641000	58419000	40009000	14869000	27117000	15232000	18914000	25914000	13018000	46339000	38245000
Q96C57	Uncharacterized protein C12orf43	C12orf43	1	1	1	8	2		1	-2													By matching				By MS/MS					2528700	0	0	0	0	0	0	0	0	0	0	0	0	690870	0	0	0	1543600
Q9H741	UPF0454 protein C12orf49	C12orf49	4	4	4	21	20	71	0.00080192	6.0306	By MS/MS	By MS/MS	By MS/MS	By MS/MS	By MS/MS	By MS/MS	By MS/MS	By MS/MS	By MS/MS	By MS/MS	By MS/MS	By MS/MS	By MS/MS	By MS/MS	By MS/MS	By MS/MS	By matching	By matching	By MS/MS	By MS/MS	By MS/MS	419730000	109900000	111570000	88866000	47936000	58863000	56901000	130220000	116420000	94369000	75710000	123490000	112730000	52293000	39260000	52774000	129720000	146360000
Q9UKR5	Probable ergosterol biosynthetic protein 28	C14orf1	2	2	2	20	28	53	0	47.608	By MS/MS	By MS/MS	By MS/MS	By MS/MS	By MS/MS	By MS/MS	By MS/MS	By MS/MS	By MS/MS	By MS/MS	By MS/MS	By MS/MS	By MS/MS	By MS/MS	By MS/MS	By MS/MS	By MS/MS	By MS/MS	By MS/MS	By MS/MS	By MS/MS	559710000	217430000	151770000	404800000	97166000	565980000	167280000	42562000	183540000	64940000	104440000	16427000	27395000	23046000	50173000	112340000	287730000	25392000
Q7Z3D6;Q7Z3D6-2;Q7Z3D6-4;Q7Z3D6-3;Q7Z3D6-5;Q7Z3D6-6	UPF0317 protein C14orf159, mitochondrial	C14orf159	15	15	15	41.2	782	2	0	136.72	By MS/MS	By MS/MS	By MS/MS	By MS/MS	By MS/MS	By MS/MS	By MS/MS	By MS/MS	By MS/MS	By MS/MS	By MS/MS	By MS/MS	By MS/MS	By MS/MS	By MS/MS	By MS/MS	By MS/MS	By MS/MS	By MS/MS	By MS/MS	By MS/MS	48127000000	1217100000	1080300000	1028000000	1236800000	1004600000	1248200000	1642600000	1604200000	1403400000	1330000000	1260600000	1299300000	892710000	1001600000	1284900000	1383700000	1559900000
Q9Y224	UPF0568 protein C14orf166	C14orf166	5	5	5	32.4	355	1	0	49.232	By MS/MS	By MS/MS	By MS/MS	By MS/MS	By MS/MS	By MS/MS	By MS/MS	By MS/MS	By MS/MS	By MS/MS	By MS/MS	By MS/MS	By MS/MS	By MS/MS	By MS/MS	By MS/MS	By MS/MS	By MS/MS	By MS/MS	By MS/MS	By MS/MS	11790000000	360390000	725920000	587500000	330710000	345450000	298000000	379290000	442720000	523110000	411720000	473040000	450320000	305760000	323620000	400290000	402210000	496360000
Q6UWD8	Transmembrane protein C16orf54	C16orf54	7	7	7	52.2	308	15	0	44.33	By MS/MS	By MS/MS	By MS/MS	By MS/MS	By MS/MS	By MS/MS	By MS/MS	By MS/MS	By MS/MS	By MS/MS	By MS/MS	By MS/MS	By MS/MS	By MS/MS	By MS/MS	By MS/MS	By MS/MS	By MS/MS	By MS/MS	By MS/MS	By MS/MS	11569000000	352600000	305850000	359050000	389680000	521470000	442020000	534060000	478560000	516810000	462390000	482700000	523760000	573910000	602290000	498880000	611150000	489950000
Q96GQ5;Q96GQ5-2	RUS1 family protein C16orf58	C16orf58	6	6	6	20.1	92	10	0.00049044	13.095	By MS/MS	By MS/MS	By MS/MS	By MS/MS	By MS/MS	By MS/MS	By MS/MS	By MS/MS	By MS/MS	By MS/MS	By MS/MS	By MS/MS	By MS/MS	By MS/MS	By MS/MS	By MS/MS	By MS/MS	By MS/MS	By MS/MS	By MS/MS	By MS/MS	2228900000	85100000	181080000	105030000	135870000	108670000	100610000	101760000	77073000	70537000	113110000	77661000	64686000	142510000	96816000	119300000	86125000	51379000
Q7Z3J2;Q7Z3J2-2	UPF0505 protein C16orf62	C16orf62	30	30	30	40	1010	84	0	164.81	By MS/MS	By MS/MS	By MS/MS	By MS/MS	By MS/MS	By MS/MS	By MS/MS	By MS/MS	By MS/MS	By MS/MS	By MS/MS	By MS/MS	By MS/MS	By MS/MS	By MS/MS	By MS/MS	By MS/MS	By MS/MS	By MS/MS	By MS/MS	By MS/MS	41803000000	1879500000	1694500000	1738200000	1670000000	1537100000	1504500000	1675900000	1691100000	1655400000	2073400000	1773200000	1871400000	1760700000	1733100000	2040100000	1616300000	1631500000
A1A4V9-2;A1A4V9	Coiled-coil domain-containing protein C16orf93	C16orf93	1	1	1	4.8	34		1	-2	By MS/MS	By matching	By matching	By matching	By MS/MS	By MS/MS	By MS/MS		By matching	By matching	By MS/MS	By matching	By matching	By matching	By matching	By matching	By matching	By matching	By MS/MS	By matching	By MS/MS	381280000	28891000	25437000	25303000	18964000	0	33522000	15725000	0	14089000	16199000	20492000	18260000	24028000	30129000	6295700	6412500	15387000
Q9BQA9-2;Q9BQA9	Uncharacterized protein C17orf62	C17orf62	3	3	3	22	57	14	0.00076643	4.8883	By MS/MS	By MS/MS	By MS/MS	By MS/MS	By MS/MS	By MS/MS		By MS/MS	By matching	By MS/MS	By MS/MS	By MS/MS	By MS/MS	By MS/MS	By MS/MS	By matching	By matching	By MS/MS	By MS/MS	By matching	By MS/MS	641250000	4493700	6089600	8600100	6566600	404220000	47968000	0	1748700	1449400	7466200	6023700	7853900	7605300	15859000	4435400	250750	1852300
Q9HAS0	Protein Njmu-R1	C17orf75	3	3	3	15.7	55		0.0018787	2.61	By MS/MS	By matching	By matching	By MS/MS	By MS/MS	By MS/MS	By matching	By MS/MS	By MS/MS	By matching	By MS/MS	By matching	By matching	By matching	By matching	By matching	By MS/MS	By MS/MS	By MS/MS	By MS/MS	By MS/MS	1016900000	43133000	35359000	43075000	28418000	39540000	54502000	23738000	55078000	30769000	45819000	47360000	44069000	47570000	34958000	33988000	46860000	68145000
Q9BSJ5-2;Q9BSJ5-3;Q9BSJ5	Uncharacterized protein C17orf80	C17orf80	4	4	4	11.7	41	30	0.0015729	2.9903	By MS/MS	By MS/MS	By MS/MS	By MS/MS	By MS/MS	By matching	By matching	By matching	By matching	By MS/MS	By matching	By MS/MS	By MS/MS	By MS/MS	By MS/MS	By MS/MS	By MS/MS	By MS/MS	By matching	By matching	By matching	142960000	28218000	33141000	31974000	31862000	31068000	36629000	42070000	42726000	32964000	27252000	36743000	46413000	42247000	41031000	32870000	31311000	34633000
Q96DM3	Uncharacterized protein C18orf8	C18orf8	12	12	12	26.5	437	33	0	18.898	By MS/MS	By MS/MS	By MS/MS	By MS/MS	By MS/MS	By MS/MS	By MS/MS	By MS/MS	By MS/MS	By MS/MS	By MS/MS	By MS/MS	By MS/MS	By MS/MS	By MS/MS	By MS/MS	By MS/MS	By MS/MS	By MS/MS	By MS/MS	By MS/MS	7236700000	393150000	306760000	296950000	501000000	416000000	594080000	233460000	235170000	233630000	315470000	417620000	312850000	421360000	517390000	309490000	207370000	286140000
Q9BSF4	Uncharacterized protein C19orf52	C19orf52	2	2	2	15	66	1	0.0006413	7.9988	By matching	By MS/MS	By matching	By MS/MS	By MS/MS	By MS/MS	By MS/MS	By MS/MS	By matching	By MS/MS	By MS/MS	By matching	By MS/MS	By MS/MS	By MS/MS	By matching	By matching	By MS/MS	By matching	By MS/MS	By MS/MS	1929300000	40938000	71511000	74074000	160320000	110280000	130790000	105520000	39304000	36990000	65324000	51264000	19323000	133800000	95414000	45564000	45984000	65202000
Q9NUL5-3;Q9NUL5-2;Q9NUL5-4;Q9NUL5	UPF0515 protein C19orf66	C19orf66	1	1	1	11	15		0.001882	2.6371		By matching		By MS/MS	By MS/MS	By MS/MS					By MS/MS		By MS/MS	By MS/MS		By matching		By MS/MS		By MS/MS	By matching	171470000	0	11479000	0	12263000	8249500	10108000	0	0	0	0	10303000	0	37879000	12308000	0	13114000	0
Q86XI8	Uncharacterized protein C19orf68	C19orf68	2	2	2	6.4	22		0.0025142	2.3468	By matching		By matching	By MS/MS	By MS/MS	By MS/MS				By matching	By matching			By matching	By matching	By matching	By matching	By MS/MS	By MS/MS	By MS/MS	By MS/MS	150640000	21231000	0	10778000	19250000	10660000	0	0	0	0	7448900	10910000	0	0	11656000	10126000	7463800	8081900
Q9NS00-2;Q9NS00	Glycoprotein-N-acetylgalactosamine 3-beta-galactosyltransferase 1	C1GALT1	4	4	4	27.8	126		0	16.091	By MS/MS	By MS/MS	By MS/MS	By MS/MS	By MS/MS	By MS/MS	By MS/MS	By MS/MS	By MS/MS	By MS/MS	By MS/MS	By MS/MS	By MS/MS	By MS/MS	By MS/MS	By MS/MS	By MS/MS	By MS/MS	By MS/MS	By MS/MS	By MS/MS	2210200000	102120000	81140000	132480000	75307000	49413000	68729000	90418000	82204000	59937000	82868000	98842000	138400000	84356000	83288000	67052000	124210000	82531000
Q96EU7	C1GALT1-specific chaperone 1	C1GALT1C1	6	6	6	25.8	112	26	0	34.673	By MS/MS	By MS/MS	By MS/MS	By MS/MS	By MS/MS	By MS/MS	By MS/MS	By MS/MS	By MS/MS	By MS/MS	By MS/MS	By MS/MS	By MS/MS	By MS/MS	By MS/MS	By MS/MS	By MS/MS	By MS/MS	By MS/MS	By MS/MS	By MS/MS	2036700000	141210000	92895000	98279000	125070000	88471000	122550000	99804000	83335000	82154000	182940000	74938000	97730000	96907000	124910000	77270000	79251000	108710000
Q9NSG2;Q9NSG2-3;Q9NSG2-2	Uncharacterized protein C1orf112	C1orf112	7	7	7	10.4	159	2	0	49.421	By MS/MS	By MS/MS	By MS/MS	By MS/MS	By MS/MS	By MS/MS	By MS/MS	By MS/MS	By MS/MS	By MS/MS	By MS/MS	By MS/MS	By MS/MS	By MS/MS	By MS/MS	By MS/MS	By MS/MS	By MS/MS	By MS/MS	By MS/MS	By MS/MS	3365900000	159630000	186690000	170830000	192810000	116100000	103800000	124150000	99316000	112000000	90696000	222650000	199870000	238290000	290160000	124750000	55484000	213790000
Q9NWV4	UPF0587 protein C1orf123	C1orf123	2	2	2	24.4	71		0.00044984	9.6446	By matching	By MS/MS	By MS/MS	By MS/MS	By MS/MS	By MS/MS	By MS/MS	By MS/MS	By MS/MS	By MS/MS	By MS/MS	By MS/MS	By MS/MS	By MS/MS	By matching		By matching	By MS/MS	By matching	By MS/MS	By MS/MS	1632100000	22877000	47269000	46478000	103740000	69487000	144520000	72167000	77514000	58193000	97889000	83221000	85698000	93068000	82289000	15910000	0	45731000
Q96HA4-2;Q96HA4-3;Q96HA4-4;Q96HA4	Uncharacterized protein C1orf159	C1orf159	1	1	1	7	1	20	1	-2				By matching	By MS/MS	By matching	By MS/MS	By MS/MS	By MS/MS	By matching	By MS/MS					By matching	By MS/MS	By matching	By matching	By matching	By MS/MS	36272000	0	0	0	14054000	27469000	6771700	60209000	50104000	50677000	35413000	77025000	0	0	0	0	10605000	67930000
Q8NEQ5-2;Q8NEQ5	Transmembrane protein C1orf162	C1orf162	2	2	2	29.2	79		0.00081417	6.5683	By MS/MS	By MS/MS	By MS/MS	By MS/MS	By MS/MS	By MS/MS	By MS/MS	By MS/MS	By MS/MS	By MS/MS	By MS/MS	By MS/MS	By MS/MS	By MS/MS	By MS/MS	By MS/MS	By MS/MS	By MS/MS	By MS/MS	By MS/MS	By MS/MS	1073600000	30092000	41639000	46579000	70160000	43571000	60222000	54976000	56439000	52373000	58368000	47849000	42329000	41949000	58419000	50447000	48580000	46724000
Q5VWT5;Q5VWT5-2	Uncharacterized protein C1orf168	C1orf168	3	3	3	6	62	25	1	-2	By matching	By matching	By MS/MS	By matching	By matching	By matching	By MS/MS	By MS/MS	By matching	By MS/MS	By matching	By matching	By matching	By matching	By matching	By MS/MS	By MS/MS	By matching	By MS/MS	By matching	By MS/MS	3054200000	586110000	480360000	951520000	419490000	444800000	368840000	1008400000	878140000	869520000	460310000	872160000	578350000	622190000	363130000	725690000	382080000	1254200000
F2Z333	Fibronectin type-III domain-containing transmembrane protein C1orf233	C1orf233	2	2	2	10.2	36	41	0	17.077	By MS/MS	By MS/MS	By MS/MS	By MS/MS	By MS/MS	By MS/MS	By MS/MS	By MS/MS	By MS/MS	By MS/MS	By matching	By MS/MS	By MS/MS	By matching	By MS/MS	By MS/MS	By MS/MS	By MS/MS	By MS/MS	By MS/MS	By MS/MS	520890000	85168000	80422000	84706000	67845000	59059000	53159000	93546000	85668000	86592000	84335000	109540000	98892000	73868000	57757000	51537000	109650000	128390000
Q9BV19	Uncharacterized protein C1orf50	C1orf50	2	2	2	16.1	70		0.00064697	8.2229	By MS/MS	By MS/MS	By MS/MS	By MS/MS	By MS/MS	By MS/MS	By matching	By MS/MS	By MS/MS	By MS/MS	By MS/MS	By matching	By MS/MS	By MS/MS	By matching	By MS/MS	By MS/MS	By MS/MS	By matching	By MS/MS	By MS/MS	1989900000	92872000	69151000	72654000	125870000	198260000	101750000	32495000	18837000	59445000	121720000	80805000	117100000	140670000	61135000	188430000	64849000	51817000
Q8WWF1	Uncharacterized protein C1orf54	C1orf54	1	1	1	14.5	85		0.0007478	4.3058	By MS/MS	By MS/MS	By MS/MS	By MS/MS	By MS/MS	By MS/MS	By MS/MS	By MS/MS	By MS/MS	By MS/MS	By MS/MS	By MS/MS	By matching	By matching	By MS/MS	By MS/MS	By MS/MS	By MS/MS	By MS/MS	By matching	By MS/MS	1972900000	95883000	94681000	114340000	62306000	100710000	109950000	69345000	137700000	134330000	79263000	74704000	67636000	61101000	41423000	64507000	98106000	80156000
P02745	Complement C1q subcomponent subunit A	C1QA	2	2	2	11.8		10	0.0007857	5.5121	By matching	By matching	By matching	By MS/MS		By MS/MS	By MS/MS														By matching	13397000	8344300	0	0	0	0	17696000	34711000	0	0	0	0	0	0	0	0	0	0
Q07021	Complement component 1 Q subcomponent-binding protein, mitochondrial	C1QBP	7	7	7	41.8	420	1	0	104.47	By MS/MS	By MS/MS	By MS/MS	By MS/MS	By MS/MS	By MS/MS	By MS/MS	By MS/MS	By MS/MS	By MS/MS	By MS/MS	By MS/MS	By MS/MS	By MS/MS	By MS/MS	By MS/MS	By MS/MS	By MS/MS	By MS/MS	By MS/MS	By MS/MS	26508000000	1023300000	1267300000	1200600000	886530000	1724100000	1627400000	1255400000	961420000	602770000	1149300000	1253400000	1315000000	1407200000	1372000000	1167900000	1048000000	1085400000
Q9NZP8	Complement C1r subcomponent-like protein	C1RL	4	4	4	13.3	2	66	0	38.137	By MS/MS	By MS/MS	By MS/MS	By MS/MS	By MS/MS	By MS/MS	By MS/MS	By matching	By MS/MS	By MS/MS	By MS/MS	By MS/MS	By MS/MS	By MS/MS	By MS/MS	By MS/MS		By MS/MS	By matching	By matching	By matching	347030000	204310000	204100000	148450000	195730000	306470000	314700000	117320000	124110000	121760000	103260000	130640000	110700000	127870000	305390000	207920000	65043000	0
P06681;P06681-3;P06681-2	Complement C2;Complement C2b fragment;Complement C2a fragment	C2	13	13	13	25.1	238	252	0	66.994	By MS/MS	By MS/MS	By MS/MS	By MS/MS	By MS/MS	By MS/MS	By MS/MS	By MS/MS	By MS/MS	By MS/MS	By MS/MS	By MS/MS	By MS/MS	By MS/MS	By MS/MS	By MS/MS	By MS/MS	By MS/MS	By MS/MS	By MS/MS	By MS/MS	6129200000	1351200000	1477200000	1280900000	1432400000	1382000000	1281000000	1218500000	1128900000	1033300000	1170900000	1619100000	1346300000	929710000	919250000	971740000	1078600000	1370100000
Q9BUV8-4;Q9BUV8-3;Q9BUV8-2;Q9BUV8;Q9BUV8-5	Uncharacterized protein C20orf24	C20orf24	1	1	1	21.8	20		0.00078309	5.4406		By matching	By matching	By matching	By matching		By MS/MS	By MS/MS	By MS/MS	By matching				By matching	By MS/MS	By MS/MS	By MS/MS		By matching	By matching	By MS/MS	270710000	0	8058900	5765900	6327600	10100000	0	28717000	62036000	33092000	7977300	0	0	0	5510500	14091000	24829000	30625000
Q9GZN8;Q9GZN8-2	UPF0687 protein C20orf27	C20orf27	2	2	2	17.2	49		0.0028113	2.169	By matching	By matching	By matching	By MS/MS	By MS/MS	By MS/MS	By matching	By matching	By matching	By MS/MS	By MS/MS	By MS/MS	By MS/MS	By MS/MS	By matching		By matching	By MS/MS	By MS/MS	By matching	By matching	493610000	14732000	22091000	16701000	45137000	20794000	30592000	14602000	8486100	14184000	23277000	19912000	17557000	34179000	37350000	15557000	0	12910000
P30042-2;P30042	ES1 protein homolog, mitochondrial	C21orf33	4	4	4	41.4	119		0.00047619	11.818	By matching	By matching	By matching	By MS/MS	By matching	By MS/MS	By MS/MS	By matching	By matching	By MS/MS	By matching	By MS/MS	By MS/MS	By MS/MS	By MS/MS	By MS/MS	By MS/MS	By MS/MS	By MS/MS	By MS/MS	By MS/MS	1695200000	48625000	39456000	52763000	186250000	69763000	65999000	68715000	60860000	63015000	64565000	59003000	72195000	110900000	57164000	75332000	72103000	37391000
O14523;O14523-2	C2 domain-containing protein 2-like	C2CD2L	1	1	1	1.4	7		0.0083747	1.4504					By matching	By MS/MS							By MS/MS					By MS/MS	By MS/MS	By MS/MS		23875000	0	0	0	0	2544000	0	0	0	0	0	0	0	0	0	0	0	0
Q4AC94;Q4AC94-4;Q4AC94-1;Q4AC94-3;Q4AC94-2	C2 domain-containing protein 3	C2CD3	8	8	8	5.1	119	15	0.00077056	5.0425	By MS/MS	By MS/MS	By matching	By MS/MS	By MS/MS	By MS/MS	By MS/MS	By MS/MS	By MS/MS	By matching	By matching	By MS/MS	By MS/MS	By MS/MS	By matching	By matching	By MS/MS	By MS/MS	By matching	By matching	By matching	590600000	28115000	44754000	23183000	71080000	33389000	39570000	14962000	31976000	46165000	26193000	24913000	17564000	58042000	33003000	33273000	22414000	24388000
Q86YS7;Q86YS7-3;Q86YS7-2;Q86YS7-4;Q86YS7-5	C2 domain-containing protein 5	C2CD5	15	15	15	23.2	270	9	0.00024795	13.639	By MS/MS	By MS/MS	By MS/MS	By MS/MS	By MS/MS	By MS/MS	By MS/MS	By MS/MS	By MS/MS	By MS/MS	By MS/MS	By MS/MS	By MS/MS	By MS/MS	By MS/MS	By MS/MS	By MS/MS	By MS/MS	By MS/MS	By MS/MS	By MS/MS	4690300000	175000000	161470000	141440000	159340000	159130000	194170000	198460000	244940000	287350000	194030000	187680000	206290000	201580000	276280000	225990000	252890000	263400000
Q9H6V9;Q9H6V9-2;Q9H6V9-4;Q9H6V9-3	UPF0554 protein C2orf43	C2orf43	3	3	3	8.3	81		0.0015997	3.3188	By MS/MS	By MS/MS	By MS/MS	By MS/MS	By MS/MS	By MS/MS	By MS/MS	By MS/MS	By MS/MS	By MS/MS	By MS/MS	By MS/MS	By MS/MS	By MS/MS	By MS/MS	By MS/MS	By MS/MS	By MS/MS	By MS/MS	By MS/MS	By MS/MS	784910000	49520000	28561000	34607000	56074000	39917000	54541000	18944000	22276000	28541000	29755000	42970000	22284000	37616000	46043000	30281000	31355000	24990000
Q8WWC4	Uncharacterized protein C2orf47, mitochondrial	C2orf47	7	7	7	24.4	285	53	0	39.592	By MS/MS	By MS/MS	By MS/MS	By MS/MS	By MS/MS	By MS/MS	By MS/MS	By MS/MS	By MS/MS	By MS/MS	By MS/MS	By MS/MS	By MS/MS	By MS/MS	By MS/MS	By MS/MS	By MS/MS	By MS/MS	By MS/MS	By MS/MS	By MS/MS	25977000000	1350200000	1164800000	1207800000	1117500000	1273100000	1213500000	1108500000	1116200000	1037600000	1222300000	1285000000	1216400000	1132000000	1065800000	1281400000	920390000	1049600000
Q8N8R5	UPF0565 protein C2orf69	C2orf69	3	3	3	14.8	71		0.00082542	7.0239	By matching	By matching	By MS/MS	By MS/MS	By matching	By MS/MS	By matching	By matching	By MS/MS	By MS/MS	By MS/MS	By MS/MS	By MS/MS	By MS/MS	By MS/MS	By MS/MS	By matching	By MS/MS	By MS/MS	By matching	By matching	978160000	50156000	42595000	54795000	64068000	30640000	20740000	29052000	58580000	52007000	46935000	40011000	62449000	43535000	55531000	29670000	40110000	40683000
A6NCI8	Uncharacterized protein C2orf78	C2orf78	1	1	1	1.4		12	1	-2	By matching	By MS/MS		By MS/MS	By MS/MS	By matching							By MS/MS	By MS/MS	By MS/MS							701100000	485010000	582920000	0	715450000	984110000	662410000	0	0	0	0	0	0	0	848370000	844900000	0	0
P01024	Complement C3;Complement C3 beta chain;C3-beta-c;Complement C3 alpha chain;C3a anaphylatoxin;Acylation stimulating protein;Complement C3b alpha chain;Complement C3c alpha chain fragment 1;Complement C3dg fragment;Complement C3g fragment;Complement C3d fragment;Complement C3f fragment;Complement C3c alpha chain fragment 2	C3	37	37	34	37	805	117	0	165.41	By MS/MS	By MS/MS	By MS/MS	By MS/MS	By MS/MS	By MS/MS	By MS/MS	By MS/MS	By MS/MS	By MS/MS	By MS/MS	By MS/MS	By MS/MS	By MS/MS	By MS/MS	By MS/MS	By MS/MS	By MS/MS	By MS/MS	By MS/MS	By MS/MS	15260000000	4693300000	3929600000	4711200000	2003200000	2879400000	2400300000	1501400000	1500900000	1504200000	1107200000	1135400000	1356000000	705080000	906920000	771540000	930350000	1068700000
Q16581	C3a anaphylatoxin chemotactic receptor	C3AR1	1	1	1	3.5	25		0.0015823	3.0998	By matching	By matching	By MS/MS	By MS/MS	By MS/MS	By MS/MS	By MS/MS	By MS/MS	By matching					By matching		By matching						468350000	39082000	45785000	30212000	79805000	81159000	93471000	45697000	26751000	20370000	0	0	0	0	14667000	0	18257000	0
Q9HBI5	Uncharacterized protein C3orf14	C3orf14	1	1	1	7.8	15	2	1	-2		By MS/MS			By matching	By matching						By MS/MS		By matching	By MS/MS	By matching		By matching	By matching	By MS/MS	By matching	172390000	0	24604000	0	0	9687300	22995000	0	0	0	0	0	0	0	8391200	38959000	17908000	0
Q6NW34	Uncharacterized protein C3orf17	C3orf17	6	6	1	18.9	136	2	0.00067265	9.5384	By MS/MS	By MS/MS	By MS/MS	By MS/MS	By MS/MS	By MS/MS	By matching	By matching	By MS/MS	By MS/MS	By MS/MS	By MS/MS	By MS/MS	By MS/MS	By MS/MS	By MS/MS	By matching	By MS/MS	By matching	By MS/MS	By MS/MS	1309500000	39660000	40586000	48818000	81315000	84292000	92793000	26863000	28538000	27691000	75424000	49772000	42235000	79901000	158400000	40669000	32233000	37074000
Q6NW34-2	Uncharacterized protein C3orf17	C3orf17	6	1	1	19.9	8		1	-2	By MS/MS	By matching	By matching	By matching	By matching	By matching	By MS/MS	By matching	By matching	By matching	By matching	By matching	By matching	By matching	By matching	By matching	By matching	By matching	By matching	By matching	By MS/MS	570240000	187580000	0	0	0	0	0	82699000	0	110680000	0	0	0	85558000	0	0	0	0
Q8ND61;Q8ND61-2	Uncharacterized protein C3orf20	C3orf20	2	2	2	5	28		1	-2	By matching	By matching	By matching				By matching	By matching	By matching	By matching	By matching	By matching	By MS/MS	By matching	By matching	By matching	By matching	By matching	By MS/MS			160800000	7287900	7950900	6428800	0	0	0	9606200	8431800	7519100	6971400	7971200	8092700	5244500	7740800	7323800	6926700	8058900
Q5JPI3-2;Q5JPI3	Uncharacterized protein C3orf38	C3orf38	3	3	3	17.4	62		0.00045035	9.6661	By matching	By matching	By matching	By MS/MS	By matching	By MS/MS	By matching	By matching	By MS/MS		By MS/MS	By matching	By MS/MS	By MS/MS	By matching	By matching	By matching	By MS/MS	By MS/MS	By matching	By MS/MS	1156400000	40458000	52833000	42109000	53366000	49137000	64471000	41446000	40461000	67297000	0	79412000	39758000	194010000	50437000	42062000	18010000	39933000
F5H4A9	Uncharacterized membrane protein C3orf80	C3orf80	2	2	2	19.8	31		0.0018823	2.6519	By matching	By MS/MS		By MS/MS	By MS/MS	By matching	By matching	By matching	By matching	By matching	By MS/MS	By matching	By matching	By MS/MS	By MS/MS	By matching	By matching	By matching	By MS/MS	By matching	By matching	567170000	24584000	37479000	0	18863000	25125000	20561000	41734000	56023000	33059000	34374000	21839000	14124000	26916000	24317000	19269000	27668000	17488000
Q9NWY4;A8MVJ9	UPF0609 protein C4orf27	C4orf27	5	5	5	21.1	90	3	0.00065531	8.6826	By MS/MS	By MS/MS	By matching	By MS/MS	By MS/MS	By MS/MS	By MS/MS	By MS/MS	By MS/MS	By MS/MS	By MS/MS	By matching	By MS/MS	By MS/MS	By MS/MS	By MS/MS	By MS/MS	By MS/MS	By MS/MS	By MS/MS	By MS/MS	1265400000	44161000	46286000	28285000	114350000	30076000	29187000	46356000	65262000	45460000	45687000	68829000	26735000	74045000	75594000	59274000	82464000	79070000
P01031	Complement C5;Complement C5 beta chain;Complement C5 alpha chain;C5a anaphylatoxin;Complement C5 alpha chain	C5	2	2	2	2.3	6		0.0049355	1.7508			By MS/MS	By matching	By matching	By matching												By MS/MS				77140000	0	0	31590000	12286000	12122000	10805000	0	0	0	0	0	0	0	0	0	0	0
P21730	C5a anaphylatoxin chemotactic receptor 1	C5AR1	2	2	2	16.9	4	6	1	-2				By matching	By matching	By MS/MS				By matching			By matching	By matching		By MS/MS						103170000	0	0	0	0	0	0	0	0	0	24059000	0	0	16941000	25343000	0	18155000	0
Q49AR2;Q49AR2-2	UPF0489 protein C5orf22	C5orf22	2	2	2	8.1	25		0.01	1.35		By matching	By matching	By MS/MS	By matching	By matching		By matching		By matching	By matching	By matching	By matching	By matching	By matching	By MS/MS	By matching	By matching	By MS/MS		By matching	311180000	0	19360000	13951000	22064000	15101000	17771000	0	16066000	0	15891000	23107000	16913000	19874000	15462000	17194000	12803000	12344000
Q0VDI3	Transmembrane protein C5orf28	C5orf28	1	1	1	6.5	16		0.001552	2.7537		By MS/MS	By matching	By MS/MS	By MS/MS	By MS/MS					By MS/MS	By matching	By MS/MS	By MS/MS				By MS/MS				768400000	0	73974000	91187000	91148000	66067000	51333000	0	0	0	0	85802000	28102000	74698000	145710000	0	0	0
A6NDU8	UPF0600 protein C5orf51	C5orf51	2	2	2	14.6	56		0.00047427	11.657		By matching	By matching	By MS/MS	By matching	By matching	By MS/MS	By MS/MS	By MS/MS	By MS/MS	By MS/MS	By MS/MS	By MS/MS	By MS/MS	By MS/MS	By MS/MS	By matching	By MS/MS	By MS/MS	By MS/MS	By MS/MS	1806500000	0	37295000	51309000	50324000	40961000	93967000	141510000	121040000	56967000	87763000	165520000	72535000	41130000	129280000	50172000	95487000	69957000
Q7Z4R8	UPF0669 protein C6orf120	C6orf120	4	4	4	45	421	2	0	41.004	By MS/MS	By MS/MS	By MS/MS	By MS/MS	By MS/MS	By MS/MS	By MS/MS	By MS/MS	By MS/MS	By MS/MS	By MS/MS	By MS/MS	By MS/MS	By MS/MS	By MS/MS	By MS/MS	By MS/MS	By MS/MS	By MS/MS	By MS/MS	By MS/MS	15289000000	613700000	632950000	592530000	691940000	715240000	838090000	801400000	701040000	555550000	531410000	571300000	516280000	523910000	438680000	613350000	543080000	654590000
O95873;REV__Q9BVC6	Uncharacterized protein C6orf47	C6orf47	2	2	2	10.2	33		0.00084299	7.6542	By matching				By MS/MS	By MS/MS	By MS/MS	By MS/MS	By matching	By matching	By MS/MS	By MS/MS	By matching	By matching	By matching	By MS/MS	By matching	By matching	By matching	By matching	By MS/MS	137610000	9181200	0	0	0	7373200	0	6507400	7115200	7150600	7520900	9101700	7819700	5538300	7371100	6792000	7405300	7955800
Q6UWU4-3;Q6UWU4;Q6UWU4-2	Bombesin receptor-activated protein C6orf89	C6orf89	5	5	5	49	132	79	0	23.673	By MS/MS	By MS/MS	By MS/MS	By MS/MS	By MS/MS	By MS/MS	By MS/MS	By MS/MS	By MS/MS	By MS/MS	By MS/MS	By MS/MS	By MS/MS	By MS/MS	By MS/MS	By MS/MS	By MS/MS	By MS/MS	By MS/MS	By MS/MS	By MS/MS	3846200000	432810000	306720000	390240000	290830000	166980000	311280000	288950000	314560000	297510000	451460000	297260000	444240000	305260000	253870000	306390000	261500000	223890000
Q96N11-2;Q96N11	Uncharacterized protein C7orf26	C7orf26	1	1	1	5.1	9		0.0073946	1.607	By matching		By MS/MS								By MS/MS			By matching			By matching	By MS/MS	By MS/MS		By MS/MS	123560000	12453000	0	16038000	0	0	0	0	0	0	0	8709500	0	0	11759000	0	0	5683200
Q6P1X6;Q6P1X6-2	UPF0598 protein C8orf82	C8orf82	4	4	4	37	97	6	0.0007758	5.2234	By MS/MS	By MS/MS	By MS/MS	By MS/MS	By matching	By matching	By MS/MS	By MS/MS	By MS/MS	By MS/MS	By MS/MS	By MS/MS	By MS/MS	By MS/MS	By MS/MS	By MS/MS	By MS/MS	By MS/MS	By MS/MS	By MS/MS	By MS/MS	3798800000	84909000	332710000	178260000	197500000	267850000	161350000	150030000	153930000	185870000	155840000	150790000	208600000	243880000	252410000	192600000	69675000	97600000
Q5T280	Putative methyltransferase C9orf114	C9orf114	2	2	2	11.7	41		0.0028249	2.2455	By matching		By matching		By matching	By matching	By matching	By MS/MS	By MS/MS	By matching	By matching	By matching	By matching	By matching		By matching	By matching	By matching	By MS/MS	By matching	By MS/MS	835790000	16473000	0	22921000	0	21175000	22711000	36136000	93347000	67421000	17934000	51550000	41267000	42677000	54701000	0	37347000	41838000
Q9BUH6	Protein PAXX	C9orf142	2	2	2	13.2	76		0.0015814	3.0944	By MS/MS	By MS/MS	By MS/MS	By MS/MS	By MS/MS	By MS/MS	By MS/MS	By MS/MS	By MS/MS	By MS/MS	By MS/MS	By MS/MS	By MS/MS	By MS/MS	By MS/MS	By MS/MS	By MS/MS	By MS/MS	By matching	By matching	By MS/MS	1076400000	37560000	39939000	43894000	44921000	55567000	49484000	33950000	43747000	35226000	43701000	57945000	44969000	76663000	68421000	41843000	37082000	25025000
Q5T6V5	UPF0553 protein C9orf64	C9orf64	6	6	6	24.9	389	1	0	20.691	By MS/MS	By MS/MS	By MS/MS	By MS/MS	By MS/MS	By MS/MS	By MS/MS	By MS/MS	By MS/MS	By MS/MS	By MS/MS	By MS/MS	By MS/MS	By MS/MS	By MS/MS	By MS/MS	By MS/MS	By MS/MS	By MS/MS	By MS/MS	By MS/MS	8223300000	129400000	388690000	320650000	185780000	327210000	260680000	123000000	247830000	210030000	334040000	434940000	268620000	361540000	439010000	258400000	184280000	213190000
O75493	Carbonic anhydrase-related protein 11	CA11	1	1	1	4.6		19	0.0094136	1.4013	By matching	By matching	By matching	By matching	By matching	By matching			By matching	By matching	By matching	By matching	By MS/MS	By matching								12983000	10789000	12781000	9597700	8286100	8844000	8986600	0	0	12709000	9193400	14015000	17106000	21804000	9889100	0	0	0
P00918	Carbonic anhydrase 2	CA2	17	17	17	70	1659	373	0	292.9	By MS/MS	By MS/MS	By MS/MS	By MS/MS	By MS/MS	By MS/MS	By MS/MS	By MS/MS	By MS/MS	By MS/MS	By MS/MS	By MS/MS	By MS/MS	By MS/MS	By MS/MS	By MS/MS	By MS/MS	By MS/MS	By MS/MS	By MS/MS	By MS/MS	571700000000	26836000000	22296000000	25227000000	33031000000	29713000000	32542000000	18413000000	21350000000	25072000000	27364000000	24865000000	29216000000	34323000000	30892000000	23218000000	20944000000	20367000000
Q9H8G2;Q9H8G2-2	Caspase activity and apoptosis inhibitor 1	CAAP1	7	7	7	31.3	187		0	21.205	By MS/MS	By MS/MS	By MS/MS	By MS/MS	By MS/MS	By MS/MS	By MS/MS	By MS/MS	By MS/MS	By MS/MS	By MS/MS	By MS/MS	By MS/MS	By MS/MS	By MS/MS	By MS/MS	By MS/MS	By MS/MS	By MS/MS	By MS/MS	By MS/MS	8012200000	328860000	196540000	319820000	258980000	334040000	335390000	307860000	355070000	436520000	365120000	261830000	311630000	264420000	310400000	364450000	356810000	384470000
Q9Y376	Calcium-binding protein 39	CAB39	8	8	8	22.9	358	3	0	68.943	By MS/MS	By MS/MS	By MS/MS	By MS/MS	By MS/MS	By MS/MS	By MS/MS	By MS/MS	By MS/MS	By MS/MS	By MS/MS	By MS/MS	By MS/MS	By MS/MS	By MS/MS	By MS/MS	By MS/MS	By MS/MS	By MS/MS	By MS/MS	By MS/MS	10378000000	451020000	432330000	431960000	492600000	368720000	429510000	233700000	349840000	341430000	330380000	376070000	464820000	425630000	396480000	328760000	253780000	298430000
Q9Y6J0-2;Q9Y6J0	Calcineurin-binding protein cabin-1	CABIN1	10	10	10	7.2	152	1	0	15.545	By MS/MS	By MS/MS	By MS/MS	By matching	By MS/MS	By matching	By MS/MS	By MS/MS	By MS/MS	By MS/MS	By MS/MS	By MS/MS	By MS/MS	By MS/MS	By MS/MS	By MS/MS	By MS/MS	By MS/MS	By MS/MS	By MS/MS	By MS/MS	2059300000	86922000	79099000	54907000	56562000	69255000	43737000	145880000	162600000	145430000	69793000	95096000	101040000	53586000	66710000	141960000	125720000	129620000
Q9BTV7	CDK5 and ABL1 enzyme substrate 2	CABLES2	2	2	2	9.4	3	25	0.0015921	3.2216	By matching	By matching	By matching	By matching	By matching	By matching		By matching	By matching	By MS/MS	By matching	By matching	By MS/MS	By matching	By matching			By MS/MS				193630000	94269000	95776000	83450000	73562000	78185000	67831000	0	129060000	134630000	130720000	136810000	119020000	59819000	77674000	95340000	0	0
Q15878-2;Q15878-3;Q15878	Voltage-dependent R-type calcium channel subunit alpha-1E	CACNA1E	1	1	1	1.1		9	1	-2			By matching	By MS/MS	By matching	By matching								By matching	By matching							41576000	0	0	51285000	47661000	61064000	38694000	0	0	0	0	0	0	0	36726000	22183000	0	0
P54289-4;P54289-5;P54289-3;P54289-2;P54289	Voltage-dependent calcium channel subunit alpha-2/delta-1;Voltage-dependent calcium channel subunit alpha-2-1;Voltage-dependent calcium channel subunit delta-1	CACNA2D1	2	2	2	2.4		51	0.00065034	8.3916	By matching	By MS/MS	By matching	By matching	By MS/MS	By MS/MS	By matching	By matching	By matching	By matching	By matching	By matching	By MS/MS	By matching	By MS/MS	By matching		By MS/MS	By matching	By MS/MS	By matching	74882000	40146000	63709000	30064000	35398000	41015000	33136000	14995000	28596000	4550100	31229000	40885000	23968000	32953000	26168000	188030000	10853000	0
Q8WUQ7;Q8WUQ7-2	Cactin	CACTIN	5	5	5	11.2	112		0.0015795	3.0743	By MS/MS	By MS/MS	By MS/MS	By MS/MS	By MS/MS	By MS/MS	By MS/MS	By MS/MS	By MS/MS	By MS/MS	By MS/MS	By MS/MS	By matching	By MS/MS	By MS/MS	By MS/MS	By MS/MS	By MS/MS	By MS/MS	By MS/MS	By MS/MS	858980000	56613000	36571000	41744000	39291000	34358000	44576000	26389000	30194000	36623000	40188000	33304000	35985000	30151000	28415000	50593000	61024000	28637000
Q9HB71;Q9HB71-3;Q9HB71-2	Calcyclin-binding protein	CACYBP	8	8	8	50.9	620	23	0	181.3	By MS/MS	By MS/MS	By MS/MS	By MS/MS	By MS/MS	By MS/MS	By MS/MS	By MS/MS	By MS/MS	By MS/MS	By MS/MS	By MS/MS	By MS/MS	By MS/MS	By MS/MS	By MS/MS	By MS/MS	By MS/MS	By MS/MS	By MS/MS	By MS/MS	33469000000	696400000	656730000	868870000	1841100000	1034200000	1308600000	1098000000	1114600000	908790000	1062800000	1079100000	1212400000	1467800000	1399300000	1145500000	1123600000	1163000000
P27708	CAD protein;Glutamine-dependent carbamoyl-phosphate synthase;Aspartate carbamoyltransferase;Dihydroorotase	CAD	68	68	68	52.2	4284	313	0	323.31	By MS/MS	By MS/MS	By MS/MS	By MS/MS	By MS/MS	By MS/MS	By MS/MS	By MS/MS	By MS/MS	By MS/MS	By MS/MS	By MS/MS	By MS/MS	By MS/MS	By MS/MS	By MS/MS	By MS/MS	By MS/MS	By MS/MS	By MS/MS	By MS/MS	375830000000	15309000000	15226000000	15037000000	10900000000	10676000000	10886000000	12995000000	14137000000	14033000000	14790000000	16689000000	15571000000	11219000000	10970000000	13990000000	13639000000	13371000000
Q9BY67-5;Q9BY67;Q9BY67-4;Q9BY67-3;Q9BY67-2	Cell adhesion molecule 1	CADM1	15	15	15	52.9	236	534	0	323.31	By MS/MS	By MS/MS	By MS/MS	By MS/MS	By MS/MS	By MS/MS	By MS/MS	By MS/MS	By MS/MS	By MS/MS	By MS/MS	By MS/MS	By MS/MS	By MS/MS	By MS/MS	By MS/MS	By MS/MS	By MS/MS	By MS/MS	By MS/MS	By MS/MS	10793000000	3016000000	2835600000	2567600000	4441700000	4534700000	4383300000	3384500000	3026600000	3016100000	2091000000	2753100000	2973700000	2481100000	3035000000	2609800000	4779900000	3829500000
Q8N3J6-3;Q8N3J6-4;Q8N3J6-5;Q8N3J6-2;Q8N3J6	Cell adhesion molecule 2	CADM2	3	3	3	7.8	1	42	0.00074808	4.3126	By MS/MS	By MS/MS	By MS/MS	By MS/MS	By MS/MS	By MS/MS	By MS/MS	By MS/MS	By MS/MS	By MS/MS	By MS/MS	By MS/MS	By MS/MS	By MS/MS	By MS/MS	By MS/MS	By MS/MS	By MS/MS	By MS/MS	By MS/MS	By MS/MS	145760000	12614000	17440000	19140000	9678000	15693000	15201000	42595000	25234000	219600000	39102000	128700000	46429000	31970000	16871000	28712000	112870000	20390000
Q8NFZ8	Cell adhesion molecule 4	CADM4	2	2	2	11.3	28	14	0.0007767	5.2366	By MS/MS	By matching	By MS/MS	By matching	By MS/MS	By matching	By MS/MS	By MS/MS	By MS/MS	By MS/MS	By MS/MS	By MS/MS	By MS/MS	By MS/MS	By MS/MS	By MS/MS			By MS/MS	By matching	By MS/MS	75999000	21235000	18574000	22123000	20795000	31643000	19592000	22029000	32756000	22967000	17528000	24020000	17785000	18393000	14924000	16010000	0	0
Q13137-2;Q13137;Q13137-3;Q13137-4;Q13137-5	Calcium-binding and coiled-coil domain-containing protein 2	CALCOCO2	3	3	3	7.7	56		0.0015904	3.2042	By MS/MS	By MS/MS	By MS/MS	By MS/MS	By MS/MS	By MS/MS	By MS/MS	By matching	By MS/MS	By MS/MS	By matching	By MS/MS	By MS/MS	By MS/MS	By MS/MS	By matching	By MS/MS	By MS/MS			By MS/MS	872830000	16796000	0	39530000	41439000	30691000	50632000	60613000	31121000	63234000	48335000	77783000	31222000	44526000	58169000	33872000	15939000	40769000
P62158	Calmodulin	CALM1	4	4	4	45.6	174	2	0	75.432	By MS/MS	By MS/MS	By MS/MS	By MS/MS	By MS/MS	By MS/MS	By MS/MS	By MS/MS	By MS/MS	By MS/MS	By MS/MS	By MS/MS	By MS/MS	By MS/MS	By MS/MS	By MS/MS	By MS/MS	By MS/MS	By MS/MS	By MS/MS	By MS/MS	5814500000	268160000	266780000	274830000	188770000	222960000	279090000	231700000	251920000	268630000	245940000	255570000	306280000	238830000	231620000	301000000	263170000	258150000
P27797	Calreticulin	CALR	14	14	14	56.4	1431	324	0	323.31	By MS/MS	By MS/MS	By MS/MS	By MS/MS	By MS/MS	By MS/MS	By MS/MS	By MS/MS	By MS/MS	By MS/MS	By MS/MS	By MS/MS	By MS/MS	By MS/MS	By MS/MS	By MS/MS	By MS/MS	By MS/MS	By MS/MS	By MS/MS	By MS/MS	222650000000	22245000000	22649000000	21087000000	17418000000	21822000000	20003000000	24568000000	26007000000	24893000000	21882000000	19471000000	22515000000	18788000000	19072000000	26545000000	31526000000	27851000000
O43852;O43852-3;O43852-6;O43852-5;O43852-15;O43852-10;O43852-11;O43852-13;O43852-14;O43852-9;O43852-12	Calumenin	CALU	21	21	8	61.3	1993	770	0	323.31	By MS/MS	By MS/MS	By MS/MS	By MS/MS	By MS/MS	By MS/MS	By MS/MS	By MS/MS	By MS/MS	By MS/MS	By MS/MS	By MS/MS	By MS/MS	By MS/MS	By MS/MS	By MS/MS	By MS/MS	By MS/MS	By MS/MS	By MS/MS	By MS/MS	341910000000	31659000000	29928000000	28033000000	27249000000	29586000000	28125000000	37836000000	36265000000	34282000000	28635000000	29791000000	28715000000	24336000000	24133000000	36199000000	37186000000	34919000000
O43852-2;O43852-4;O43852-8;O43852-7	Calumenin	CALU	19	6	6	63.5	85	133	0	323.31	By MS/MS	By MS/MS	By MS/MS	By MS/MS	By MS/MS	By MS/MS	By MS/MS	By MS/MS	By MS/MS	By MS/MS	By MS/MS	By MS/MS	By MS/MS	By MS/MS	By MS/MS	By MS/MS	By MS/MS	By MS/MS	By MS/MS	By MS/MS	By MS/MS	5554900000	1701100000	1617900000	1344200000	1246100000	1307900000	1092000000	1530000000	1842600000	1281900000	1042900000	1916400000	1742400000	1432900000	1375700000	1492200000	1676700000	2429000000
Q14012	Calcium/calmodulin-dependent protein kinase type 1	CAMK1	5	5	3	18.9	205	1	0.0008349	7.3753	By MS/MS	By MS/MS	By MS/MS	By MS/MS	By MS/MS	By MS/MS	By MS/MS	By MS/MS	By MS/MS	By MS/MS	By MS/MS	By MS/MS	By MS/MS	By MS/MS	By MS/MS	By MS/MS	By MS/MS	By MS/MS	By MS/MS	By MS/MS	By MS/MS	5146300000	261020000	264510000	261900000	147230000	207930000	150810000	185070000	188650000	238190000	260580000	225490000	268760000	218360000	212880000	189720000	184160000	195650000
Q9UQM7;Q9UQM7-2	Calcium/calmodulin-dependent protein kinase type II subunit alpha	CAMK2A	4	1	1	15.1	4	3	0.0028362	2.285	By matching	By matching	By matching	By matching	By matching	By matching	By matching	By matching	By matching	By matching	By matching	By matching	By matching	By matching	By matching	By MS/MS	By matching	By matching	By matching	By matching	By matching	190860000	0	0	0	0	0	0	0	0	0	0	0	0	0	0	61660000	0	0
Q13557-8;Q13557-12;Q13557-10;Q13557;Q13557-6;Q13557-11;Q13557-9;Q13557-5;Q13557-3;Q13557-4	Calcium/calmodulin-dependent protein kinase type II subunit delta	CAMK2D	10	10	6	38.1	490	13	0	152.24	By MS/MS	By MS/MS	By MS/MS	By MS/MS	By MS/MS	By MS/MS	By MS/MS	By MS/MS	By MS/MS	By MS/MS	By MS/MS	By MS/MS	By MS/MS	By MS/MS	By MS/MS	By MS/MS	By MS/MS	By MS/MS	By MS/MS	By MS/MS	By MS/MS	27978000000	952340000	909880000	1083200000	944640000	962480000	1079100000	1146800000	1465700000	1177000000	1181300000	1140400000	1092900000	1168800000	1250600000	1361200000	1354300000	1386000000
Q13555-10;Q13555-3;Q13555-5;Q13555-4;Q13555-7;Q13555-9;Q13555-2;Q13555-8;Q13555;Q13555-6	Calcium/calmodulin-dependent protein kinase type II subunit gamma	CAMK2G	6	3	2	20	41		0.00064837	8.2982	By MS/MS	By MS/MS	By MS/MS	By MS/MS	By MS/MS	By MS/MS	By MS/MS	By MS/MS	By MS/MS	By MS/MS	By MS/MS	By MS/MS	By MS/MS	By MS/MS	By MS/MS	By matching	By matching	By MS/MS	By MS/MS	By MS/MS	By MS/MS	771600000	67096000	31497000	26466000	43468000	25883000	19801000	18808000	32983000	37989000	19179000	41558000	31290000	29715000	61102000	40848000	48622000	4537600
P49069	Calcium signal-modulating cyclophilin ligand	CAMLG	4	4	4	27.7	57	3	0.00048579	12.678	By matching	By matching	By matching	By MS/MS	By matching	By MS/MS	By matching	By matching	By MS/MS	By MS/MS	By MS/MS	By MS/MS	By MS/MS	By MS/MS	By MS/MS	By matching	By matching	By MS/MS		By MS/MS	By matching	202160000	10543000	6733700	6949100	21566000	7520000	19058000	2013400	10580000	8800400	6276400	7546400	8908900	12514000	16230000	10095000	3037100	10807000
Q5T5Y3;Q5T5Y3-3;Q5T5Y3-2	Calmodulin-regulated spectrin-associated protein 1	CAMSAP1	19	19	19	20.1	468	1	0	87.869	By MS/MS	By MS/MS	By MS/MS	By MS/MS	By MS/MS	By MS/MS	By MS/MS	By MS/MS	By MS/MS	By MS/MS	By MS/MS	By MS/MS	By MS/MS	By MS/MS	By MS/MS	By MS/MS	By MS/MS	By MS/MS	By MS/MS	By MS/MS	By MS/MS	7040400000	268600000	240210000	198110000	243420000	167910000	200680000	361490000	435520000	467400000	291870000	235720000	260280000	170290000	165030000	325170000	440120000	394660000
Q9P1Y5;Q9P1Y5-2	Calmodulin-regulated spectrin-associated protein 3	CAMSAP3	2	2	2	4	50		0.0015533	2.7616	By matching	By MS/MS	By MS/MS				By MS/MS	By MS/MS	By MS/MS	By MS/MS	By MS/MS	By MS/MS	By matching	By MS/MS	By MS/MS	By MS/MS	By MS/MS	By MS/MS	By matching	By MS/MS	By matching	61752000	1717600	2159800	1696500	0	0	0	5011200	3995600	3750000	2163100	3466500	2780200	2717600	1996200	3995700	4399000	2135900
Q86VP6;Q86VP6-2	Cullin-associated NEDD8-dissociated protein 1	CAND1	38	38	31	45	2622	512	0	323.31	By MS/MS	By MS/MS	By MS/MS	By MS/MS	By MS/MS	By MS/MS	By MS/MS	By MS/MS	By MS/MS	By MS/MS	By MS/MS	By MS/MS	By MS/MS	By MS/MS	By MS/MS	By MS/MS	By MS/MS	By MS/MS	By MS/MS	By MS/MS	By MS/MS	347650000000	17566000000	17440000000	17307000000	16798000000	16113000000	13662000000	15262000000	13795000000	16367000000	16232000000	16008000000	17782000000	15009000000	14419000000	17074000000	14753000000	16306000000
O75155-2;O75155	Cullin-associated NEDD8-dissociated protein 2	CAND2	9	9	9	13	273		0	45.064	By MS/MS	By MS/MS	By MS/MS	By MS/MS	By MS/MS	By MS/MS	By MS/MS	By MS/MS	By MS/MS	By MS/MS	By MS/MS	By MS/MS	By MS/MS	By MS/MS	By MS/MS	By MS/MS	By MS/MS	By MS/MS	By MS/MS	By MS/MS	By MS/MS	3391200000	171210000	192960000	153630000	133210000	149480000	135770000	81693000	178030000	195330000	139030000	178220000	148000000	157840000	157360000	94980000	115610000	112030000
Q8WVQ1;Q8WVQ1-3;Q8WVQ1-2	Soluble calcium-activated nucleotidase 1	CANT1	14	14	14	52.4	583	121	0	182.36	By MS/MS	By MS/MS	By MS/MS	By MS/MS	By MS/MS	By MS/MS	By MS/MS	By MS/MS	By MS/MS	By MS/MS	By MS/MS	By MS/MS	By MS/MS	By MS/MS	By MS/MS	By MS/MS	By MS/MS	By MS/MS	By MS/MS	By MS/MS	By MS/MS	16811000000	1579900000	1559100000	1646600000	1299500000	1316200000	1652300000	1583200000	1385900000	1660300000	1309100000	1664200000	1785100000	1506300000	1420500000	1314600000	1690500000	1620200000
P27824;P27824-2;P27824-3	Calnexin	CANX	17	17	17	45.4	1172	238	0	244.87	By MS/MS	By MS/MS	By MS/MS	By MS/MS	By MS/MS	By MS/MS	By MS/MS	By MS/MS	By MS/MS	By MS/MS	By MS/MS	By MS/MS	By MS/MS	By MS/MS	By MS/MS	By MS/MS	By MS/MS	By MS/MS	By MS/MS	By MS/MS	By MS/MS	158690000000	7302900000	6957400000	7562400000	6245400000	6513900000	5266400000	5930700000	6963900000	6712100000	6077000000	6726300000	6702200000	5998500000	5644800000	7377600000	6817200000	6849300000
Q01518	Adenylyl cyclase-associated protein 1	CAP1	24	24	1	53.9	5370	1614	0	323.31	By MS/MS	By MS/MS	By MS/MS	By MS/MS	By MS/MS	By MS/MS	By MS/MS	By MS/MS	By MS/MS	By MS/MS	By MS/MS	By MS/MS	By MS/MS	By MS/MS	By MS/MS	By MS/MS	By MS/MS	By MS/MS	By MS/MS	By MS/MS	By MS/MS	5842400000000	184570000000	200590000000	185830000000	218450000000	206840000000	237990000000	231810000000	222410000000	229610000000	165550000000	162950000000	184640000000	254600000000	264980000000	238730000000	205530000000	217900000000
Q01518-2	Adenylyl cyclase-associated protein 1	CAP1	24	1	1	53.8	94	70	0	44.199	By MS/MS	By MS/MS	By MS/MS	By MS/MS	By MS/MS	By MS/MS	By MS/MS	By MS/MS	By MS/MS	By MS/MS	By MS/MS	By MS/MS	By MS/MS	By MS/MS	By MS/MS	By MS/MS	By MS/MS	By MS/MS	By MS/MS	By MS/MS	By MS/MS	86510000000	2605600000	5105900000	3082600000	4995000000	3092700000	2820800000	3427900000	7287000000	5477400000	2674100000	3388000000	3139200000	4964400000	4767400000	5023300000	4209600000	2918100000
P40121;P40121-2	Macrophage-capping protein	CAPG	8	8	8	46	617	3	0	154.88	By MS/MS	By MS/MS	By MS/MS	By MS/MS	By MS/MS	By MS/MS	By MS/MS	By MS/MS	By MS/MS	By MS/MS	By MS/MS	By MS/MS	By MS/MS	By MS/MS	By MS/MS	By MS/MS	By MS/MS	By MS/MS	By MS/MS	By MS/MS	By MS/MS	52374000000	1874200000	1885700000	1770100000	1447300000	1362800000	1393200000	1867300000	1841700000	2191700000	1764700000	2169300000	2196200000	1609700000	1687400000	1892100000	1916600000	1884100000
P07384	Calpain-1 catalytic subunit	CAPN1	31	31	31	62.9	1765	207	0	323.31	By MS/MS	By MS/MS	By MS/MS	By MS/MS	By MS/MS	By MS/MS	By MS/MS	By MS/MS	By MS/MS	By MS/MS	By MS/MS	By MS/MS	By MS/MS	By MS/MS	By MS/MS	By MS/MS	By MS/MS	By MS/MS	By MS/MS	By MS/MS	By MS/MS	154400000000	5310800000	5267300000	5087500000	6218700000	5463600000	5448100000	5918500000	5884500000	6336200000	6128000000	6051200000	7138600000	8000900000	8058100000	6539400000	5548300000	5666900000
O75808;O75808-2	Calpain-15	CAPN15	5	5	5	8.7	126	3	0	27.186	By MS/MS	By MS/MS	By MS/MS	By MS/MS	By MS/MS	By MS/MS	By MS/MS	By MS/MS	By MS/MS	By MS/MS	By MS/MS	By MS/MS	By MS/MS	By MS/MS	By MS/MS	By MS/MS	By MS/MS	By MS/MS	By MS/MS	By MS/MS	By MS/MS	2525400000	137110000	103240000	107650000	49160000	42609000	57065000	188390000	84727000	117520000	79227000	165820000	78032000	62434000	69261000	163820000	169590000	128380000
P17655	Calpain-2 catalytic subunit	CAPN2	26	26	1	51.3	1581	64	0	323.31	By MS/MS	By MS/MS	By MS/MS	By MS/MS	By MS/MS	By MS/MS	By MS/MS	By MS/MS	By MS/MS	By MS/MS	By MS/MS	By MS/MS	By MS/MS	By MS/MS	By MS/MS	By MS/MS	By MS/MS	By MS/MS	By MS/MS	By MS/MS	By MS/MS	131690000000	5209100000	4928500000	5233000000	5121900000	4595200000	4044200000	6341600000	5814500000	5676100000	5693400000	5082000000	5542400000	5995800000	5902600000	6141200000	6197200000	6627000000
P17655-2	Calpain-2 catalytic subunit	CAPN2	26	1	1	57.2	2		1	-2	By matching	By matching	By matching	By matching	By matching	By matching	By matching	By matching	By matching	By matching	By matching	By MS/MS	By matching	By matching	By matching	By matching	By matching	By matching	By matching	By matching	By matching	59100000	0	0	0	0	0	0	0	0	0	0	0	29458000	0	0	33853000	0	0
Q9Y6W3	Calpain-7	CAPN7	15	15	15	28.2	334	8	0	30.324	By MS/MS	By MS/MS	By MS/MS	By MS/MS	By MS/MS	By MS/MS	By MS/MS	By MS/MS	By MS/MS	By MS/MS	By MS/MS	By MS/MS	By MS/MS	By MS/MS	By MS/MS	By MS/MS	By MS/MS	By MS/MS	By MS/MS	By MS/MS	By MS/MS	9038900000	403250000	379610000	426950000	493890000	540880000	413810000	236750000	259150000	341830000	377170000	391900000	506360000	580190000	609220000	273370000	267350000	258600000
P04632	Calpain small subunit 1	CAPNS1	8	8	8	64.6	623	52	0	147.18	By MS/MS	By MS/MS	By MS/MS	By MS/MS	By MS/MS	By MS/MS	By MS/MS	By MS/MS	By MS/MS	By MS/MS	By MS/MS	By MS/MS	By MS/MS	By MS/MS	By MS/MS	By MS/MS	By MS/MS	By MS/MS	By MS/MS	By MS/MS	By MS/MS	32258000000	987190000	1300400000	942850000	978080000	1018700000	792380000	1421000000	1534000000	1161600000	1446100000	1305000000	1062000000	1025100000	1112300000	923060000	1377200000	1377200000
Q14444-2;Q14444	Caprin-1	CAPRIN1	10	10	10	41.4	798	10	0	170.2	By MS/MS	By MS/MS	By MS/MS	By MS/MS	By MS/MS	By MS/MS	By MS/MS	By MS/MS	By MS/MS	By MS/MS	By MS/MS	By MS/MS	By MS/MS	By MS/MS	By MS/MS	By MS/MS	By MS/MS	By MS/MS	By MS/MS	By MS/MS	By MS/MS	39462000000	1337800000	1744700000	1375400000	1296000000	1338700000	971120000	2354800000	1939800000	1836300000	1401700000	1376200000	1397300000	976920000	1188900000	1707600000	1919700000	2372500000
P52907	F-actin-capping protein subunit alpha-1	CAPZA1	10	8	8	61.5	689	47	0	86.123	By MS/MS	By MS/MS	By MS/MS	By MS/MS	By MS/MS	By MS/MS	By MS/MS	By MS/MS	By MS/MS	By MS/MS	By MS/MS	By MS/MS	By MS/MS	By MS/MS	By MS/MS	By MS/MS	By MS/MS	By MS/MS	By MS/MS	By MS/MS	By MS/MS	47329000000	1517300000	1292200000	1531200000	1640700000	1272100000	1738100000	2201500000	1839400000	2030100000	1539000000	1594900000	1500100000	1571900000	1541000000	1667500000	2001100000	2009200000
P47755;P47755-2	F-actin-capping protein subunit alpha-2	CAPZA2	10	10	8	53.5	936	52	0	314.64	By MS/MS	By MS/MS	By MS/MS	By MS/MS	By MS/MS	By MS/MS	By MS/MS	By MS/MS	By MS/MS	By MS/MS	By MS/MS	By MS/MS	By MS/MS	By MS/MS	By MS/MS	By MS/MS	By MS/MS	By MS/MS	By MS/MS	By MS/MS	By MS/MS	43038000000	1597900000	1474500000	1589100000	1838100000	1654700000	1848500000	1699500000	1931000000	1734200000	1841200000	1859800000	1474500000	1859400000	1602400000	1818800000	1849800000	1751200000
P47756-2;P47756	F-actin-capping protein subunit beta	CAPZB	11	11	11	54	690	127	0	108.24	By MS/MS	By MS/MS	By MS/MS	By MS/MS	By MS/MS	By MS/MS	By MS/MS	By MS/MS	By MS/MS	By MS/MS	By MS/MS	By MS/MS	By MS/MS	By MS/MS	By MS/MS	By MS/MS	By MS/MS	By MS/MS	By MS/MS	By MS/MS	By MS/MS	41944000000	1660000000	1683700000	1736200000	1207800000	1750500000	1896600000	1557500000	1705800000	1598200000	1608600000	1681900000	1661300000	1980900000	1782000000	1675500000	1811300000	1364800000
Q9BX69	Caspase recruitment domain-containing protein 6	CARD6	7	7	7	9.9	183	19	0.00025478	15.205	By MS/MS	By MS/MS	By MS/MS	By MS/MS	By matching	By matching	By MS/MS	By MS/MS	By MS/MS	By MS/MS	By MS/MS	By MS/MS	By MS/MS	By MS/MS	By MS/MS	By MS/MS	By MS/MS	By MS/MS	By MS/MS	By MS/MS	By MS/MS	1736500000	82744000	67891000	60740000	32364000	44355000	51211000	113690000	81881000	113640000	38129000	151150000	95827000	92773000	125970000	32024000	65880000	72560000
Q9Y2G2;Q9Y2G2-4;Q9Y2G2-5;Q9Y2G2-2;Q9Y2G2-3	Caspase recruitment domain-containing protein 8	CARD8	9	9	9	36.9	471	1	0	195.64	By MS/MS	By MS/MS	By MS/MS	By MS/MS	By MS/MS	By MS/MS	By MS/MS	By MS/MS	By MS/MS	By MS/MS	By MS/MS	By MS/MS	By MS/MS	By MS/MS	By MS/MS	By MS/MS	By MS/MS	By MS/MS	By MS/MS	By MS/MS	By MS/MS	18971000000	588380000	635040000	529030000	986930000	347820000	341990000	953530000	814610000	1086900000	463180000	501470000	659330000	597270000	629750000	928330000	1141600000	1080800000
Q9H257-2;Q9H257;Q9H257-3	Caspase recruitment domain-containing protein 9	CARD9	17	17	16	42.5	394	5	0	39.624	By MS/MS	By MS/MS	By MS/MS	By MS/MS	By MS/MS	By MS/MS	By MS/MS	By MS/MS	By MS/MS	By MS/MS	By MS/MS	By MS/MS	By MS/MS	By MS/MS	By MS/MS	By MS/MS	By MS/MS	By MS/MS	By MS/MS	By MS/MS	By MS/MS	6172900000	280240000	174940000	149680000	228990000	195950000	306270000	354330000	243360000	416460000	241860000	266230000	219440000	235070000	283350000	289950000	337360000	325090000
Q9Y2V2	Calcium-regulated heat stable protein 1	CARHSP1	2	2	2	35.4	96		0	16.238	By MS/MS	By MS/MS	By MS/MS	By MS/MS	By MS/MS	By MS/MS	By matching	By MS/MS	By MS/MS	By MS/MS	By MS/MS	By MS/MS	By MS/MS	By MS/MS	By MS/MS	By MS/MS	By MS/MS	By MS/MS	By MS/MS	By MS/MS	By MS/MS	6632300000	267690000	302720000	283870000	296480000	323900000	175430000	249050000	276160000	208480000	236370000	217080000	253670000	235280000	232750000	336950000	286330000	299580000
Q8IW45;Q8IW45-2;Q8IW45-4	ATP-dependent (S)-NAD(P)H-hydrate dehydratase	CARKD	2	2	2	13.8	79		0.00077549	5.2218	By matching	By matching	By matching	By matching	By matching	By matching	By MS/MS	By matching	By matching	By matching	By matching	By MS/MS	By matching	By matching	By MS/MS	By matching	By matching	By matching	By MS/MS	By MS/MS	By matching	1960600000	74381000	60608000	49322000	78538000	54192000	53752000	175010000	75804000	108840000	95765000	110010000	120580000	81474000	87163000	64787000	88118000	82084000
Q86X55-1;Q86X55;Q86X55-2	Histone-arginine methyltransferase CARM1	CARM1	10	10	10	33.3	397	51	0	72.827	By MS/MS	By MS/MS	By MS/MS	By MS/MS	By MS/MS	By MS/MS	By MS/MS	By MS/MS	By MS/MS	By MS/MS	By MS/MS	By MS/MS	By MS/MS	By MS/MS	By MS/MS	By MS/MS	By MS/MS	By MS/MS	By MS/MS	By MS/MS	By MS/MS	14613000000	510400000	644980000	472720000	1235900000	533490000	690040000	515950000	543200000	437720000	541700000	537730000	384970000	657420000	880900000	487640000	542470000	534610000
P49589-2;P49589;P49589-3	Cysteine--tRNA ligase, cytoplasmic	CARS	15	15	15	31.8	643	26	0	70.809	By MS/MS	By MS/MS	By MS/MS	By MS/MS	By MS/MS	By MS/MS	By MS/MS	By MS/MS	By MS/MS	By MS/MS	By MS/MS	By MS/MS	By MS/MS	By MS/MS	By MS/MS	By MS/MS	By MS/MS	By MS/MS	By MS/MS	By MS/MS	By MS/MS	32178000000	912490000	840490000	866190000	1036200000	1193100000	1240100000	1031900000	1164400000	1283700000	996940000	1014700000	1011900000	1363100000	1222100000	1122300000	1057500000	1276400000
Q9HA77	Probable cysteine--tRNA ligase, mitochondrial	CARS2	5	5	5	16.5	162	26	0	44.872	By MS/MS	By MS/MS	By MS/MS	By MS/MS	By MS/MS	By MS/MS	By MS/MS	By MS/MS	By MS/MS	By MS/MS	By MS/MS	By MS/MS	By MS/MS	By MS/MS	By MS/MS	By MS/MS	By MS/MS	By MS/MS	By MS/MS	By MS/MS	By MS/MS	5752500000	389700000	207820000	246670000	308750000	219550000	212310000	314400000	264780000	329360000	289560000	324030000	331120000	244980000	220530000	303400000	178210000	199120000
Q6P4E1-3;Q6P4E1-2;Q6P4E1-5;Q6P4E1;Q6P4E1-4	Protein CASC4	CASC4	3	3	3	25.4	566	189	0	323.31	By MS/MS	By MS/MS	By MS/MS	By MS/MS	By MS/MS	By MS/MS	By MS/MS	By MS/MS	By MS/MS	By MS/MS	By MS/MS	By MS/MS	By MS/MS	By MS/MS	By MS/MS	By MS/MS	By MS/MS	By MS/MS	By MS/MS	By MS/MS	By MS/MS	83497000000	2181500000	2076400000	2209900000	2413800000	2017700000	2229000000	3528700000	2631600000	1881500000	2445300000	3056800000	3056500000	2375500000	2332800000	2535500000	2941100000	3571700000
Q8NG31-2;Q8NG31;Q8NG31-3;Q8NG31-4	Protein CASC5	CASC5	18	18	18	12.1	277	3	0	24.825	By MS/MS	By MS/MS	By MS/MS	By MS/MS	By matching	By MS/MS	By MS/MS	By MS/MS	By MS/MS	By MS/MS	By matching	By matching	By matching	By MS/MS	By MS/MS	By MS/MS	By MS/MS	By MS/MS	By MS/MS	By MS/MS	By MS/MS	2902700000	137810000	121620000	81445000	132320000	53482000	63665000	272740000	142530000	205300000	116220000	78393000	51876000	49201000	85216000	168270000	227230000	181580000
Q96PB1	CAS1 domain-containing protein 1	CASD1	5	5	5	9.3	24	235	0	55.898	By MS/MS	By MS/MS	By MS/MS	By MS/MS	By MS/MS	By MS/MS	By MS/MS	By MS/MS	By MS/MS	By MS/MS	By MS/MS	By MS/MS	By MS/MS	By MS/MS	By MS/MS	By MS/MS	By MS/MS	By MS/MS	By MS/MS	By MS/MS	By MS/MS	936620000	347510000	325750000	304120000	191830000	216480000	184230000	648790000	458490000	689550000	263950000	459760000	507090000	209870000	272160000	230180000	406400000	332890000
P29466-2;P29466;P29466-3;P29466-4;P29466-5;Q5EG05-2;Q5EG05	Caspase-1;Caspase-1 subunit p20;Caspase-1 subunit p10	CASP1	8	8	8	35.8	168	7	0.00025132	14.348	By MS/MS	By MS/MS	By MS/MS	By MS/MS	By MS/MS	By MS/MS	By MS/MS	By MS/MS	By MS/MS	By MS/MS	By MS/MS	By MS/MS	By MS/MS	By matching	By MS/MS	By MS/MS	By MS/MS	By MS/MS	By MS/MS	By MS/MS	By MS/MS	3536500000	214120000	183850000	126370000	193850000	128420000	118700000	173040000	143970000	168780000	133310000	106990000	90160000	164080000	242560000	187010000	137920000	173130000
Q92851-6;Q92851-2;Q92851-4;Q92851-5;Q92851;Q92851-7;Q92851-3	Caspase-10;Caspase-10 subunit p23/17;Caspase-10 subunit p12	CASP10	3	3	3	9.9	69		0.0015884	3.1785	By matching	By MS/MS	By matching	By matching	By matching	By matching	By MS/MS	By matching	By MS/MS	By matching	By matching	By matching	By matching	By matching	By matching	By MS/MS	By MS/MS	By MS/MS	By MS/MS	By MS/MS	By matching	606610000	13555000	22557000	21749000	23391000	31235000	21703000	37421000	30415000	30803000	24301000	23486000	24605000	24847000	34322000	23058000	22678000	26497000
P31944	Caspase-14;Caspase-14 subunit p17, mature form;Caspase-14 subunit p10, mature form;Caspase-14 subunit p20, intermediate form;Caspase-14 subunit p8, intermediate form	CASP14	3	3	3	17.8	19	1	1	-2		By matching	By matching	By matching	By matching	By matching	By matching	By MS/MS	By MS/MS		By MS/MS	By matching		By matching		By matching	By matching	By MS/MS			By matching	695620000	0	0	61527000	53092000	68212000	87795000	0	61572000	0	0	118160000	0	0	0	0	60730000	56053000
P42575;P42575-2;P42575-3	Caspase-2;Caspase-2 subunit p18;Caspase-2 subunit p13;Caspase-2 subunit p12	CASP2	8	8	8	30.5	180	6	0.00024697	13.434	By MS/MS	By MS/MS	By MS/MS	By MS/MS	By MS/MS	By MS/MS	By MS/MS	By MS/MS	By MS/MS	By MS/MS	By MS/MS	By MS/MS	By MS/MS	By MS/MS	By MS/MS	By MS/MS	By MS/MS	By MS/MS	By MS/MS	By MS/MS	By MS/MS	3249800000	84554000	185410000	130100000	103320000	151590000	69903000	111330000	256820000	72218000	145100000	194360000	131370000	132810000	121390000	132460000	176270000	179490000
P42574	Caspase-3;Caspase-3 subunit p17;Caspase-3 subunit p12	CASP3	4	4	4	25.3	66	8	0.0008273	7.0934	By matching	By matching	By matching	By MS/MS	By MS/MS	By MS/MS	By MS/MS	By MS/MS	By MS/MS	By matching	By MS/MS	By matching	By MS/MS	By matching	By MS/MS	By matching	By matching	By matching	By MS/MS	By MS/MS	By MS/MS	696580000	46887000	42730000	33386000	40410000	50071000	59937000	37488000	31920000	30108000	11011000	30777000	33218000	53689000	50792000	34122000	20781000	17598000
P49662;P49662-4;P49662-2;P49662-3;P49662-5;P51878-3;P51878-6;P51878-2;P51878;P51878-5	Caspase-4;Caspase-4 subunit 1;Caspase-4 subunit 2	CASP4	3	3	3	15.9	24	5	0	17.109	By MS/MS	By MS/MS	By MS/MS				By matching	By matching	By matching	By matching	By matching	By matching	By MS/MS	By matching	By matching	By MS/MS	By matching		By MS/MS		By MS/MS	252410000	33699000	34078000	39098000	0	0	0	6427300	12657000	19820000	12584000	12585000	9252100	0	5321100	9979900	28685000	16756000
P55212;P55212-2	Caspase-6;Caspase-6 subunit p18;Caspase-6 subunit p11	CASP6	3	3	3	11.9	51	1	0.0073969	1.6074	By matching	By matching	By MS/MS	By MS/MS	By MS/MS	By matching	By matching	By matching	By MS/MS	By matching	By MS/MS	By MS/MS	By MS/MS	By MS/MS	By MS/MS	By matching	By matching	By MS/MS	By matching	By MS/MS	By matching	346670000	12430000	12517000	12964000	11151000	21671000	12883000	6090200	17813000	15716000	12816000	19483000	17566000	17699000	33766000	8701300	17098000	12962000
Q14790-3;Q14790-6;Q14790-5;Q14790-8;Q14790-7;Q14790-2;Q14790;Q14790-4;Q14790-9	Caspase-8;Caspase-8 subunit p18;Caspase-8 subunit p10	CASP8	5	5	5	17	70		0	20.935	By MS/MS	By MS/MS	By MS/MS	By MS/MS	By MS/MS	By MS/MS	By MS/MS	By MS/MS	By MS/MS	By MS/MS	By MS/MS	By MS/MS	By MS/MS	By MS/MS	By MS/MS	By MS/MS	By MS/MS	By MS/MS	By MS/MS	By MS/MS	By MS/MS	1187800000	91081000	81540000	52420000	65848000	31699000	35350000	35976000	41402000	41275000	65793000	67272000	32372000	26436000	62162000	7413300	68215000	67039000
Q9UKL3	CASP8-associated protein 2	CASP8AP2	7	7	7	5.2	81	1	0.0020405	2.5392	By matching	By MS/MS	By MS/MS	By matching	By MS/MS	By MS/MS	By MS/MS	By MS/MS	By MS/MS	By MS/MS	By MS/MS	By MS/MS	By MS/MS	By matching	By matching	By MS/MS	By MS/MS	By matching	By MS/MS	By MS/MS	By MS/MS	519250000	7677900	24272000	19198000	2050900	15199000	9545200	55283000	23040000	37202000	28317000	7212300	10137000	13435000	6296400	6653000	35766000	57433000
P20810-3	Calpastatin	CAST	8	1	1	30.3	15		1	-2	By matching	By matching	By matching	By matching	By matching	By matching	By matching	By matching	By matching	By MS/MS	By matching	By matching	By matching	By matching	By matching	By matching	By matching	By matching	By matching	By matching	By matching	980260000	0	0	0	0	0	0	74907000	0	0	0	0	0	0	0	0	0	0
P20810-4;P20810-8;P20810-2;P20810;P20810-9;P20810-5;P20810-10;P20810-7;P20810-6	Calpastatin	CAST	8	8	1	27.6	292		0	38.519	By MS/MS	By MS/MS	By MS/MS	By MS/MS	By MS/MS	By MS/MS	By MS/MS	By MS/MS	By MS/MS	By MS/MS	By MS/MS	By MS/MS	By MS/MS	By MS/MS	By MS/MS	By MS/MS	By MS/MS	By MS/MS	By MS/MS	By MS/MS	By MS/MS	9934400000	223540000	429310000	376450000	269110000	366100000	448400000	574000000	404730000	352610000	333950000	331050000	349800000	418570000	368080000	258980000	283500000	456310000
P04040	Catalase	CAT	20	20	20	60.7	2143	482	0	276.41	By MS/MS	By MS/MS	By MS/MS	By MS/MS	By MS/MS	By MS/MS	By MS/MS	By MS/MS	By MS/MS	By MS/MS	By MS/MS	By MS/MS	By MS/MS	By MS/MS	By MS/MS	By MS/MS	By MS/MS	By MS/MS	By MS/MS	By MS/MS	By MS/MS	439970000000	16248000000	16091000000	14009000000	19945000000	13785000000	13180000000	20508000000	20791000000	21238000000	19684000000	18916000000	20212000000	19765000000	17842000000	22923000000	19592000000	19024000000
Q03135-2;Q03135	Caveolin-1	CAV1	1	1	1	14.3	77	2	0.00085361	7.9488	By MS/MS	By MS/MS	By MS/MS	By MS/MS	By MS/MS	By MS/MS	By MS/MS	By MS/MS	By MS/MS	By MS/MS	By MS/MS	By MS/MS	By MS/MS	By MS/MS	By MS/MS	By MS/MS	By MS/MS	By MS/MS	By MS/MS	By MS/MS	By MS/MS	10701000000	285080000	345770000	350020000	533510000	514370000	978850000	53081000	276280000	312060000	278920000	825460000	318380000	1308000000	1192800000	132970000	324690000	182170000
Q13951;Q13951-2	Core-binding factor subunit beta	CBFB	1	1	1	8.8	41		0	52.935	By MS/MS	By MS/MS	By matching	By matching	By MS/MS	By matching		By matching	By MS/MS	By MS/MS	By MS/MS	By MS/MS	By MS/MS	By MS/MS		By MS/MS	By MS/MS	By MS/MS		By MS/MS	By matching	526330000	24772000	25876000	26070000	22036000	24261000	32711000	0	20831000	21674000	36358000	26799000	31796000	27939000	34053000	0	22851000	24458000
P22681	E3 ubiquitin-protein ligase CBL	CBL	20	20	19	40.1	846	86	0	189.8	By MS/MS	By MS/MS	By MS/MS	By MS/MS	By MS/MS	By MS/MS	By MS/MS	By MS/MS	By MS/MS	By MS/MS	By MS/MS	By MS/MS	By MS/MS	By MS/MS	By MS/MS	By MS/MS	By MS/MS	By MS/MS	By MS/MS	By MS/MS	By MS/MS	44981000000	1843600000	1771100000	1658300000	1143700000	1335500000	1391600000	1842000000	2020000000	1824300000	1612400000	1902700000	2058400000	1631700000	1602300000	1961500000	1619600000	1637500000
Q13191;Q13191-3;Q13191-2	E3 ubiquitin-protein ligase CBL-B	CBLB	4	3	3	7.7	25	36	1	-2	By matching	By MS/MS	By matching	By MS/MS	By matching	By matching	By matching	By matching	By matching	By matching	By matching	By matching	By MS/MS	By matching	By matching	By matching	By matching	By matching	By matching	By matching	By matching	567980000	49349000	91234000	46886000	74510000	45865000	50067000	32330000	40304000	48834000	40533000	52563000	53668000	161910000	55018000	43128000	36573000	45869000
Q75N03-2;Q75N03	E3 ubiquitin-protein ligase Hakai	CBLL1	2	2	2	8.8	36		0.00076263	4.7482	By MS/MS	By MS/MS	By MS/MS	By matching			By MS/MS	By MS/MS	By MS/MS	By matching		By matching	By matching	By matching	By MS/MS	By MS/MS	By MS/MS		By matching	By matching	By MS/MS	329180000	18741000	18815000	15997000	19212000	0	0	18788000	37924000	28135000	8315500	0	8088900	20719000	15707000	28032000	20960000	21436000
P16152;P16152-2;O75828	Carbonyl reductase [NADPH] 1	CBR1	9	9	9	48.7	258		0	28.189	By MS/MS	By MS/MS	By MS/MS	By MS/MS	By MS/MS	By MS/MS	By MS/MS	By MS/MS	By MS/MS	By MS/MS	By MS/MS	By MS/MS	By MS/MS	By MS/MS	By MS/MS	By MS/MS	By MS/MS	By MS/MS	By MS/MS	By MS/MS	By MS/MS	8768900000	405060000	197660000	275720000	389260000	347920000	387800000	300890000	357530000	311910000	376980000	387650000	362360000	498910000	391400000	318770000	435720000	339600000
P0DN79;P35520;P35520-2	Cystathionine beta-synthase	CBS	9	9	9	32.1	182	6	0	73.9	By MS/MS	By MS/MS	By MS/MS	By MS/MS	By MS/MS	By MS/MS	By MS/MS	By MS/MS	By MS/MS	By MS/MS	By MS/MS	By MS/MS	By MS/MS	By MS/MS	By MS/MS	By MS/MS	By MS/MS	By MS/MS	By MS/MS	By MS/MS	By MS/MS	5257700000	309290000	196140000	109410000	281540000	525040000	525490000	200850000	310100000	188720000	278400000	152460000	144400000	173790000	206340000	124560000	241550000	254560000
Q8IUF1;Q9BRT8;Q9BRT8-2;Q5JTY5-2;Q9BRT8-3;Q5RIA9;Q5JTY5;Q5RIA9-3;Q4V339;Q9BRT8-4;A6NM15;Q5RIA9-2	COBW domain-containing protein 2;COBW domain-containing protein 1;COBW domain-containing protein 3;COBW domain-containing protein 5;COBW domain-containing protein 6	CBWD2;CBWD1;CBWD3;CBWD5;CBWD6	7	7	7	30.4	182		0	28.222	By MS/MS	By MS/MS	By MS/MS	By MS/MS	By MS/MS	By MS/MS	By MS/MS	By MS/MS	By MS/MS	By MS/MS	By MS/MS	By MS/MS	By MS/MS	By MS/MS	By MS/MS	By MS/MS	By MS/MS	By MS/MS	By MS/MS	By MS/MS	By MS/MS	4101000000	171710000	205240000	159500000	248120000	207350000	121610000	117520000	141410000	191780000	202490000	137140000	248300000	152700000	155380000	143390000	95426000	148350000
P83916	Chromobox protein homolog 1	CBX1	2	2	1	17.8	69		0.00091592	3.8659	By MS/MS	By MS/MS	By MS/MS	By MS/MS	By MS/MS	By MS/MS	By MS/MS	By MS/MS	By MS/MS	By MS/MS	By MS/MS	By matching	By MS/MS	By MS/MS	By MS/MS	By MS/MS	By MS/MS	By MS/MS	By MS/MS	By MS/MS	By MS/MS	5018100000	265420000	263790000	271160000	276510000	287740000	377000000	50380000	220660000	120170000	234740000	212000000	322810000	328980000	294050000	193130000	172420000	67362000
Q13185	Chromobox protein homolog 3	CBX3	2	1	1	15.8	34		0.0037404	1.9936	By MS/MS	By MS/MS	By MS/MS	By matching	By MS/MS	By MS/MS	By matching	By matching	By matching	By MS/MS	By matching	By matching	By matching	By matching	By matching	By MS/MS	By MS/MS	By MS/MS	By MS/MS	By MS/MS	By MS/MS	174850000	2825300	4862700	4798200	1789300	35614000	48969000	2796100	2927600	0	4257500	577020	0	709030	3562300	0	4265100	3829700
O00257;O00257-3	E3 SUMO-protein ligase CBX4	CBX4	2	2	2	7.3	59		0.00077489	5.2067	By MS/MS		By MS/MS	By MS/MS	By MS/MS	By MS/MS	By MS/MS	By MS/MS	By MS/MS	By MS/MS	By MS/MS	By matching	By MS/MS	By MS/MS	By MS/MS	By MS/MS	By MS/MS	By MS/MS	By MS/MS	By MS/MS	By MS/MS	894110000	8257100	0	15374000	24287000	50197000	54047000	8960800	62853000	47846000	24970000	76383000	17167000	46618000	35591000	31066000	38698000	122850000
P45973	Chromobox protein homolog 5	CBX5	2	2	2	15.2	32	2	0.00081733	6.7038	By MS/MS		By matching	By matching	By MS/MS	By MS/MS	By MS/MS	By matching	By MS/MS	By MS/MS	By MS/MS	By MS/MS	By MS/MS	By MS/MS	By MS/MS		By MS/MS	By MS/MS		By MS/MS		316920000	6656900	0	0	1471400	53862000	50460000	15271000	8218500	9109600	11082000	8675800	5878400	12417000	9709200	9183600	0	9374900
O95503	Chromobox protein homolog 6	CBX6	2	2	2	9	37		0.0015881	3.1783	By matching	By MS/MS	By MS/MS	By matching	By matching		By matching	By matching	By matching	By MS/MS	By MS/MS	By MS/MS	By MS/MS	By MS/MS	By MS/MS		By MS/MS	By MS/MS			By MS/MS	299480000	5483400	7931900	9480500	37718000	17833000	0	6436600	6580100	8663800	9448200	9348000	15291000	14806000	18077000	8438800	0	9558500
Q6P1N0;Q6P1N0-2	Coiled-coil and C2 domain-containing protein 1A	CC2D1A	9	9	9	14.1	153	2	0.0004686	11.108	By matching	By MS/MS	By MS/MS	By matching	By MS/MS	By MS/MS	By MS/MS	By MS/MS	By MS/MS	By MS/MS	By MS/MS	By MS/MS	By MS/MS	By MS/MS	By MS/MS	By MS/MS	By MS/MS	By MS/MS	By MS/MS	By MS/MS	By MS/MS	1424000000	43257000	82347000	69298000	54606000	46292000	56174000	59230000	37897000	74885000	58873000	88173000	46225000	62281000	83170000	82522000	37575000	57511000
Q5T0F9;Q5T0F9-4	Coiled-coil and C2 domain-containing protein 1B	CC2D1B	9	1	1	21.8	6		1	-2	By matching	By matching	By matching	By matching	By matching	By matching	By matching	By MS/MS	By matching	By matching	By matching	By matching	By matching	By matching	By matching	By matching	By matching	By matching	By matching	By MS/MS	By matching	14138000	0	0	0	0	0	0	0	994560	498830	0	0	469170	0	0	0	0	0
Q5T0F9-2;Q5T0F9-3	Coiled-coil and C2 domain-containing protein 1B	CC2D1B	9	9	1	21.2	280		0	62.155	By MS/MS	By MS/MS	By MS/MS	By MS/MS	By MS/MS	By MS/MS	By MS/MS	By MS/MS	By MS/MS	By MS/MS	By MS/MS	By MS/MS	By MS/MS	By MS/MS	By MS/MS	By MS/MS	By MS/MS	By MS/MS	By MS/MS	By MS/MS	By MS/MS	7884800000	248360000	216040000	243920000	280640000	202170000	279970000	407450000	253390000	367130000	319720000	279070000	295540000	331870000	308850000	333490000	316650000	428640000
Q8IX12-2;Q8IX12	Cell division cycle and apoptosis regulator protein 1	CCAR1	19	19	19	25.9	876	71	0	198.09	By MS/MS	By MS/MS	By MS/MS	By MS/MS	By MS/MS	By MS/MS	By MS/MS	By MS/MS	By MS/MS	By MS/MS	By MS/MS	By MS/MS	By MS/MS	By MS/MS	By MS/MS	By MS/MS	By MS/MS	By MS/MS	By MS/MS	By MS/MS	By MS/MS	39931000000	1352700000	1562700000	1368100000	1150100000	1217600000	1035100000	2355700000	2035600000	2181900000	1436300000	1450100000	1365700000	1192300000	1092500000	1834500000	1903700000	2127900000
Q8N163-2;Q8N163	Cell cycle and apoptosis regulator protein 2	CCAR2	30	30	30	60.2	1271	90	0	323.31	By MS/MS	By MS/MS	By MS/MS	By MS/MS	By MS/MS	By MS/MS	By MS/MS	By MS/MS	By MS/MS	By MS/MS	By MS/MS	By MS/MS	By MS/MS	By MS/MS	By MS/MS	By MS/MS	By MS/MS	By MS/MS	By MS/MS	By MS/MS	By MS/MS	134710000000	4833700000	4871200000	5164000000	4624700000	3773400000	4015000000	7061800000	6571600000	6655200000	4879100000	5098800000	5717200000	4899700000	4916700000	5535200000	5880600000	6340800000
Q6YP21-3;Q6YP21;Q6YP21-2	Kynurenine--oxoglutarate transaminase 3	CCBL2	5	5	5	18.3	188	3	0	15.679	By MS/MS	By MS/MS	By MS/MS	By MS/MS	By MS/MS	By MS/MS	By MS/MS	By MS/MS	By MS/MS	By MS/MS	By MS/MS	By MS/MS	By MS/MS	By MS/MS	By MS/MS	By MS/MS	By MS/MS	By MS/MS	By MS/MS	By MS/MS	By MS/MS	4814100000	218740000	181150000	218080000	187320000	197590000	184470000	290100000	205470000	225840000	223170000	211080000	182720000	236470000	233120000	223550000	260700000	235030000
Q96ES7	SAGA-associated factor 29 homolog	CCDC101	2	2	2	11.9	28		0.0015536	2.7617	By MS/MS		By matching	By matching			By MS/MS	By matching	By MS/MS	By MS/MS	By MS/MS	By MS/MS	By MS/MS	By matching	By MS/MS	By matching	By matching	By MS/MS	By matching	By matching		133970000	5201000	0	6167500	5645400	0	0	5122700	9481000	12089000	0	14812000	10468000	13854000	4953900	3706500	5279600	7179100
Q8TBZ0;Q8TBZ0-2	Coiled-coil domain-containing protein 110	CCDC110	5	5	5	10.3	46	20	1	-2	By matching	By matching	By matching	By matching	By matching	By MS/MS	By MS/MS	By matching	By matching	By matching	By matching	By matching	By matching	By matching	By MS/MS	By matching	By MS/MS	By matching	By MS/MS	By MS/MS	By matching	3415000000	131870000	162810000	58476000	101350000	44617000	139030000	390900000	83904000	144220000	167110000	148210000	201860000	210430000	182460000	81831000	181720000	64161000
Q96EE4	Coiled-coil domain-containing protein 126	CCDC126	1	1	1	8.6	10		0.0010787	3.501						By matching	By MS/MS			By MS/MS	By MS/MS	By MS/MS			By matching	By matching	By matching					87100000	0	0	0	0	0	3917900	0	0	0	14081000	21234000	29161000	0	0	4751200	4633400	4159100
P13994	Coiled-coil domain-containing protein 130	CCDC130	1	1	1	7.1	2		1	-2																				By matching	By MS/MS	28196000	0	0	0	0	0	0	0	0	0	0	0	0	0	0	0	0	0
Q96JG6;Q96JG6-3;Q96JG6-2	Coiled-coil domain-containing protein 132	CCDC132	13	13	13	21.7	389	12	0	31.247	By MS/MS	By MS/MS	By MS/MS	By MS/MS	By MS/MS	By MS/MS	By MS/MS	By MS/MS	By MS/MS	By MS/MS	By MS/MS	By MS/MS	By MS/MS	By MS/MS	By MS/MS	By MS/MS	By MS/MS	By MS/MS	By MS/MS	By MS/MS	By MS/MS	6530500000	279580000	223250000	383760000	299180000	278280000	269090000	251530000	239940000	199410000	241900000	324520000	391830000	327760000	254930000	270340000	96527000	289670000
Q9H6E4	Coiled-coil domain-containing protein 134	CCDC134	7	7	7	37.6	324	55	0	268.21	By MS/MS	By MS/MS	By MS/MS	By MS/MS	By MS/MS	By MS/MS	By MS/MS	By MS/MS	By MS/MS	By MS/MS	By MS/MS	By MS/MS	By MS/MS	By MS/MS	By MS/MS	By MS/MS	By MS/MS	By MS/MS	By MS/MS	By MS/MS	By MS/MS	39946000000	1722700000	1528000000	1662800000	1732500000	1859300000	1881000000	1759700000	1734200000	1580700000	1762900000	1782000000	1953200000	1741200000	1892200000	1658600000	2006000000	1905900000
Q6PK04	Coiled-coil domain-containing protein 137	CCDC137	1	1	1	6.2	19		0.0076935	1.5893	By MS/MS	By MS/MS		By MS/MS	By matching	By MS/MS		By MS/MS		By MS/MS	By MS/MS		By matching	By MS/MS	By MS/MS		By matching	By matching				87474000	4311900	7065700	0	9621800	4206600	4247900	0	4955000	0	6950100	9375900	0	4266500	0	5924600	0	10403000
Q5T9S5-2;Q5T9S5	Coiled-coil domain-containing protein 18	CCDC18	1	1	1	1.1	27		0.0025147	2.3491	By matching	By matching				By matching	By MS/MS	By MS/MS	By matching	By matching	By matching				By MS/MS	By MS/MS	By MS/MS		By MS/MS	By MS/MS	By MS/MS	162790000	8514900	4722000	0	0	0	3400200	12452000	11670000	9701900	5586800	6565500	0	0	0	17848000	14541000	7977900
O60826	Coiled-coil domain-containing protein 22	CCDC22	9	9	9	19.1	139	1	0	16.58	By MS/MS	By MS/MS	By matching	By matching	By MS/MS	By matching	By matching	By MS/MS	By MS/MS	By MS/MS	By MS/MS	By matching	By MS/MS	By matching	By MS/MS	By MS/MS	By MS/MS	By MS/MS	By MS/MS	By MS/MS	By MS/MS	2171000000	71779000	84573000	100980000	104640000	43520000	83495000	79060000	92033000	104470000	95491000	135500000	94033000	93021000	90861000	165020000	153610000	94235000
Q96MW1-2;Q96MW1	Coiled-coil domain-containing protein 43	CCDC43	2	2	2	26.6	13	1	0.00084122	7.6039			By matching		By matching		By MS/MS	By matching		By matching			By matching	By matching			By MS/MS	By matching			By matching	204890000	0	0	23550000	0	27311000	0	11435000	12374000	0	34738000	0	0	16624000	17180000	0	0	38294000
Q96A33-2;Q96A33	Coiled-coil domain-containing protein 47	CCDC47	13	13	13	36	1159	80	0	295.78	By MS/MS	By MS/MS	By MS/MS	By MS/MS	By MS/MS	By MS/MS	By MS/MS	By MS/MS	By MS/MS	By MS/MS	By MS/MS	By MS/MS	By MS/MS	By MS/MS	By MS/MS	By MS/MS	By MS/MS	By MS/MS	By MS/MS	By MS/MS	By MS/MS	63174000000	2566000000	2353800000	2535100000	2686800000	2457400000	2572200000	2608500000	2579500000	2550900000	2379700000	2602100000	2753000000	2144600000	2371300000	2798900000	3094300000	2823300000
Q9Y3C0	WASH complex subunit CCDC53	CCDC53	5	5	5	43.8	90	10	0.00046083	10.495	By MS/MS	By MS/MS	By MS/MS	By matching	By MS/MS	By MS/MS	By MS/MS	By matching	By matching	By MS/MS	By MS/MS	By MS/MS	By MS/MS	By MS/MS		By MS/MS	By MS/MS	By MS/MS	By MS/MS	By MS/MS	By MS/MS	1442100000	45212000	69955000	121680000	30010000	72111000	50048000	40274000	28199000	34665000	104470000	137450000	80448000	66752000	57713000	0	49720000	21330000
Q16204	Coiled-coil domain-containing protein 6	CCDC6	3	3	3	9.9	111		0.0015848	3.143	By MS/MS	By MS/MS	By MS/MS	By MS/MS	By matching	By matching	By MS/MS	By MS/MS	By MS/MS	By MS/MS	By MS/MS	By MS/MS	By MS/MS	By MS/MS	By MS/MS	By MS/MS	By MS/MS	By MS/MS	By MS/MS	By MS/MS	By MS/MS	11885000000	377700000	483260000	709180000	212440000	364070000	522840000	357030000	461000000	595150000	498110000	440340000	373160000	291700000	295760000	411380000	436120000	758750000
Q05D60-2;Q05D60	Deuterosome protein 1	CCDC67	2	2	2	7.3	21	2	1	-2	By MS/MS	By matching	By matching	By matching	By matching	By matching				By matching		By matching			By MS/MS		By MS/MS	By matching	By MS/MS		By matching	429270000	38744000	29103000	26200000	3109500	22094000	38131000	0	0	0	28397000	0	60329000	0	0	48557000	0	36596000
Q9H6F5	Coiled-coil domain-containing protein 86	CCDC86	2	2	2	11.1	48		0.0018775	2.6011	By MS/MS	By MS/MS	By MS/MS	By MS/MS	By MS/MS	By MS/MS	By matching		By MS/MS	By matching	By matching	By MS/MS	By matching	By matching	By matching	By MS/MS	By MS/MS	By MS/MS			By matching	132510000	7996500	7755600	7508000	8643300	6581200	8167600	5343800	0	8213500	6347300	9786500	5546500	5918900	5685400	7286000	5050000	7472700
Q3V6T2-5;Q3V6T2-4;Q3V6T2-2;Q3V6T2-3;Q3V6T2	Girdin	CCDC88A	6	6	6	4.9	65	26	0.00080596	6.1871	By MS/MS	By MS/MS	By MS/MS	By MS/MS	By MS/MS	By MS/MS	By MS/MS	By MS/MS	By MS/MS	By MS/MS	By MS/MS	By MS/MS	By MS/MS	By MS/MS	By MS/MS	By MS/MS	By MS/MS	By MS/MS	By MS/MS	By MS/MS	By MS/MS	408670000	55272000	33280000	34499000	42337000	31600000	22540000	65649000	59885000	52033000	25128000	30301000	35866000	29754000	30277000	62637000	65592000	60222000
A6NC98;A6NC98-4;A6NC98-2;A6NC98-5;A6NC98-3;A6NC98-6	Coiled-coil domain-containing protein 88B	CCDC88B	20	20	20	22.9	602	8	0	178.52	By MS/MS	By MS/MS	By MS/MS	By MS/MS	By MS/MS	By MS/MS	By MS/MS	By MS/MS	By MS/MS	By MS/MS	By MS/MS	By MS/MS	By MS/MS	By MS/MS	By MS/MS	By MS/MS	By MS/MS	By MS/MS	By MS/MS	By MS/MS	By MS/MS	13683000000	437280000	474520000	401990000	166530000	275810000	291830000	799830000	768040000	821980000	464140000	465240000	360880000	346690000	330030000	740210000	884790000	878360000
Q567U6	Coiled-coil domain-containing protein 93	CCDC93	4	4	4	8.7	49		0.0015685	2.9414	By matching	By matching	By matching	By matching	By MS/MS	By matching	By matching		By MS/MS	By MS/MS	By MS/MS	By matching	By MS/MS	By MS/MS	By MS/MS	By MS/MS	By matching	By MS/MS	By MS/MS	By MS/MS	By MS/MS	512830000	23853000	20958000	14796000	22216000	23263000	28484000	0	0	25995000	21557000	32096000	23512000	24958000	18509000	26471000	0	26822000
Q9BW85	Coiled-coil domain-containing protein 94	CCDC94	3	3	3	13	45		0.00064267	8.0489	By matching	By MS/MS	By MS/MS	By matching	By matching	By matching	By matching		By matching	By matching	By matching	By matching	By MS/MS	By MS/MS	By matching	By MS/MS	By matching	By MS/MS	By matching	By matching	By matching	420290000	10261000	25211000	0	15598000	11331000	5564500	17979000	0	20586000	13279000	17144000	12724000	0	32400000	16206000	34766000	15279000
P20248;P78396-3;P78396-2;P78396	Cyclin-A2	CCNA2	3	3	3	12.7	162		0	22.75	By MS/MS	By MS/MS	By MS/MS	By MS/MS	By matching	By MS/MS	By MS/MS	By MS/MS	By MS/MS	By MS/MS	By MS/MS	By MS/MS	By MS/MS	By MS/MS	By MS/MS	By MS/MS	By MS/MS	By MS/MS	By MS/MS	By MS/MS	By MS/MS	4040400000	198860000	184940000	180760000	196050000	117980000	142700000	181510000	126680000	117290000	137300000	186920000	190300000	91023000	140280000	154180000	185820000	218740000
P14635-2;P14635	G2/mitotic-specific cyclin-B1	CCNB1	8	8	7	28	123	7	0.0008414	7.6047	By MS/MS	By MS/MS	By MS/MS	By MS/MS	By MS/MS	By MS/MS	By MS/MS	By MS/MS	By MS/MS	By MS/MS	By MS/MS	By MS/MS	By MS/MS	By MS/MS	By MS/MS	By MS/MS	By matching	By MS/MS	By MS/MS	By MS/MS	By matching	3964600000	191230000	362230000	204230000	158980000	113890000	147300000	161930000	177310000	175470000	280600000	250900000	149840000	107800000	128950000	147440000	121440000	111540000
O95067	G2/mitotic-specific cyclin-B2	CCNB2	6	5	5	22.1	54	7	0.001556	2.7848	By matching	By matching	By MS/MS	By MS/MS	By MS/MS	By MS/MS	By MS/MS	By MS/MS	By matching	By MS/MS	By matching	By matching	By MS/MS	By MS/MS	By MS/MS	By MS/MS	By matching	By MS/MS	By MS/MS	By matching	By MS/MS	2829300000	136700000	196110000	120770000	181990000	70127000	119230000	270160000	286810000	65888000	175480000	200410000	139890000	116530000	147870000	60146000	136790000	66395000
[truncated: 6,216 more rows]
[truncated: 10 more columns]

## Sheet: MaxQuant_Monocyte_Glycoproteome
Protein IDs	Majority protein IDs	Peptide counts (all)	Peptide counts (razor+unique)	Peptide counts (unique)	Protein names	Gene names	Peptides	Razor + unique peptides	Unique peptides	Sequence coverage [%]	Fraction 1 Tryptic peptide fraction	Fraction 2 N-glycopeptide fraction	Q-value	Score	Identification type 24h control_02	Identification type control_24h_01	Identification type control_24h_03	Identification type LPS_24h_01	Identification type LPS_24h_02	Identification type LPS_24h_03	Identification type LPS_48h_01	Identification type LPS_48h_02	Identification type LPS_48h_03	Intensity	LFQ intensity 24h control_02	LFQ intensity control_24h_01	LFQ intensity control_24h_03	LFQ intensity LPS_24h_01	LFQ intensity LPS_24h_02	LFQ intensity LPS_24h_03	LFQ intensity LPS_48h_01	LFQ intensity LPS_48h_02	LFQ intensity LPS_48h_03	Only identified by site	Reverse	Potential contaminant	Best MS/MS	Deamidation (N) site IDs	Oxidation (M) site IDs	Deamidation (N) site positions	Oxidation (M) site positions
[truncated: 3,638 more rows]
